# Supplementary material for: Synthesis, crystal structure and Hirshfeld surface analysis of 2-chloro-3-[(E)-(2-phenyl­hydrazinyl­idene)meth­yl]quinoline
Source: Acta Crystallogr E Crystallogr Commun. 2019 Jun 7;75(Pt 7):964–8. doi: 10.1107/S2056989019007692 (PMC6659329; doi:10.1107/S2056989019007692)
Supplement: Supplementary file 1 [file e-75-00964-sup1.cif]

##############################################################################
#                                                                            #
# This CIF contains the data in a paper accepted for publication in          #
# Acta Crystallographica Section E. It conforms to the requirements of       #
# Notes for Authors for Acta Crystallographica Section E, and has been       #
# peer reviewed under the auspices of the IUCr Commission on Journals.       #
#                                                                            #
# Full details of the Crystallographic Information File format               #
# are given in the paper "The Crystallographic Information File (CIF):       #
# a New Standard Archive File for Crystallography" by S. R. Hall, F. H.      #
# Allen and I. D. Brown [Acta Cryst. (1991), A47, 655-685].                  #
#                                                                            #
# The current version of the core CIF dictionary is obtainable from          #
# ftp://ftp.iucr.org/pub/cif_core.dic.                                       #
#                                                                            #
# Software is freely available for graphical display of the structure(s)     #
# in this CIF. For information consult the CIF software page                 #
# http://www.iucr.org/resources/cif/software.                                #
#                                                                            #
# This file may be used for bona fide research purposes within the           #
# scientific community so long as proper attribution is given to the journal # 
# article from which it was obtained.                                        #
#                                                                            #
##############################################################################
data_I
_audit_creation_method     'SHELXL-2014/7'
_database_code_depnum_ccdc_archive     'CCDC 1918954'
_chemical_name_systematic
;
2-Chloro-3-[(<i>E</i>)-(2-phenylhydrazinylidene)methyl]quinoline
;
_chemical_name_common     ?
_chemical_formula_moiety     'C16 H12 Cl N3'
_chemical_formula_sum     'C16 H12 Cl N3'
_chemical_formula_iupac     'C16 H12 Cl N3'
_chemical_formula_weight     281.74
_chemical_melting_point     ?
_chemical_absolute_configuration     ad
_space_group_crystal_system     monoclinic
_space_group_name_H-M_alt     'C c'
_space_group_name_Hall     'C -2yc'
loop_
    _space_group_symop_operation_xyz
    'x, y, z'
    'x, -y, z+1/2'
    'x+1/2, y+1/2, z'
    'x+1/2, -y+1/2, z+1/2'
_cell_length_a     6.2114(4)
_cell_length_b     19.4553(11)
_cell_length_c     11.2520(7)
_cell_angle_alpha     90
_cell_angle_beta     91.883(2)
_cell_angle_gamma     90
_cell_volume     1359.01(14)
_cell_formula_units_Z     4
_cell_measurement_reflns_used     2981
_cell_measurement_theta_min     2.769
_cell_measurement_theta_max     27.102
_cell_measurement_temperature     296(2)
_exptl_crystal_description     block
_exptl_crystal_colour     brown
_exptl_crystal_size_max     0.35
_exptl_crystal_size_mid     0.26
_exptl_crystal_size_min     0.20
_exptl_crystal_density_diffrn     1.377
_exptl_crystal_density_meas     ?
_exptl_crystal_density_method     ?
_exptl_crystal_F_000     584
_exptl_absorpt_coefficient_mu     0.273
_exptl_absorpt_correction_type     multi-scan
_exptl_absorpt_process_details
;
(SADABS; Bruker, 2016)
;
_exptl_absorpt_correction_T_min     0.6775
_exptl_absorpt_correction_T_max     0.7463
_diffrn_ambient_temperature     296(2)
_diffrn_source     'INCOATEC I\mS micro-focus source'
_diffrn_radiation_type     MoK\a
_diffrn_radiation_wavelength     0.71073
_diffrn_radiation_monochromator     'HELIOS mirror optics'
_diffrn_measurement_device_type     'Bruker D8 VENTURE Super DUO'
_diffrn_measurement_method     '\f and \w scans'
_diffrn_detector     'PHOTON100 CMOS area-detector'
_diffrn_detector_area_resol_mean     10.4167
_diffrn_reflns_number     21613
_diffrn_reflns_av_R_equivalents     0.0294
_diffrn_reflns_av_unetI/netI     0.0211
_diffrn_reflns_theta_min     2.769
_diffrn_reflns_theta_max     27.102
_diffrn_reflns_theta_full     25.242
_diffrn_measured_fraction_theta_max     0.998
_diffrn_measured_fraction_theta_full     0.998
_diffrn_reflns_limit_h_min     -7
_diffrn_reflns_limit_h_max     7
_diffrn_reflns_limit_k_min     -24
_diffrn_reflns_limit_k_max     24
_diffrn_reflns_limit_l_min     -14
_diffrn_reflns_limit_l_max     14
_refine_special_details     ?
_reflns_number_total     2981
_reflns_number_gt     2712
_reflns_threshold_expression     'I > 2\s(I)'
_refine_ls_structure_factor_coef     Fsqd
_refine_ls_matrix_type     full
_refine_ls_R_factor_all     0.0344
_refine_ls_R_factor_gt     0.0293
_refine_ls_wR_factor_gt     0.0698
_refine_ls_wR_factor_ref     0.0719
_refine_ls_goodness_of_fit_ref     1.035
_refine_ls_restrained_S_all     1.035
_refine_ls_number_reflns     2981
_refine_ls_number_parameters     182
_refine_ls_number_restraints     2
_refine_ls_hydrogen_treatment     constr
_refine_ls_weighting_scheme     calc
_refine_ls_weighting_details
              'w=1/[\s^2^(Fo^2^)+(0.0402P)^2^+0.2303P] where P=(Fo^2^+2Fc^2^)/3'
_atom_sites_solution_hydrogens     geom
_atom_sites_solution_primary     direct
_atom_sites_solution_secondary     difmap
_refine_ls_shift/su_max     0.000
_refine_ls_shift/su_mean     0.000
_refine_diff_density_max     0.150
_refine_diff_density_min     -0.141
_refine_ls_extinction_method
;
(SHELXL2014; Sheldrick, 2015)
;
_refine_ls_extinction_coef     0.0046(13)
_refine_ls_extinction_expression
                                  'Fc^*^=kFc[1+0.001xFc^2^\l^3^/sin(2\q)]^-1/4^'
_refine_ls_abs_structure_details
;
Flack <i>x</i> determined using 1200 quotients
[(<i>I</i>^+^)-(<i>I</i>^-^)]/[(<i>I</i>^+^)+(<i>I</i>^-^)]
(Parsons <i>et al.</i>,  2013)
;
_refine_ls_abs_structure_Flack     0.023(15)
loop_
    _atom_type_symbol
    _atom_type_description
    _atom_type_scat_dispersion_real
    _atom_type_scat_dispersion_imag
    _atom_type_scat_source
    'C' 'C' 0.0033 0.0016
                         'International Tables Vol C Tables 4.2.6.8 and 6.1.1.4'
    'H' 'H' 0.0000 0.0000
                         'International Tables Vol C Tables 4.2.6.8 and 6.1.1.4'
    'N' 'N' 0.0061 0.0033
                         'International Tables Vol C Tables 4.2.6.8 and 6.1.1.4'
    'Cl' 'Cl' 0.1484 0.1585
                         'International Tables Vol C Tables 4.2.6.8 and 6.1.1.4'
_computing_data_collection
;
APEX3 (Bruker, 2016)
;
_computing_cell_refinement
;
SAINT-Plus (Bruker, 2016)
;
_computing_data_reduction
;
SAINT-Plus (Bruker, 2016)
;
_computing_structure_solution
;
SHELXS2014 (Sheldrick, 2008)
;
_computing_structure_refinement
;
SHELXL2014 (Sheldrick, 2015)
;
_computing_molecular_graphics
;
ORTEP-3 for Windows (Farrugia, 2012) and Mercury (Macrae <i>et al.</i>,
2008)
;
_computing_publication_material
;
SHELXL2014 (Sheldrick, 2015), PLATON (Spek, 2009) and publCIF
(Westrip, 2010)
;
loop_
    _atom_site_type_symbol
    _atom_site_label
    _atom_site_fract_x
    _atom_site_fract_y
    _atom_site_fract_z
    _atom_site_U_iso_or_equiv
    _atom_site_adp_type
    _atom_site_calc_flag
    _atom_site_occupancy
    _atom_site_disorder_assembly
    _atom_site_disorder_group
    Cl Cl1 0.50087(11) 0.42496(3) 0.50091(7) 0.0554(2) Uani d 1 . .
    N N1 0.1727(3) 0.34866(11) 0.44617(16) 0.0421(4) Uani d 1 . .
    N N2 0.6213(3) 0.40817(9) 0.12487(17) 0.0419(4) Uani d 1 . .
    N N3 0.8016(3) 0.43842(10) 0.08642(18) 0.0463(5) Uani d 1 . .
    H H3N 0.8814 0.4624 0.1345 0.056 Uiso calc 1 . .
    C C1 0.3350(3) 0.37935(11) 0.39999(19) 0.0393(5) Uani d 1 . .
    C C2 0.3882(3) 0.37981(11) 0.27845(18) 0.0371(5) Uani d 1 . .
    C C3 0.2499(4) 0.34346(12) 0.20400(18) 0.0395(5) Uani d 1 . .
    H H3 0.2744 0.3424 0.1229 0.047 Uiso calc 1 . .
    C C4 0.0728(4) 0.30794(11) 0.24785(18) 0.0379(5) Uani d 1 . .
    C C5 -0.0709(4) 0.26905(12) 0.1754(2) 0.0470(5) Uani d 1 . .
    H H5 -0.0510 0.2665 0.0940 0.056 Uiso calc 1 . .
    C C6 -0.2389(4) 0.23516(13) 0.2241(2) 0.0511(6) Uani d 1 . .
    H H6 -0.3328 0.2096 0.1756 0.061 Uiso calc 1 . .
    C C7 -0.2712(5) 0.23870(13) 0.3473(3) 0.0544(6) Uani d 1 . .
    H H7 -0.3850 0.2149 0.3798 0.065 Uiso calc 1 . .
    C C8 -0.1374(4) 0.27659(13) 0.4190(2) 0.0498(6) Uani d 1 . .
    H H8 -0.1619 0.2794 0.4999 0.060 Uiso calc 1 . .
    C C9 0.0384(4) 0.31169(11) 0.37146(19) 0.0394(5) Uani d 1 . .
    C C10 0.5788(4) 0.41442(11) 0.2346(2) 0.0421(5) Uani d 1 . .
    H H10 0.6671 0.4404 0.2855 0.051 Uiso calc 1 . .
    C C11 0.8577(4) 0.43052(11) -0.0315(2) 0.0405(5) Uani d 1 . .
    C C12 0.7277(4) 0.39628(13) -0.1134(2) 0.0487(5) Uani d 1 . .
    H H12 0.5980 0.3773 -0.0905 0.058 Uiso calc 1 . .
    C C13 0.7903(5) 0.39014(15) -0.2298(2) 0.0574(7) Uani d 1 . .
    H H13 0.7017 0.3670 -0.2847 0.069 Uiso calc 1 . .
    C C14 0.9814(5) 0.41769(13) -0.2655(2) 0.0582(7) Uani d 1 . .
    H H14 1.0218 0.4137 -0.3441 0.070 Uiso calc 1 . .
    C C15 1.1114(5) 0.45108(15) -0.1835(3) 0.0620(7) Uani d 1 . .
    H H15 1.2414 0.4697 -0.2067 0.074 Uiso calc 1 . .
    C C16 1.0518(5) 0.45757(15) -0.0663(2) 0.0563(7) Uani d 1 . .
    H H16 1.1420 0.4800 -0.0113 0.068 Uiso calc 1 . .
loop_
    _atom_site_aniso_label
    _atom_site_aniso_U_11
    _atom_site_aniso_U_22
    _atom_site_aniso_U_33
    _atom_site_aniso_U_12
    _atom_site_aniso_U_13
    _atom_site_aniso_U_23
    Cl1 0.0558(3) 0.0700(4) 0.0398(3) -0.0078(3) -0.0075(2) -0.0099(3)
    N1 0.0487(10) 0.0489(10) 0.0288(8) -0.0018(8) 0.0014(8) -0.0004(7)
    N2 0.0435(11) 0.0417(10) 0.0407(10) -0.0026(8) 0.0042(8) 0.0034(8)
    N3 0.0471(11) 0.0510(11) 0.0411(10) -0.0138(9) 0.0049(8) -0.0024(8)
    C1 0.0438(12) 0.0401(11) 0.0336(10) 0.0036(9) -0.0052(9) -0.0029(9)
    C2 0.0416(12) 0.0352(11) 0.0345(11) 0.0044(9) 0.0015(9) 0.0009(8)
    C3 0.0474(12) 0.0425(12) 0.0290(10) 0.0001(9) 0.0052(9) -0.0021(8)
    C4 0.0453(12) 0.0349(10) 0.0335(10) 0.0029(9) 0.0025(9) 0.0002(8)
    C5 0.0574(14) 0.0469(12) 0.0368(12) -0.0040(11) 0.0024(10) -0.0047(10)
    C6 0.0566(14) 0.0465(14) 0.0499(15) -0.0112(11) -0.0021(12) -0.0065(10)
    C7 0.0541(15) 0.0536(14) 0.0561(15) -0.0123(12) 0.0110(12) 0.0013(12)
    C8 0.0575(15) 0.0561(15) 0.0361(12) -0.0054(12) 0.0092(10) 0.0025(11)
    C9 0.0459(12) 0.0379(11) 0.0343(10) 0.0020(9) 0.0016(9) 0.0016(8)
    C10 0.0452(12) 0.0426(11) 0.0385(11) -0.0024(10) 0.0011(9) -0.0009(9)
    C11 0.0454(12) 0.0364(12) 0.0401(12) -0.0003(9) 0.0050(9) 0.0038(8)
    C12 0.0464(13) 0.0539(13) 0.0457(13) -0.0040(11) -0.0004(10) 0.0031(10)
    C13 0.0755(19) 0.0575(16) 0.0388(13) 0.0056(14) -0.0042(12) 0.0008(11)
    C14 0.084(2) 0.0474(14) 0.0441(13) 0.0173(14) 0.0182(13) 0.0101(11)
    C15 0.0650(18) 0.0549(15) 0.0677(18) -0.0024(13) 0.0277(15) 0.0071(13)
    C16 0.0563(15) 0.0560(15) 0.0572(16) -0.0156(12) 0.0113(12) -0.0022(12)
_geom_special_details
;
 All esds (except the esd in the dihedral angle between two l.s. planes)
 are estimated using the full covariance matrix.  The cell esds are taken
 into account individually in the estimation of esds in distances, angles
 and torsion angles; correlations between esds in cell parameters are only
 used when they are defined by crystal symmetry.  An approximate (isotropic)
 treatment of cell esds is used for estimating esds involving l.s. planes.
;
loop_
    _geom_bond_atom_site_label_1
    _geom_bond_atom_site_label_2
    _geom_bond_site_symmetry_2
    _geom_bond_distance
    _geom_bond_publ_flag
    Cl1 C1 . 1.750(2) ?
    N1 C1 . 1.295(3) ?
    N1 C9 . 1.369(3) ?
    N2 C10 . 1.277(3) ?
    N2 N3 . 1.349(3) ?
    N3 C11 . 1.391(3) ?
    N3 H3N . 0.8600 ?
    C1 C2 . 1.417(3) ?
    C2 C3 . 1.376(3) ?
    C2 C10 . 1.461(3) ?
    C3 C4 . 1.402(3) ?
    C3 H3 . 0.9300 ?
    C4 C5 . 1.409(3) ?
    C4 C9 . 1.416(3) ?
    C5 C6 . 1.365(4) ?
    C5 H5 . 0.9300 ?
    C6 C7 . 1.409(4) ?
    C6 H6 . 0.9300 ?
    C7 C8 . 1.356(4) ?
    C7 H7 . 0.9300 ?
    C8 C9 . 1.408(3) ?
    C8 H8 . 0.9300 ?
    C10 H10 . 0.9300 ?
    C11 C12 . 1.377(3) ?
    C11 C16 . 1.384(3) ?
    C12 C13 . 1.384(3) ?
    C12 H12 . 0.9300 ?
    C13 C14 . 1.374(4) ?
    C13 H13 . 0.9300 ?
    C14 C15 . 1.370(5) ?
    C14 H14 . 0.9300 ?
    C15 C16 . 1.387(4) ?
    C15 H15 . 0.9300 ?
    C16 H16 . 0.9300 ?
loop_
    _geom_angle_atom_site_label_1
    _geom_angle_atom_site_label_2
    _geom_angle_atom_site_label_3
    _geom_angle_site_symmetry_1
    _geom_angle_site_symmetry_3
    _geom_angle
    _geom_angle_publ_flag
    C1 N1 C9 . . 117.55(18) ?
    C10 N2 N3 . . 117.97(19) ?
    N2 N3 C11 . . 119.62(19) ?
    N2 N3 H3N . . 120.2 ?
    C11 N3 H3N . . 120.2 ?
    N1 C1 C2 . . 126.8(2) ?
    N1 C1 Cl1 . . 115.01(16) ?
    C2 C1 Cl1 . . 118.15(17) ?
    C3 C2 C1 . . 115.04(19) ?
    C3 C2 C10 . . 121.86(19) ?
    C1 C2 C10 . . 123.08(19) ?
    C2 C3 C4 . . 121.36(19) ?
    C2 C3 H3 . . 119.3 ?
    C4 C3 H3 . . 119.3 ?
    C3 C4 C5 . . 123.4(2) ?
    C3 C4 C9 . . 117.76(19) ?
    C5 C4 C9 . . 118.9(2) ?
    C6 C5 C4 . . 120.4(2) ?
    C6 C5 H5 . . 119.8 ?
    C4 C5 H5 . . 119.8 ?
    C5 C6 C7 . . 120.4(2) ?
    C5 C6 H6 . . 119.8 ?
    C7 C6 H6 . . 119.8 ?
    C8 C7 C6 . . 120.5(2) ?
    C8 C7 H7 . . 119.8 ?
    C6 C7 H7 . . 119.8 ?
    C7 C8 C9 . . 120.4(2) ?
    C7 C8 H8 . . 119.8 ?
    C9 C8 H8 . . 119.8 ?
    N1 C9 C8 . . 119.1(2) ?
    N1 C9 C4 . . 121.43(19) ?
    C8 C9 C4 . . 119.5(2) ?
    N2 C10 C2 . . 118.6(2) ?
    N2 C10 H10 . . 120.7 ?
    C2 C10 H10 . . 120.7 ?
    C12 C11 C16 . . 119.4(2) ?
    C12 C11 N3 . . 122.1(2) ?
    C16 C11 N3 . . 118.4(2) ?
    C11 C12 C13 . . 119.9(2) ?
    C11 C12 H12 . . 120.0 ?
    C13 C12 H12 . . 120.0 ?
    C14 C13 C12 . . 121.0(3) ?
    C14 C13 H13 . . 119.5 ?
    C12 C13 H13 . . 119.5 ?
    C15 C14 C13 . . 118.9(2) ?
    C15 C14 H14 . . 120.5 ?
    C13 C14 H14 . . 120.5 ?
    C14 C15 C16 . . 120.9(3) ?
    C14 C15 H15 . . 119.5 ?
    C16 C15 H15 . . 119.5 ?
    C11 C16 C15 . . 119.8(3) ?
    C11 C16 H16 . . 120.1 ?
    C15 C16 H16 . . 120.1 ?
loop_
    _geom_hbond_atom_site_label_D
    _geom_hbond_atom_site_label_H
    _geom_hbond_atom_site_label_A
    _geom_hbond_site_symmetry_A
    _geom_hbond_distance_DH
    _geom_hbond_distance_HA
    _geom_hbond_distance_DA
    _geom_hbond_angle_DHA
    C7 H7 Cg 4_355 0.93 2.97 3.700(3) 136
    N3 H3N Cg 2_565 0.86 3.30 4.060 149
_shelx_space_group_comment
;
The symmetry employed for this shelxl refinement is uniquely defined
by the following loop, which should always be used as a source of
symmetry information in preference to the above space-group names.
They are only intended as comments.
;
_shelx_estimated_absorpt_T_min     ?
_shelx_estimated_absorpt_T_max     ?
_shelx_hkl_file
;
   2   0   0    6.52    0.21
   2   0   0    6.00    0.21
  -2   0   0    5.15    0.18
  -2   0   0    5.07    0.19
   2   0   0    6.22    0.20
  -4   0   0   28.69    0.80
   4   0   0   29.44    0.79
   4   0   0   30.38    0.80
   4   0   0   30.14    0.79
  -4   0   0   27.88    0.79
   4   0   0   29.22    0.83
  -4   0   0   28.08    0.75
   6   0   0    1.19    0.12
   6   0   0    1.73    0.41
   6   0   0    0.95    0.30
  -6   0   0    0.82    0.18
  -6   0   0    1.36    0.26
  -6   0   0    0.94    0.21
   6   0   0    0.94    0.21
  -6   0   0    1.78    0.39
  -8   0   0    1.19    0.29
   8   0   0    1.53    0.49
   8   0   0    1.05    0.40
   8   0   0    1.20    0.39
   8   0   0    0.80    0.49
  -8   0   0    1.02    0.35
  -1  -1   0   14.56    0.35
  -1  -1   0   13.80    0.35
   1  -1   0   14.83    0.36
   1  -1   0   15.25    0.35
   1  -1   0   15.50    0.36
   1  -1   0   14.85    0.36
  -1  -1   0   13.33    0.36
   1   1   0   14.77    0.36
  -1   1   0   14.26    0.36
  -1   1   0   13.76    0.36
   1   1   0   15.31    0.35
  -1   1   0   13.67    0.35
   1   1   0   14.60    0.35
   3  -1   0   26.03    0.79
  -3  -1   0   28.48    0.75
  -3  -1   0   29.29    0.75
  -3  -1   0   29.86    0.72
   3  -1   0   29.35    0.75
   3  -1   0   28.72    0.75
   3  -1   0   29.82    0.75
  -3   1   0   29.92    0.71
   3   1   0   28.35    0.75
   3   1   0   28.60    0.75
   3   1   0   28.10    0.78
  -3   1   0   30.08    0.76
  -3   1   0   29.49    0.76
  -5  -1   0    0.70    0.27
  -5  -1   0    0.61    0.17
   5  -1   0    0.30    0.13
  -5  -1   0    0.60    0.13
   5  -1   0    0.17    0.15
   5  -1   0    0.20    0.21
  -5  -1   0    0.62    0.18
   5  -1   0    0.60    0.16
  -5   1   0    0.46    0.15
  -5   1   0    0.67    0.17
  -5   1   0    0.45    0.13
   5   1   0    0.19    0.18
   5   1   0    0.52    0.15
   5   1   0    0.32    0.22
   5   1   0    0.39    0.24
   7  -1   0    1.33    0.30
   7  -1   0    1.66    0.38
   7  -1   0    1.00    0.26
  -7  -1   0    1.48    0.33
  -7  -1   0    1.38    0.23
  -7  -1   0    1.52    0.51
   7  -1   0    1.99    0.38
  -7   1   0    2.13    0.35
  -7   1   0    1.53    0.22
   7   1   0    1.70    0.39
   7   1   0    0.98    0.25
   7   1   0    1.73    0.40
   7   1   0    1.10    0.28
   9  -1   0   -0.15    0.46
   9  -1   0    0.69    0.65
   9   1   0    0.34    0.47
   9   1   0    1.08    0.70
  -2  -2   0   63.05    1.53
   2  -2   0   65.62    1.53
   2  -2   0   66.61    1.53
  -2  -2   0   64.71    1.52
   2  -2   0   68.15    1.53
  -2  -2   0   66.16    1.54
  -2  -2   0   66.81    1.53
   2  -2   0   66.44    1.54
  -2   2   0   67.09    1.53
  -2   2   0   66.49    1.54
   2   2   0   65.72    1.53
   2   2   0   67.00    1.53
  -2   2   0   66.75    1.54
   2   2   0   68.76    1.53
  -4  -2   0    6.05    0.29
   4  -2   0    6.85    0.30
   4  -2   0    6.69    0.30
  -4  -2   0    6.37    0.27
   4  -2   0    6.05    0.32
  -4  -2   0    6.31    0.30
  -4  -2   0    6.23    0.34
   4   2   0    6.44    0.37
  -4   2   0    6.32    0.30
   4   2   0    6.80    0.30
  -4   2   0    6.46    0.30
  -4   2   0    6.52    0.25
   4   2   0    6.55    0.29
   4   2   0    6.94    0.33
   6  -2   0    5.26    0.38
  -6  -2   0    4.89    0.40
  -6  -2   0    5.46    0.42
   6  -2   0    5.51    0.44
   6  -2   0    5.82    0.40
  -6  -2   0    6.14    0.36
  -6  -2   0    5.54    0.50
   6  -2   0    5.39    0.20
  -6   2   0    5.34    0.32
   6   2   0    5.78    0.40
   6   2   0    5.43    0.21
  -6   2   0    5.49    0.41
   6   2   0    4.93    0.51
  -6   2   0    5.83    0.41
   6   2   0    5.74    0.39
  -8  -2   0    0.64    0.29
   8  -2   0    1.15    0.44
   8  -2   0    0.14    0.46
  -8  -2   0   -0.15    0.36
   8  -2   0    0.51    0.37
   8  -2   0    0.06    0.35
  -8   2   0    0.25    0.24
  -8   2   0   -0.16    0.38
   8   2   0    0.99    0.62
   8   2   0    0.33    0.34
  -1  -3   0   66.03    1.71
   1  -3   0   73.67    1.68
  -1  -3   0   74.93    1.69
   1  -3   0   76.23    1.67
   1  -3   0   74.97    1.68
   1  -3   0   74.61    1.71
  -1  -3   0   75.13    1.68
   1  -3   0   75.07    1.68
  -1   3   0   75.31    1.68
  -1   3   0   75.33    1.68
   1   3   0   75.82    1.69
   1   3   0   73.98    1.67
   1   3   0   75.55    1.68
   1   3   0   74.56    1.68
   1   3   0   74.44    1.67
  -1   3   0   74.58    1.68
  -1   3   0   73.44    1.68
  -1   3   0   75.86    1.71
   3  -3   0    8.64    0.29
  -3  -3   0    7.97    0.28
  -3  -3   0    8.28    0.31
  -3  -3   0    8.20    0.29
   3  -3   0    8.61    0.29
   3  -3   0    8.59    0.30
   3  -3   0    7.96    0.29
   3  -3   0    8.19    0.25
  -3  -3   0    8.05    0.29
   3   3   0    7.61    0.36
  -3   3   0    8.64    0.25
   3   3   0    8.44    0.29
   3   3   0    8.68    0.31
  -3   3   0    8.50    0.31
  -3   3   0    8.47    0.30
   3   3   0    8.65    0.30
   3   3   0    8.52    0.29
  -3   3   0    8.39    0.30
  -5  -3   0    1.29    0.29
  -5  -3   0    0.98    0.19
   5  -3   0    0.88    0.17
  -5  -3   0    0.90    0.16
   5  -3   0    1.19    0.18
   5  -3   0    0.79    0.21
   5  -3   0    1.00    0.18
   5  -3   0    0.90    0.10
  -5  -3   0    0.70    0.16
   5   3   0    0.87    0.18
   5   3   0    0.71    0.21
  -5   3   0    0.71    0.16
   5   3   0    1.18    0.19
  -5   3   0    0.89    0.13
  -5   3   0    0.65    0.15
   5   3   0    1.30    0.30
   7  -3   0   -0.16    0.32
   7  -3   0   -0.02    0.25
  -7  -3   0   -0.30    0.25
   7  -3   0    0.27    0.30
  -7  -3   0    0.19    0.21
  -7  -3   0   -0.08    0.44
   7  -3   0   -0.10    0.23
   7   3   0    0.00    0.29
  -7   3   0    0.09    0.17
   7   3   0    0.19    0.24
   7   3   0    0.14    0.23
  -7   3   0    0.09    0.26
   7   3   0   -0.01    0.37
   9  -3   0   -0.04    0.44
  -9  -3   0    0.16    0.39
   9   3   0    0.66    0.73
   9   3   0   -0.44    0.48
   2  -4   0    3.94    0.13
  -2  -4   0    3.96    0.17
  -2  -4   0    4.10    0.18
   2  -4   0    4.17    0.17
   2  -4   0    4.06    0.21
   2  -4   0    4.21    0.15
   2  -4   0    4.26    0.16
  -2  -4   0    3.72    0.16
   2  -4   0    4.17    0.16
  -2  -4   0    3.90    0.16
  -2   4   0    3.93    0.16
   2   4   0    4.14    0.17
  -2   4   0    4.15    0.17
   2   4   0    4.08    0.16
   2   4   0    4.14    0.16
  -2   4   0    4.20    0.17
   4  -4   0    0.80    0.14
  -4  -4   0    1.04    0.16
   4  -4   0    1.01    0.17
   4  -4   0    0.98    0.12
   4  -4   0    0.96    0.14
  -4  -4   0    1.04    0.15
   4  -4   0    0.91    0.17
   4  -4   0    0.95    0.16
  -4  -4   0    0.99    0.15
  -4  -4   0    1.32    0.22
  -4   4   0    1.00    0.11
   4   4   0    0.86    0.14
   4   4   0    0.98    0.19
   4   4   0    1.00    0.15
   4   4   0    1.16    0.16
  -4   4   0    0.94    0.15
  -4   4   0    1.10    0.15
   4   4   0    1.07    0.24
  -4   4   0    0.91    0.16
  -6  -4   0    2.36    0.41
  -6  -4   0    2.57    0.30
  -6  -4   0    1.64    0.24
  -6  -4   0    1.88    0.23
   6  -4   0    1.85    0.26
   6  -4   0    1.60    0.28
   6  -4   0    1.40    0.23
   6  -4   0    2.29    0.28
   6   4   0    2.33    0.38
  -6   4   0    1.61    0.18
   6   4   0    1.47    0.24
  -6   4   0    1.95    0.30
   6   4   0    2.20    0.27
  -6   4   0    1.72    0.26
   6   4   0    1.66    0.18
  -8  -4   0   -0.31    0.33
  -8  -4   0    0.32    0.34
   8  -4   0    0.48    0.46
   8  -4   0    0.70    0.41
   8  -4   0    0.01    0.34
  -8   4   0   -0.14    0.21
  -8   4   0   -0.08    0.54
   8   4   0    0.69    0.55
   1  -5   0  492.47   12.03
  -1  -5   0  491.34   11.88
  -1   5   0  509.01   12.15
   1   5   0  509.83   11.91
  -3  -5   0    1.74    0.15
   3  -5   0    2.02    0.15
  -3  -5   0    1.87    0.15
   3  -5   0    1.91    0.13
   3  -5   0    1.96    0.21
   3  -5   0    1.70    0.14
  -3  -5   0    2.04    0.16
  -3  -5   0    1.99    0.18
   3  -5   0    2.06    0.15
   3  -5   0    1.88    0.15
   3   5   0    1.97    0.14
   3   5   0    1.83    0.13
  -3   5   0    1.88    0.16
   3   5   0    1.93    0.15
  -3   5   0    2.19    0.18
  -3   5   0    2.06    0.15
   3   5   0    2.10    0.17
  -5  -5   0    9.46    0.42
  -5  -5   0    9.46    0.41
   5  -5   0    9.10    0.40
   5  -5   0    9.30    0.41
   5  -5   0    9.78    0.42
   5  -5   0    9.37    0.32
   5  -5   0    9.61    0.52
  -5  -5   0    9.55    0.41
  -5  -5   0    8.16    0.57
   5   5   0    8.95    0.56
  -5   5   0    9.75    0.43
   5   5   0    9.62    0.41
   5   5   0    9.56    0.41
  -5   5   0    9.35    0.43
   5   5   0    9.83    0.32
  -5   5   0    9.17    0.33
   7  -5   0   -0.61    0.34
  -7  -5   0    0.39    0.46
   7  -5   0   -0.03    0.26
   7  -5   0    0.31    0.25
   7  -5   0    0.25    0.27
  -7  -5   0    0.06    0.23
  -7  -5   0   -0.05    0.27
   7  -5   0    0.16    0.24
   7   5   0   -0.15    0.33
  -7   5   0    0.28    0.27
   7   5   0   -0.10    0.40
   7   5   0    0.08    0.26
  -7   5   0   -0.10    0.15
   7   5   0   -0.03    0.24
   9  -5   0   -0.46    0.43
  -9  -5   0   -0.61    0.39
   9   5   0    0.26    0.73
   2  -6   0   39.89    0.97
   2  -6   0   39.30    0.95
  -2  -6   0   41.00    0.96
  -2  -6   0   41.31    0.96
   2  -6   0   40.96    0.97
  -2  -6   0   40.90    0.99
   2  -6   0   39.47    1.02
   2  -6   0   39.71    0.97
   2   6   0   39.71    0.96
   2   6   0   39.22    0.96
   2   6   0   39.59    0.96
   2   6   0   40.85    0.99
  -2   6   0   41.07    1.03
   2   6   0   41.71    0.98
  -2   6   0   41.78    0.97
  -2   6   0   40.60    0.97
   4  -6   0    4.77    0.22
  -4  -6   0    4.90    0.26
   4  -6   0    5.04    0.27
  -4  -6   0    4.66    0.29
  -4  -6   0    4.54    0.26
   4  -6   0    5.30    0.33
   4  -6   0    4.93    0.26
  -4  -6   0    4.97    0.28
   4  -6   0    5.57    0.35
   4  -6   0    4.65    0.23
   4   6   0    4.69    0.22
  -4   6   0    4.96    0.28
  -4   6   0    4.69    0.22
   4   6   0    5.41    0.32
   4   6   0    4.81    0.40
  -4   6   0    4.76    0.29
   4   6   0    4.97    0.30
   4   6   0    4.94    0.25
   4   6   0    4.83    0.27
  -4   6   0    4.96    0.28
   6  -6   0    1.64    0.23
  -6  -6   0    1.46    0.23
   6  -6   0    1.58    0.18
  -6  -6   0    1.51    0.35
   6  -6   0    1.15    0.22
  -6  -6   0    1.77    0.28
   6  -6   0    1.67    0.29
   6   6   0    1.53    0.25
   6   6   0    1.31    0.15
  -6   6   0    1.12    0.25
  -6   6   0    1.52    0.26
  -6   6   0    1.56    0.17
   6   6   0    1.30    0.25
   6   6   0    1.05    0.36
   8  -6   0    1.15    0.45
   8  -6   0    0.76    0.37
  -8  -6   0    1.68    0.36
   8  -6   0    1.00    0.54
  -8  -6   0    1.56    0.45
   8   6   0    1.55    0.59
   8   6   0    1.95    0.48
   1  -7   0  122.10    2.69
   1  -7   0  121.77    2.67
   1  -7   0  118.34    2.72
   1  -7   0  118.61    2.73
   1  -7   0  119.41    2.69
  -1  -7   0  113.29    2.71
   1   7   0  127.97    2.73
   1   7   0  119.36    2.66
   1   7   0  121.15    2.72
   1   7   0  120.79    2.72
   1   7   0  122.76    2.71
  -1   7   0  117.05    2.68
  -1   7   0  113.70    2.67
   1   7   0  124.82    2.72
  -1   7   0  115.31    2.71
  -1   7   0  119.93    2.74
  -1   7   0  121.30    2.69
  -1   7   0  114.44    2.67
  -1   7   0  116.74    2.68
  -3  -7   0   30.93    0.80
  -3  -7   0   29.84    0.82
   3  -7   0   31.61    0.78
   3  -7   0   29.57    0.83
  -3  -7   0   30.93    0.80
   3  -7   0   31.93    0.80
   3  -7   0   32.09    0.81
   3  -7   0   32.27    0.81
  -3  -7   0   31.48    0.80
   3  -7   0   30.90    0.87
   3   7   0   31.92    0.83
  -3   7   0   31.69    0.81
  -3   7   0   31.09    0.81
   3   7   0   31.93    0.80
   3   7   0   31.77    0.80
   3   7   0   31.01    0.80
  -3   7   0   30.65    0.81
  -5  -7   0   10.49    0.46
  -5  -7   0   10.62    0.45
   5  -7   0   10.02    0.36
   5  -7   0    9.78    0.52
   5  -7   0    9.91    0.43
   5  -7   0   10.29    0.44
  -5  -7   0   10.42    0.44
  -5  -7   0   10.13    0.43
   5   7   0    9.61    0.46
   5   7   0   10.30    0.37
   5   7   0   10.31    0.43
   5   7   0   10.05    0.42
   5   7   0   10.29    0.60
  -5   7   0   11.42    0.46
  -5   7   0   10.98    0.46
  -5   7   0   10.32    0.34
  -5   7   0    9.41    0.51
  -7  -7   0    1.54    0.69
   7  -7   0    0.55    0.26
  -7  -7   0    0.61    0.31
   7  -7   0    0.88    0.30
   7  -7   0    0.19    0.38
   7  -7   0    0.59    0.14
   7  -7   0    0.44    0.24
  -7  -7   0    0.69    0.26
   7   7   0    0.56    0.28
   7   7   0    1.03    0.35
  -7   7   0    0.58    0.16
   7   7   0    0.89    0.29
  -7   7   0    0.94    0.29
   7   7   0    1.22    0.48
   0  -8   0   46.12    1.09
   0  -8   0   45.50    1.12
   0  -8   0   44.56    1.12
   0  -8   0   47.65    1.10
   0   8   0   47.11    1.12
   0   8   0   46.68    1.10
   0   8   0   44.96    1.08
   0   8   0   47.39    1.12
   0   8   0   47.24    1.10
  -2  -8   0  132.03    3.06
   2  -8   0  134.04    3.03
   2  -8   0  135.28    3.03
   2  -8   0  137.46    3.03
  -2  -8   0  130.19    3.01
  -2  -8   0  132.55    3.03
   2  -8   0  133.49    3.06
   2  -8   0  134.24    3.10
  -2  -8   0  128.40    3.02
  -2   8   0  129.49    3.03
  -2   8   0  133.86    3.03
   2   8   0  132.30    3.01
   2   8   0  136.65    3.07
  -2   8   0  130.97    3.03
  -2   8   0  137.50    3.11
  -2   8   0  133.86    3.06
   2   8   0  135.15    3.04
   2   8   0  140.29    3.07
   2   8   0  136.09    3.06
   2   8   0  135.91    3.02
  -4  -8   0   16.69    0.54
   4  -8   0   18.75    0.53
   4  -8   0   18.05    0.53
  -4  -8   0   17.51    0.55
   4  -8   0   18.70    0.56
   4  -8   0   19.02    0.56
   4  -8   0   18.18    0.64
  -4  -8   0   16.97    0.54
  -4  -8   0   17.29    0.58
   4  -8   0   17.98    0.56
  -4   8   0   17.85    0.57
   4   8   0   18.09    0.55
   4   8   0   17.62    0.71
  -4   8   0   18.21    0.58
   4   8   0   19.03    0.55
  -4   8   0   17.72    0.57
   4   8   0   18.66    0.60
   6  -8   0    1.94    0.23
   6  -8   0    2.09    0.36
   6  -8   0    1.61    0.29
   6  -8   0    1.89    0.26
   6  -8   0    1.65    0.21
  -6  -8   0    1.78    0.27
  -6  -8   0    2.14    0.27
   6   8   0    2.17    0.28
   6   8   0    2.07    0.42
  -6   8   0    2.11    0.22
   6   8   0    2.12    0.33
   6   8   0    2.04    0.26
  -6   8   0    2.62    0.32
   8  -8   0    0.13    0.36
  -8  -8   0    0.70    0.41
   8  -8   0    0.12    0.53
  -8  -8   0   -0.23    0.36
   8   8   0    0.46    0.47
   8   8   0    0.36    0.59
   1  -9   0   16.87    0.46
   1  -9   0   17.57    0.45
   1  -9   0   17.43    0.42
   1  -9   0   17.00    0.51
   1  -9   0   17.11    0.43
   1  -9   0   17.41    0.42
  -1  -9   0   16.84    0.48
   1  -9   0   16.95    0.49
   1   9   0   15.86    0.53
  -1   9   0   16.84    0.55
   1   9   0   16.64    0.40
   1   9   0   17.07    0.50
  -1   9   0   17.54    0.45
   1   9   0   16.50    0.51
   1   9   0   15.89    0.51
  -1   9   0   17.91    0.45
  -1   9   0   17.92    0.46
  -1   9   0   15.97    0.52
   1   9   0   17.66    0.50
   3  -9   0   28.35    0.76
   3  -9   0   28.43    0.72
  -3  -9   0   28.01    0.73
  -3  -9   0   28.23    0.73
   3  -9   0   28.67    0.74
   3  -9   0   28.00    0.74
  -3  -9   0   28.17    0.78
   3  -9   0   27.48    0.82
   3  -9   0   28.12    0.74
  -3  -9   0   27.92    0.73
  -3   9   0   28.72    0.75
  -3   9   0   28.34    0.75
   3   9   0   27.85    0.73
   3   9   0   28.69    0.73
   3   9   0   26.97    0.72
   3   9   0   28.26    0.89
   3   9   0   28.57    0.75
   3   9   0   28.56    0.78
  -3   9   0   27.90    0.75
   3   9   0   28.62    0.79
  -5  -9   0    2.51    0.29
   5  -9   0    3.53    0.31
  -5  -9   0    3.05    0.27
   5  -9   0    3.17    0.27
   5  -9   0    3.06    0.28
  -5  -9   0    3.22    0.33
   5  -9   0    3.30    0.39
   5  -9   0    3.18    0.24
   5   9   0    2.79    0.28
   5   9   0    3.06    0.27
  -5   9   0    3.07    0.24
   5   9   0    3.72    0.45
  -5   9   0    3.34    0.34
   5   9   0    2.93    0.31
  -5   9   0    2.75    0.31
   5   9   0    3.83    0.37
   5   9   0    3.40    0.26
   5   9   0    3.01    0.36
  -5   9   0    3.10    0.31
  -7  -9   0    0.23    0.28
   7  -9   0    0.05    0.15
   7  -9   0    0.05    0.28
   7  -9   0   -0.21    0.40
  -7  -9   0   -0.28    0.31
   7  -9   0   -0.43    0.25
  -7   9   0    0.17    0.28
  -7   9   0    0.00    0.14
   7   9   0   -0.17    0.27
   7   9   0    0.36    0.33
   7   9   0    0.41    0.33
   7   9   0    0.82    0.48
   0 -10   0    1.45    0.16
   0 -10   0    1.35    0.15
   0 -10   0    1.37    0.14
   0 -10   0    1.30    0.12
   0  10   0    1.39    0.14
   0  10   0    1.47    0.13
   0  10   0    1.31    0.15
   0  10   0    1.48    0.12
   0  10   0    1.33    0.13
   2 -10   0   18.86    0.59
   2 -10   0   19.04    0.56
   2 -10   0   19.41    0.51
  -2 -10   0   18.71    0.49
   2 -10   0   19.63    0.50
   2 -10   0   19.33    0.51
  -2 -10   0   18.39    0.56
   2 -10   0   19.26    0.50
  -2  10   0   19.56    0.51
   2  10   0   16.53    0.50
  -2  10   0   18.88    0.55
   2  10   0   19.07    0.56
  -2  10   0   18.76    0.52
  -2  10   0   19.26    0.51
   2  10   0   18.92    0.57
  -2  10   0   19.51    0.61
   2  10   0   19.64    0.56
   2  10   0   18.52    0.54
   2  10   0   18.94    0.48
   2  10   0   19.11    0.49
  -2  10   0   19.15    0.51
   4 -10   0    3.50    0.34
  -4 -10   0    3.55    0.23
   4 -10   0    3.71    0.27
  -4 -10   0    3.78    0.26
  -4 -10   0    3.53    0.31
   4 -10   0    3.41    0.24
   4 -10   0    3.56    0.25
   4 -10   0    3.59    0.25
  -4  10   0    3.75    0.30
   4  10   0    3.37    0.24
   4  10   0    4.02    0.27
  -4  10   0    3.81    0.27
  -4  10   0    3.45    0.27
   4  10   0    3.66    0.33
   4  10   0    3.66    0.41
   4  10   0    3.77    0.25
   4  10   0    3.86    0.31
   6 -10   0   -0.32    0.17
   6 -10   0    0.41    0.19
  -6 -10   0    0.38    0.24
  -6 -10   0    0.69    0.27
   6 -10   0    0.24    0.23
   6 -10   0    0.06    0.14
   6 -10   0    0.46    0.22
  -6 -10   0   -0.13    0.21
   6 -10   0    0.38    0.31
   6  10   0    0.23    0.22
   6  10   0    0.38    0.42
  -6  10   0   -0.06    0.19
   6  10   0    0.27    0.25
   6  10   0    0.13    0.19
   6  10   0    0.19    0.19
  -6  10   0    0.27    0.15
   8 -10   0    1.02    0.59
  -8 -10   0    0.16    0.37
   8 -10   0   -0.36    0.37
   8  10   0    0.98    0.61
   1 -11   0   49.63    1.28
  -1 -11   0   50.18    1.25
   1 -11   0   51.05    1.17
   1 -11   0   50.76    1.28
   1 -11   0   52.38    1.17
   1 -11   0   50.69    1.22
   1 -11   0   49.57    1.17
   1 -11   0   51.91    1.16
  -1  11   0   48.60    1.21
   1  11   0   50.62    1.25
  -1  11   0   50.54    1.21
  -1  11   0   51.20    1.23
  -1  11   0   51.50    1.22
   1  11   0   52.77    1.27
   1  11   0   53.06    1.28
  -1  11   0   51.90    1.29
  -1  11   0   51.46    1.27
   1  11   0   51.29    1.29
   1  11   0   52.11    1.26
   3 -11   0    1.50    0.15
   3 -11   0    1.77    0.18
   3 -11   0    1.78    0.20
   3 -11   0    1.96    0.17
  -3 -11   0    1.60    0.19
   3 -11   0    1.47    0.18
  -3 -11   0    1.53    0.16
   3 -11   0    1.87    0.18
   3 -11   0    1.32    0.18
   3  11   0    1.62    0.21
  -3  11   0    1.51    0.14
   3  11   0    1.98    0.22
  -3  11   0    1.72    0.19
  -3  11   0    2.01    0.20
   3  11   0    1.71    0.30
   3  11   0    1.61    0.16
   3  11   0    1.71    0.16
   3  11   0    1.38    0.17
   3  11   0    1.56    0.21
   3  11   0    1.90    0.22
  -5 -11   0    0.35    0.17
   5 -11   0    0.15    0.18
  -5 -11   0   -0.04    0.18
   5 -11   0   -0.13    0.22
  -5 -11   0    0.15    0.16
   5 -11   0    0.12    0.14
   5 -11   0   -0.02    0.14
   5 -11   0    0.32    0.14
   5 -11   0    0.09    0.16
  -5  11   0    0.32    0.20
   5  11   0    0.73    0.35
   5  11   0    0.37    0.16
  -5  11   0    0.21    0.16
   5  11   0    0.10    0.14
   5  11   0    0.10    0.17
   5  11   0    0.25    0.20
  -7 -11   0    0.49    0.33
   7 -11   0    0.52    0.57
   7 -11   0    0.40    0.47
   7 -11   0    0.25    0.29
  -7 -11   0   -0.20    0.53
   7 -11   0    0.21    0.18
   7 -11   0    0.33    0.25
  -7  11   0   -0.13    0.30
   7  11   0    0.19    0.50
   7  11   0    1.05    0.37
   7  11   0   -0.09    0.36
   0 -12   0   17.34    0.51
   0 -12   0   17.32    0.54
   0 -12   0   16.79    0.54
   0  12   0   17.58    0.50
   0  12   0   17.32    0.53
   0  12   0   16.94    0.48
   0  12   0   16.79    0.53
   0  12   0   16.69    0.58
   0  12   0   17.65    0.51
  -2 -12   0    9.68    0.39
   2 -12   0   10.35    0.34
   2 -12   0   10.30    0.31
   2 -12   0   10.37    0.43
   2 -12   0   10.10    0.40
   2 -12   0   10.64    0.31
   2 -12   0   10.23    0.34
   2 -12   0   10.31    0.34
  -2  12   0   10.47    0.39
  -2  12   0   10.45    0.45
   2  12   0    9.17    0.42
  -2  12   0    9.61    0.34
  -2  12   0   10.17    0.32
   2  12   0    9.95    0.50
   2  12   0   10.83    0.40
   2  12   0   10.50    0.40
   2  12   0   10.53    0.41
   2  12   0   10.60    0.40
   2  12   0    9.85    0.30
   2  12   0   10.20    0.29
   2  12   0   10.13    0.29
   4 -12   0   11.44    0.41
   4 -12   0   10.64    0.53
  -4 -12   0   10.84    0.48
   4 -12   0   10.69    0.44
   4 -12   0   10.84    0.42
  -4 -12   0   10.73    0.40
   4 -12   0   10.68    0.39
   4 -12   0   11.52    0.49
  -4  12   0   11.19    0.43
   4  12   0   10.41    0.63
   4  12   0   11.02    0.40
   4  12   0   10.16    0.49
   4  12   0   10.44    0.44
  -4  12   0   10.98    0.45
   4  12   0   11.57    0.46
  -4  12   0   10.92    0.33
   6 -12   0    0.39    0.19
   6 -12   0    0.63    0.24
   6 -12   0    0.44    0.27
   6 -12   0    0.44    0.19
   6 -12   0    0.24    0.21
   6 -12   0    0.04    0.33
  -6 -12   0    0.37    0.24
   6  12   0   -0.11    0.22
   6  12   0    0.62    0.22
  -6  12   0    0.79    0.23
   6  12   0   -0.15    0.23
   6  12   0    0.63    0.47
   6  12   0    0.54    0.28
   8 -12   0    0.78    0.41
  -8 -12   0    0.13    0.41
   8  12   0    1.31    0.72
   1 -13   0    7.39    0.29
  -1 -13   0    7.67    0.32
   1 -13   0    7.75    0.35
   1 -13   0    7.86    0.35
  -1  13   0    7.32    0.36
   1  13   0    7.27    0.33
  -1  13   0    8.00    0.29
  -1  13   0    7.23    0.30
  -1  13   0    7.12    0.28
   1  13   0    6.88    0.40
   1  13   0    7.45    0.37
   1  13   0    7.30    0.34
   1  13   0    7.96    0.35
  -1  13   0    8.18    0.35
  -1  13   0    7.72    0.31
   1  13   0    7.73    0.33
   3 -13   0   88.10    2.06
   3 -13   0   86.98    2.12
   3 -13   0   88.39    2.05
  -3 -13   0   85.52    2.11
   3 -13   0   89.85    2.04
   3 -13   0   90.32    2.08
   3 -13   0   86.11    2.04
   3 -13   0   86.06    2.17
   3 -13   0   88.39    2.08
   3  13   0   85.32    2.05
  -3  13   0   85.15    2.01
   3  13   0   90.68    2.12
   3  13   0   86.74    2.25
   3  13   0   86.96    2.02
   3  13   0   84.99    2.01
   3  13   0   86.70    2.04
  -3  13   0   86.95    2.06
   5 -13   0    0.99    0.25
   5 -13   0    0.91    0.20
   5 -13   0    1.23    0.24
   5 -13   0    1.15    0.19
   5 -13   0    0.64    0.26
   5 -13   0    1.04    0.19
  -5 -13   0    1.15    0.21
  -5 -13   0    0.67    0.22
   5  13   0    0.71    0.22
  -5  13   0    1.05    0.22
   5  13   0    1.10    0.21
   5  13   0    0.85    0.24
   5  13   0    1.20    0.21
  -5  13   0    1.19    0.26
   5  13   0    0.84    0.41
  -5  13   0    1.07    0.12
   7 -13   0    0.14    0.34
  -7 -13   0    1.10    0.34
   7 -13   0    0.00    0.28
   7 -13   0    0.52    0.49
   7  13   0    0.94    0.58
   7  13   0    0.20    0.50
   0 -14   0    3.81    0.29
   0 -14   0    4.32    0.26
   0 -14   0    4.09    0.27
   0  14   0    3.64    0.22
   0  14   0    3.85    0.25
   0  14   0    4.09    0.27
   0  14   0    3.89    0.28
   0  14   0    3.12    0.30
   0  14   0    3.37    0.31
   0  14   0    3.99    0.27
   2 -14   0    8.24    0.41
   2 -14   0    8.10    0.29
   2 -14   0    8.13    0.32
   2 -14   0    7.91    0.38
   2 -14   0    8.02    0.26
  -2 -14   0    8.19    0.37
   2 -14   0    7.58    0.26
  -2  14   0    8.30    0.35
  -2  14   0    8.28    0.43
  -2  14   0    8.31    0.38
   2  14   0    7.81    0.24
   2  14   0    8.14    0.40
   2  14   0    7.91    0.49
   2  14   0    7.57    0.39
   2  14   0    7.92    0.39
  -2  14   0    7.34    0.38
   2  14   0    7.54    0.26
  -2  14   0    8.24    0.32
   2  14   0    7.53    0.38
   2  14   0    7.79    0.40
   4 -14   0    0.25    0.14
   4 -14   0    0.45    0.18
  -4 -14   0    0.32    0.19
   4 -14   0    0.34    0.18
   4 -14   0    0.05    0.17
   4 -14   0    0.14    0.19
   4 -14   0    0.19    0.13
   4 -14   0   -0.06    0.15
   4  14   0    0.16    0.30
  -4  14   0    0.26    0.18
   4  14   0    0.17    0.18
   4  14   0    0.43    0.14
   4  14   0    0.07    0.16
  -4  14   0    0.46    0.11
   4  14   0    0.25    0.12
  -6 -14   0    3.02    0.36
   6 -14   0    2.72    0.30
   6 -14   0    3.61    0.45
   6 -14   0    3.35    0.37
   6 -14   0    2.44    0.44
   6 -14   0    3.00    0.42
   6  14   0    2.95    0.34
   6  14   0    3.51    0.40
   6  14   0    2.64    0.36
   6  14   0    3.22    0.33
   6  14   0    2.70    0.59
   6  14   0    3.13    0.35
  -8 -14   0   -0.18    0.45
   8 -14   0    0.15    0.53
   8  14   0    0.66    0.82
  -1 -15   0    1.96    0.24
   1 -15   0    2.02    0.22
   1 -15   0    2.09    0.25
   1 -15   0    1.82    0.27
  -1  15   0    2.09    0.27
  -1  15   0    1.68    0.20
   1  15   0    2.58    0.31
   1  15   0    1.63    0.27
   1  15   0    1.76    0.20
  -1  15   0    1.88    0.22
  -1  15   0    1.89    0.24
   1  15   0    2.09    0.28
   1  15   0    2.37    0.24
  -1  15   0    1.83    0.21
  -1  15   0    2.32    0.29
   1  15   0    1.41    0.19
   3 -15   0   12.89    0.57
   3 -15   0   11.78    0.45
   3 -15   0   13.16    0.53
   3 -15   0   13.17    0.44
  -3 -15   0   13.27    0.52
   3 -15   0   12.74    0.40
   3 -15   0   12.94    0.40
   3 -15   0   12.26    0.44
   3 -15   0   11.30    0.45
   3  15   0   12.47    0.55
   3  15   0   11.98    0.40
   3  15   0   11.86    0.67
   3  15   0   11.80    0.37
   3  15   0   11.46    0.51
   3  15   0   12.23    0.38
  -3  15   0   12.91    0.45
   3  15   0   11.07    0.43
   5 -15   0    0.64    0.19
   5 -15   0    0.13    0.20
   5 -15   0    0.29    0.25
   5 -15   0    0.54    0.19
   5 -15   0    0.36    0.28
   5 -15   0    0.66    0.25
   5 -15   0    0.46    0.19
   5  15   0    0.41    0.19
   5  15   0    0.48    0.25
   5  15   0   -0.06    0.21
   5  15   0    0.30    0.19
  -5  15   0    0.33    0.12
   5  15   0    0.51    0.49
  -5  15   0    0.39    0.24
   5  15   0    0.37    0.24
   7 -15   0   -0.61    0.34
  -7 -15   0   -0.09    0.36
   7  15   0    0.50    0.59
   0 -16   0    1.35    0.20
   0  16   0    0.91    0.23
   0  16   0    0.78    0.15
   0  16   0    1.41    0.29
   0  16   0    0.79    0.18
   0  16   0    0.81    0.18
   0  16   0    0.92    0.17
  -2 -16   0    6.06    0.36
   2 -16   0    5.58    0.20
   2 -16   0    5.84    0.38
   2 -16   0    5.79    0.21
   2 -16   0    5.37    0.23
   2 -16   0    5.98    0.23
   2 -16   0    5.84    0.40
   2 -16   0    5.77    0.30
   2  16   0    6.27    0.40
  -2  16   0    5.32    0.36
   2  16   0    5.29    0.39
  -2  16   0    6.32    0.31
  -2  16   0    5.07    0.29
  -2  16   0    5.68    0.43
   2  16   0    5.83    0.38
   2  16   0    6.14    0.40
   2  16   0    5.95    0.41
  -2  16   0    5.68    0.35
   2  16   0    5.23    0.49
   4 -16   0    2.23    0.28
   4 -16   0    2.38    0.27
   4 -16   0    2.17    0.27
  -4 -16   0    2.05    0.29
   4 -16   0    2.28    0.27
   4 -16   0    2.00    0.24
   4 -16   0    2.36    0.32
   4 -16   0    2.69    0.32
   4  16   0    2.05    0.20
   4  16   0    3.43    0.50
  -4  16   0    1.87    0.23
   4  16   0    1.75    0.23
   4  16   0    2.42    0.26
  -4  16   0    2.52    0.28
   4  16   0    1.71    0.27
   4  16   0    1.41    0.28
   6 -16   0    0.41    0.26
   6 -16   0    0.47    0.34
  -6 -16   0    0.69    0.35
   6 -16   0    0.63    0.25
   6 -16   0    0.35    0.41
   6  16   0    1.36    0.55
   6  16   0    0.92    0.53
  -6  16   0    0.43    0.31
   6  16   0    0.15    0.30
   1 -17   0    1.27    0.21
   1 -17   0    1.04    0.19
   1 -17   0    1.31    0.19
  -1 -17   0    1.27    0.18
   1  17   0    1.84    0.32
   1  17   0    1.67    0.30
  -1  17   0    1.60    0.22
   1  17   0    1.58    0.21
  -1  17   0    1.19    0.22
   1  17   0    1.56    0.21
  -1  17   0    1.68    0.20
  -1  17   0    1.37    0.23
  -1  17   0    1.66    0.24
  -1  17   0    1.38    0.19
   1  17   0    1.18    0.21
   1  17   0    1.71    0.24
   3 -17   0    1.94    0.20
   3 -17   0    2.11    0.26
   3 -17   0    2.03    0.22
  -3 -17   0    2.04    0.27
   3 -17   0    1.68    0.26
   3 -17   0    1.73    0.25
  -3  17   0    2.18    0.26
   3  17   0    2.03    0.31
   3  17   0    1.70    0.21
   3  17   0    1.89    0.18
  -3  17   0    2.25    0.28
   3  17   0    1.96    0.40
   3  17   0    0.89    0.30
   3  17   0    2.01    0.19
   3  17   0    1.73    0.27
   5 -17   0   -0.10    0.26
   5 -17   0    0.30    0.21
   5 -17   0    0.38    0.30
   5 -17   0    0.43    0.23
  -5 -17   0   -0.05    0.29
   5 -17   0    0.22    0.29
   5 -17   0    0.04    0.28
   5 -17   0    0.18    0.20
   5  17   0    0.00    0.24
   5  17   0    0.90    0.50
   5  17   0    0.42    0.24
   5  17   0   -0.18    0.18
  -5  17   0    0.03    0.25
   5  17   0    0.36    0.20
  -7 -17   0    1.20    0.42
   7 -17   0   -0.22    0.40
   7  17   0    0.84    0.70
   0  18   0    0.62    0.20
   0  18   0    0.59    0.19
   0  18   0    0.45    0.18
   0  18   0    0.60    0.16
   0  18   0    0.82    0.25
   0  18   0    0.79    0.31
   2 -18   0   19.73    0.76
   2 -18   0   20.29    0.63
   2 -18   0   20.48    0.73
   2 -18   0   19.15    0.51
  -2 -18   0   21.09    0.71
   2  18   0   19.17    0.73
  -2  18   0   18.75    0.67
   2  18   0   20.18    0.72
  -2  18   0   19.68    0.61
   2  18   0   21.00    0.84
  -2  18   0   19.08    0.63
   4 -18   0    0.28    0.16
  -4 -18   0    0.57    0.27
   4 -18   0    1.09    0.24
   4 -18   0    0.68    0.26
   4 -18   0    0.77    0.19
   4 -18   0    0.68    0.25
   4 -18   0    0.21    0.25
   4 -18   0    0.73    0.18
   4 -18   0    0.57    0.23
  -4  18   0    0.79    0.23
  -4  18   0    0.53    0.17
   4  18   0    0.42    0.19
   4  18   0    0.82    0.17
   6 -18   0    0.48    0.44
  -6 -18   0    0.46    0.36
   6 -18   0    0.27    0.34
  -6  18   0    0.40    0.35
   6  18   0    0.18    0.33
   6  18   0    1.41    0.62
   1 -19   0    0.79    0.21
   1 -19   0    0.43    0.21
   1 -19   0    0.52    0.22
   1  19   0    0.74    0.41
  -1  19   0    0.59    0.35
   1  19   0    0.79    0.22
  -1  19   0    0.74    0.21
   1  19   0    0.56    0.30
  -1  19   0    0.67    0.18
   1  19   0    0.52    0.20
   1  19   0    0.83    0.31
  -1  19   0    0.98    0.23
  -1  19   0    0.65    0.20
   3 -19   0    2.18    0.25
   3 -19   0    1.82    0.29
   3 -19   0    2.09    0.19
   3 -19   0    1.93    0.24
   3 -19   0    2.74    0.33
   3 -19   0    2.47    0.27
   3 -19   0    1.99    0.22
  -3 -19   0    2.49    0.32
   3  19   0    2.25    0.36
   3  19   0    2.99    0.50
  -3  19   0    2.58    0.27
  -3  19   0    2.10    0.24
   5 -19   0    0.57    0.23
   5 -19   0    0.36    0.30
  -5 -19   0    0.21    0.32
   5 -19   0    0.25    0.34
  -5  19   0    0.46    0.30
   5  19   0    0.76    0.52
   5  19   0    0.16    0.24
   5  19   0    0.11    0.26
   0  20   0    2.11    0.44
   0  20   0    1.13    0.25
   0  20   0    2.03    0.31
   0  20   0    1.26    0.38
   0  20   0    1.72    0.24
   2 -20   0   12.26    0.63
  -2 -20   0   12.99    0.58
   2 -20   0   13.22    0.67
   2 -20   0   13.06    0.52
  -2  20   0   12.42    0.48
   2  20   0   12.51    0.76
   2  20   0   13.24    0.62
  -2  20   0   10.97    0.57
  -2  20   0   11.92    0.53
   4 -20   0    0.36    0.18
   4 -20   0    0.76    0.25
   4 -20   0    0.27    0.21
  -4 -20   0   -0.15    0.30
   4 -20   0    0.69    0.26
   4 -20   0    0.57    0.29
   4  20   0   -0.06    0.17
   4  20   0    0.37    0.48
  -4  20   0   -0.27    0.24
   4  20   0   -0.09    0.15
   6 -20   0    1.31    0.46
  -6 -20   0    0.42    0.44
   6  20   0    2.52    0.71
   6  20   0    0.43    0.37
   1 -21   0    5.48    0.56
  -1  21   0    5.99    0.63
   1  21   0    5.46    0.54
  -1  21   0    4.66    0.46
  -1  21   0    5.19    0.41
  -1  21   0    5.05    0.36
   1  21   0    5.18    0.56
   1  21   0    5.56    0.41
   3 -21   0    1.34    0.33
   3 -21   0    1.44    0.30
   3 -21   0    1.24    0.16
   3 -21   0    1.29    0.17
  -3 -21   0    1.82    0.33
   3 -21   0    1.39    0.26
  -3  21   0    1.24    0.25
  -3  21   0    1.78    0.27
   3  21   0    1.59    0.35
  -5 -21   0    0.13    0.36
   5 -21   0    0.26    0.31
   5 -21   0    0.54    0.38
   5  21   0   -0.10    0.58
  -5  21   0   -0.29    0.33
   5  21   0    0.74    0.24
   0  22   0    0.39    0.42
   0  22   0    0.52    0.30
   0  22   0    0.34    0.21
   2 -22   0    2.99    0.38
   2 -22   0    3.31    0.34
   2  22   0    3.63    0.53
  -2  22   0    4.11    0.74
   2  22   0    3.58    0.46
   2  22   0    3.43    0.52
  -2  22   0    3.53    0.35
  -2  22   0    3.32    0.35
   4 -22   0    0.49    0.30
   4 -22   0    0.48    0.20
   4 -22   0    0.23    0.34
  -4 -22   0    0.34    0.36
   4  22   0    0.01    0.53
  -4  22   0    0.42    0.30
   6  22   0    1.21    1.16
  -1  23   0    1.52    0.54
  -1  23   0    1.07    0.30
  -1  23   0    1.21    0.26
   1  23   0    0.84    0.41
   1  23   0    1.05    0.48
   1  23   0    0.71    0.27
   3 -23   0    0.69    0.30
   3 -23   0    0.51    0.35
   3  23   0    1.71    0.47
  -3  23   0    0.66    0.29
   3  23   0    1.18    0.52
  -3  23   0    1.21    0.69
  -5 -23   0   -0.11    0.43
   5 -23   0    0.45    0.45
   5  23   0    0.97    0.67
   0  24   0    0.94    0.38
   0  24   0    0.27    0.26
   0  24   0    0.54    0.51
   2 -24   0    0.66    0.35
   2  24   0    1.19    0.53
  -2  24   0    1.06    0.27
  -2  24   0    0.67    0.63
   2  24   0    1.29    0.48
   2  24   0    0.97    0.35
   4 -24   0   -0.69    0.33
   4 -24   0   -0.02    0.37
   4  24   0    1.08    0.64
  -4  24   0    0.49    0.70
  -1  25   0    3.36    0.40
   1  25   0    3.08    0.52
  -1  25   0    3.72    0.75
   1  25   0    2.62    0.39
   1  25   0    3.23    0.63
  -1  25   0    2.39    0.33
   3 -25   0    0.34    0.40
  -3  25   0    1.33    0.76
   3  25   0    1.20    0.60
   3  25   0    0.10    0.41
   0  26   0    4.88    0.56
   0  26   0    7.46    1.13
   0  26   0    4.42    0.56
   2 -26   0   -0.05    0.42
   2  26   0    1.58    0.59
  -2  26   0    1.00    0.75
   4 -26   0    0.06    0.51
   4  26   0    1.17    0.75
  -4  26   0    0.82    0.96
   1  27   0    0.75    0.56
  -1  27   0    0.89    0.79
   1  27   0    1.03    0.69
   1  27   0   -0.39    0.37
   3 -27   0    0.40    0.50
   3  27   0    0.55    0.51
   3  27   0   -0.01    0.66
  -3  27   0    2.17    0.94
   0  28   0    2.02    0.84
   2  28   0    1.99    0.72
  -2  28   0    0.68    0.91
   8   0  -1    0.28    0.36
  -8   0   1   -0.16    0.35
   8   0  -1    0.08    0.49
  -8   0   1    0.34    0.26
   8   0  -1    0.85    0.49
   6   0  -1   -0.54    0.25
  -6   0   1    0.13    0.33
   6   0  -1    0.04    0.16
  -6   0   1   -0.09    0.14
  -6   0   1   -0.08    0.17
  -6   0   1   -0.05    0.19
  -4   0   1   -0.07    0.08
   4   0  -1   -0.06    0.09
  -4   0   1   -0.07    0.18
   4   0  -1   -0.01    0.08
   4   0  -1   -0.11    0.12
  -4   0   1   -0.13    0.08
  -4   0   1    0.04    0.10
   2   0  -1    0.08    0.05
  -2   0   1    0.03    0.05
  -2   0   1    0.05    0.04
   2   0  -1   -0.01    0.04
   2   0  -1    0.05    0.06
   2   0   1   -0.08    0.08
   2   0   1   -0.05    0.04
  -2   0  -1   -0.04    0.07
   2   0   1    0.03    0.04
   2   0   1    0.07    0.04
  -2   0  -1   -0.04    0.04
  -2   0  -1    0.01    0.04
   4   0   1   -0.09    0.08
   4   0   1   -0.04    0.14
  -4   0  -1    0.01    0.10
   4   0   1   -0.01    0.09
   4   0   1    0.10    0.13
  -4   0  -1    0.04    0.07
  -4   0  -1    0.14    0.11
   6   0   1   -0.22    0.27
  -6   0  -1   -0.09    0.14
   6   0   1   -0.47    0.22
   6   0   1   -0.10    0.19
  -6   0  -1   -0.19    0.19
   8   0   1    0.54    0.37
   8   0   1   -0.34    0.34
   8   0   1    0.37    0.49
   8   0   1   -0.01    0.45
  -8   0  -1   -0.36    0.22
   8   0   1    0.41    0.55
   9  -1  -1    0.54    0.47
   9  -1  -1    1.75    0.73
  -9  -1   1    0.44    0.40
   9   1  -1   -0.26    0.46
   9   1  -1    1.92    0.73
  -7  -1   1    0.70    0.30
  -7  -1   1   -0.26    0.27
   7  -1  -1    0.29    0.14
   7  -1  -1    0.37    0.34
   7  -1  -1   -0.05    0.22
  -7  -1   1    0.45    0.50
  -7  -1   1    0.52    0.22
   7  -1  -1    0.27    0.26
   7   1  -1   -0.02    0.22
   7   1  -1    0.61    0.36
  -7   1   1    0.21    0.26
  -7   1   1    0.32    0.19
   7   1  -1    0.31    0.24
  -7   1   1    0.20    0.27
  -5  -1   1    2.23    0.26
   5  -1  -1    2.19    0.29
  -5  -1   1    2.27    0.37
   5  -1  -1    2.57    0.25
   5  -1  -1    2.27    0.24
   5  -1  -1    2.59    0.25
  -5  -1   1    1.90    0.22
  -5  -1   1    1.89    0.23
  -5   1   1    2.09    0.23
  -5   1   1    2.32    0.26
   5   1  -1    2.41    0.27
   5   1  -1    2.22    0.25
   5   1  -1    2.48    0.31
  -5   1   1    2.42    0.40
  -5   1   1    2.55    0.23
  -3  -1   1   22.55    0.60
  -3  -1   1   22.55    0.65
   3  -1  -1   22.50    0.60
   3  -1  -1   21.91    0.59
  -3  -1   1   22.00    0.58
   3   1  -1   21.74    0.59
  -3   1   1   21.89    0.60
  -3   1   1   21.97    0.60
  -3   1   1   23.02    0.58
  -3   1   1   21.90    0.61
   3   1  -1   21.70    0.59
   3   1  -1   19.91    0.63
  -1  -1   1   51.75    1.17
  -1  -1   1   49.50    1.14
  -1  -1   1   50.57    1.13
   1  -1  -1   49.83    1.13
   1  -1  -1   49.09    1.13
   1  -1  -1   49.19    1.13
  -1  -1   1   45.07    1.15
  -1   1   1   50.57    1.13
   1   1  -1   50.03    1.14
  -1   1   1   51.50    1.14
   1   1  -1   49.24    1.13
   1   1  -1   48.87    1.13
   1   1  -1   51.20    1.13
  -1   1   1   50.18    1.14
   1   1  -1   48.76    1.16
   1  -1   1   31.40    0.74
  -1  -1  -1   31.75    0.74
   1  -1   1   31.28    0.75
   1  -1   1   30.95    0.74
   1  -1   1   31.32    0.70
   1  -1   1   31.24    0.73
  -1  -1  -1   30.81    0.72
  -1  -1  -1   32.91    0.76
  -1  -1  -1   31.12    0.70
  -1   1  -1   31.42    0.70
   1   1   1   31.14    0.74
   1   1   1   31.33    0.75
  -1   1  -1   32.22    0.74
  -1   1  -1   31.49    0.71
   1   1   1   31.35    0.74
  -1   1  -1   31.85    0.74
   1   1   1   31.80    0.72
   1   1   1   29.74    0.73
  -1   1  -1   32.17    0.74
  -3  -1  -1   12.82    0.40
   3  -1   1   12.84    0.40
   3  -1   1   13.21    0.41
  -3  -1  -1   12.78    0.36
   3  -1   1   13.18    0.40
  -3  -1  -1   12.30    0.39
   3  -1   1   12.96    0.39
   3   1   1   13.21    0.37
  -3   1  -1   12.13    0.40
  -3   1  -1   13.13    0.34
  -3   1  -1   12.60    0.40
   3   1   1   12.53    0.39
   3   1   1   12.54    0.39
   3   1   1   12.74    0.44
  -5  -1  -1    1.83    0.21
   5  -1   1    1.67    0.23
   5  -1   1    2.18    0.24
  -5  -1  -1    1.73    0.23
   5  -1   1    1.27    0.18
   5  -1   1    2.34    0.28
   5  -1   1    1.88    0.28
   5   1   1    1.65    0.29
   5   1   1    2.01    0.23
   5   1   1    1.83    0.26
   5   1   1    1.71    0.24
  -5   1  -1    1.74    0.16
  -5   1  -1    1.65    0.22
   7  -1   1    0.80    0.28
   7  -1   1    1.81    0.40
   7  -1   1    2.06    0.32
   7  -1   1    0.86    0.30
   7  -1   1    1.64    0.37
  -7  -1  -1    2.21    0.50
  -7  -1  -1    1.60    0.23
  -7  -1  -1    1.21    0.32
   7   1   1    1.45    0.30
  -7   1  -1    1.79    0.52
   7   1   1    0.90    0.36
   7   1   1    2.16    0.43
   7   1   1    1.47    0.32
  -7   1  -1    1.28    0.21
  -7   1  -1    1.53    0.33
   9  -1   1   -0.03    0.43
   9  -1   1    1.21    0.65
   9   1   1   -0.35    0.43
   9   1   1    0.07    0.69
   8  -2  -1    1.35    0.47
   8  -2  -1    0.24    0.37
  -8  -2   1    0.16    0.36
   8  -2  -1    0.08    0.47
   8  -2  -1   -0.30    0.34
  -8  -2   1    0.12    0.29
   8   2  -1    0.75    0.37
  -8   2   1    0.16    0.25
   8   2  -1   -0.30    0.66
  -8   2   1   -0.31    0.39
   6  -2  -1    4.59    0.36
   6  -2  -1    4.22    0.35
   6  -2  -1    4.02    0.23
  -6  -2   1    4.31    0.33
  -6  -2   1    3.99    0.38
  -6  -2   1    4.07    0.38
   6  -2  -1    3.77    0.43
  -6  -2   1    3.79    0.49
   6   2  -1    4.11    0.36
   6   2  -1    4.15    0.35
  -6   2   1    4.49    0.52
   6   2  -1    3.90    0.49
  -6   2   1    4.82    0.39
  -6   2   1    4.45    0.32
  -6   2   1    3.99    0.37
   4  -2  -1   23.57    0.68
  -4  -2   1   24.81    0.67
  -4  -2   1   24.78    0.69
   4  -2  -1   23.32    0.70
   4  -2  -1   24.02    0.68
   4  -2  -1   23.68    0.68
  -4  -2   1   24.23    0.69
  -4   2   1   24.19    0.69
  -4   2   1   23.94    0.70
   4   2  -1   24.31    0.70
   4   2  -1   23.28    0.68
   4   2  -1   23.66    0.68
  -4   2   1   24.32    0.64
  -4   2   1   25.10    0.70
   2  -2  -1   60.06    1.38
  -2  -2   1   59.66    1.42
  -2  -2   1   58.33    1.38
  -2  -2   1   58.62    1.38
   2  -2  -1   60.93    1.38
  -2   2   1   57.92    1.42
  -2   2   1   59.02    1.38
   2   2  -1   59.68    1.38
   2   2  -1   60.23    1.39
  -2   2   1   59.54    1.38
   2   2  -1   58.82    1.38
   0  -2   1   93.61    2.11
   0  -2   1   93.74    2.13
   0   2  -1   94.91    2.10
  -2  -2  -1   85.47    1.88
   2  -2   1   84.43    1.90
  -2  -2  -1   81.71    1.89
   2  -2   1   82.14    1.88
   2  -2   1   85.06    1.88
   2  -2   1   84.01    1.91
   2  -2   1   81.57    1.84
   2  -2   1   84.26    1.90
   2  -2   1   71.82    1.95
   2   2   1   81.00    1.89
   2   2   1   84.95    1.88
   2   2   1   80.92    1.84
  -2   2  -1   82.74    1.89
  -2   2  -1   80.89    1.89
  -2   2  -1   83.63    1.84
  -2   2  -1   85.07    1.89
   2   2   1   82.49    1.90
   2   2   1   82.51    1.89
   4  -2   1   26.00    0.73
   4  -2   1   26.60    0.73
  -4  -2  -1   25.07    0.68
   4  -2   1   25.91    0.74
  -4  -2  -1   25.43    0.72
   4  -2   1   25.89    0.60
   4  -2   1   25.75    0.72
  -4  -2  -1   25.31    0.73
   4   2   1   25.77    0.79
   4   2   1   25.74    0.72
  -4   2  -1   26.04    0.65
   4   2   1   24.68    0.73
  -4   2  -1   25.83    0.73
   4   2   1   26.40    0.73
   4   2   1   26.87    0.74
   4   2   1   26.28    0.60
  -4   2  -1   25.22    0.73
   6  -2   1   14.56    0.60
   6  -2   1   14.80    0.61
   6  -2   1   13.65    0.58
   6  -2   1   14.64    0.68
  -6  -2  -1   13.35    0.67
  -6  -2  -1   13.91    0.66
   6  -2   1   13.92    0.67
  -6  -2  -1   15.15    0.52
   6   2   1   14.52    0.67
   6   2   1   14.26    0.67
  -6   2  -1   15.44    0.61
  -6   2  -1   14.17    0.47
   6   2   1   14.52    0.58
   6   2   1   14.21    0.60
   8  -2   1   -0.27    0.32
  -8  -2  -1    0.20    0.25
   8  -2   1   -0.32    0.44
   8  -2   1    0.63    0.37
   8  -2   1   -0.04    0.45
   8  -2   1    0.41    0.65
   8   2   1    0.56    0.36
   8   2   1    0.94    0.59
   8   2   1    0.23    0.51
   8   2   1   -0.10    0.36
  -8   2  -1    0.06    0.21
   8   2   1    0.93    0.66
   9  -3  -1   -0.18    0.46
  -9  -3   1    0.29    0.42
   9   3  -1    0.06    0.73
   7  -3  -1    2.80    0.39
  -7  -3   1    2.60    0.53
  -7  -3   1    2.03    0.33
   7  -3  -1    1.41    0.28
   7  -3  -1    1.39    0.41
   7  -3  -1    2.19    0.21
   7  -3  -1    1.96    0.30
  -7  -3   1    2.23    0.33
  -7  -3   1    2.68    0.30
  -7   3   1    2.25    0.25
   7   3  -1    1.89    0.24
  -7   3   1    2.85    0.40
  -7   3   1    3.00    0.39
   7   3  -1    1.91    0.29
   7   3  -1    1.67    0.29
   7   3  -1    2.73    0.47
   5  -3  -1   13.63    0.50
   5  -3  -1   13.89    0.52
   5  -3  -1   14.01    0.50
   5  -3  -1   12.71    0.52
  -5  -3   1   13.70    0.51
  -5  -3   1   14.21    0.49
  -5  -3   1   13.75    0.51
  -5  -3   1   13.23    0.58
   5   3  -1   14.31    0.62
  -5   3   1   13.77    0.51
  -5   3   1   14.28    0.45
   5   3  -1   14.82    0.51
   5   3  -1   13.38    0.50
  -5   3   1   13.58    0.52
  -3  -3   1   14.38    0.43
   3  -3  -1   14.88    0.44
  -3  -3   1   14.28    0.48
  -3  -3   1   14.10    0.43
   3  -3  -1   14.96    0.43
  -3  -3   1   14.55    0.43
   3   3  -1   15.69    0.44
  -3   3   1   14.42    0.44
  -3   3   1   13.85    0.44
   3   3  -1   14.74    0.43
  -3   3   1   14.32    0.44
   3   3  -1   15.47    0.45
   1  -3  -1  518.77   12.40
  -1   3   1  510.85   12.40
   1   3  -1  506.92   12.30
   1  -3   1 1000.00   22.41
  -1  -3  -1  914.87   22.29
  -1   3  -1  977.06   22.39
   1   3   1  944.09   22.19
   3  -3   1   73.46    1.71
   3  -3   1   74.75    1.73
   3  -3   1   72.45    1.66
  -3  -3  -1   73.05    1.73
  -3  -3  -1   73.29    1.71
   3  -3   1   75.04    1.73
   3  -3   1   74.45    1.72
   3  -3   1   74.99    1.77
  -3  -3  -1   72.11    1.73
   3   3   1   71.50    1.79
  -3   3  -1   72.27    1.66
  -3   3  -1   72.44    1.73
   3   3   1   71.97    1.66
   3   3   1   75.92    1.71
   3   3   1   73.04    1.72
  -3   3  -1   71.65    1.73
   3   3   1   74.40    1.73
   5  -3   1   30.92    0.87
  -5  -3  -1   27.95    0.90
  -5  -3  -1   29.71    0.82
   5  -3   1   30.36    0.95
   5  -3   1   30.43    0.70
   5  -3   1   31.01    0.93
   5  -3   1   30.08    0.86
   5  -3   1   29.87    0.87
   5  -3   1   29.78    0.86
  -5  -3  -1   28.88    0.87
   5   3   1   30.20    0.87
  -5   3  -1   30.58    0.88
   5   3   1   30.26    0.92
   5   3   1   30.61    0.89
  -5   3  -1   29.97    0.76
   5   3   1   30.58    0.87
   5   3   1   30.12    0.96
   7  -3   1    3.90    0.51
  -7  -3  -1    4.80    0.51
  -7  -3  -1    4.26    0.40
   7  -3   1    4.78    0.61
  -7  -3  -1    4.14    0.60
   7  -3   1    4.76    0.59
   7  -3   1    4.69    0.48
   7  -3   1    4.10    0.42
   7   3   1    5.09    0.59
  -7   3  -1    4.92    0.32
  -7   3  -1    4.56    0.48
   7   3   1    4.66    0.48
   7   3   1    3.84    0.47
   7   3   1    5.08    0.65
   9  -3   1    0.09    0.45
   9   3   1    1.00    0.73
   9   3   1   -0.79    0.44
  -8  -4   1    0.05    0.31
   8  -4  -1    0.83    0.42
  -8  -4   1   -0.07    0.39
   8  -4  -1    0.30    0.38
   8  -4  -1   -0.21    0.48
  -8   4   1    0.71    0.25
   8   4  -1    1.28    0.56
  -8   4   1    0.61    0.57
  -6  -4   1    3.75    0.50
   6  -4  -1    3.58    0.47
   6  -4  -1    3.46    0.35
  -6  -4   1    4.47    0.35
   6  -4  -1    3.15    0.34
   6  -4  -1    3.42    0.35
   6  -4  -1    3.28    0.22
  -6  -4   1    3.15    0.35
  -6  -4   1    3.30    0.37
   6   4  -1    4.13    0.52
  -6   4   1    3.40    0.28
  -6   4   1    3.00    0.37
  -6   4   1    3.24    0.36
   6   4  -1    3.47    0.35
   6   4  -1    3.67    0.34
  -4  -4   1   50.13    1.26
   4  -4  -1   49.56    1.24
   4  -4  -1   51.35    1.27
   4  -4  -1   51.05    1.27
  -4  -4   1   52.44    1.27
  -4  -4   1   51.17    1.27
  -4  -4   1   51.18    1.31
   4  -4  -1   50.50    1.26
   4  -4  -1   48.04    1.21
  -4   4   1   50.74    1.22
   4   4  -1   50.89    1.26
  -4   4   1   49.39    1.28
   4   4  -1   49.69    1.28
  -4   4   1   51.46    1.28
   4   4  -1   50.19    1.26
  -4   4   1   50.82    1.28
  -2  -4   1  103.40    2.45
  -2  -4   1  107.91    2.46
   2  -4  -1  106.88    2.45
   2  -4  -1  103.58    2.49
  -2  -4   1  106.63    2.44
   2  -4  -1  105.92    2.45
  -2  -4   1  113.14    2.48
   2  -4  -1  109.78    2.45
   2   4  -1  107.69    2.46
  -2   4   1  108.68    2.45
   2   4  -1  109.28    2.44
   2   4  -1  106.33    2.44
   2   4  -1  106.59    2.47
  -2   4   1  108.58    2.45
  -2   4   1  107.60    2.45
   2   4  -1  109.81    2.45
   2   4  -1  110.01    2.46
   0  -4   1  196.88    4.90
   0  -4  -1  195.39    4.82
   0   4   1  197.17    4.82
   2  -4   1   63.14    1.48
   2  -4   1   60.91    1.42
  -2  -4  -1   62.12    1.41
  -2  -4  -1   60.21    1.44
   2  -4   1   62.86    1.43
   2  -4   1   62.18    1.45
   2  -4   1   61.85    1.45
  -2  -4  -1   62.43    1.44
   2  -4   1   60.58    1.41
   2  -4   1   61.80    1.46
  -2   4  -1   61.00    1.45
   2   4   1   62.90    1.42
  -2   4  -1   63.16    1.42
   2   4   1   62.51    1.44
  -2   4  -1   60.39    1.43
   2   4   1   64.25    1.45
  -2   4  -1   61.85    1.38
   2   4   1   61.82    1.44
  -2   4  -1   61.79    1.42
   2   4   1   64.84    1.51
   2   4   1   61.87    1.46
   4  -4   1   27.56    0.75
   4  -4   1   27.45    0.67
   4  -4   1   27.72    0.76
   4  -4   1   27.60    0.77
  -4  -4  -1   28.34    0.75
   4  -4   1   28.18    0.77
  -4  -4  -1   27.86    0.77
   4  -4   1   28.69    0.84
  -4  -4  -1   27.29    0.76
  -4   4  -1   27.71    0.78
   4   4   1   28.40    0.77
   4   4   1   26.99    0.86
   4   4   1   27.70    0.77
   4   4   1   28.50    0.76
   4   4   1   27.92    0.79
   4   4   1   28.07    0.67
  -4   4  -1   28.19    0.68
   4   4   1   28.03    0.81
  -4   4  -1   27.21    0.78
   6  -4   1    0.87    0.24
   6  -4   1    0.48    0.23
   6  -4   1    0.47    0.30
   6  -4   1    0.54    0.21
  -6  -4  -1    0.95    0.19
   6  -4   1    0.75    0.24
  -6  -4  -1    0.50    0.22
   6  -4   1    1.09    0.30
  -6  -4  -1    0.79    0.33
  -6   4  -1    0.92    0.14
   6   4   1    0.72    0.32
   6   4   1    0.12    0.20
  -6   4  -1    0.65    0.20
   6   4   1    0.65    0.21
   6   4   1    0.72    0.26
  -8  -4  -1    0.97    0.30
   8  -4   1    0.43    0.49
   8  -4   1    0.73    0.68
   8  -4   1    0.34    0.35
   8  -4   1    1.19    0.43
   8   4   1    0.72    0.53
  -8   4  -1    0.41    0.25
   8   4   1    0.70    0.54
  -9  -5   1    0.04    0.42
   9  -5  -1   -0.19    0.46
   9   5  -1   -0.22    0.74
   7  -5  -1    0.97    0.32
   7  -5  -1    1.61    0.32
   7  -5  -1    1.11    0.27
   7  -5  -1    1.30    0.30
  -7  -5   1    1.17    0.33
  -7  -5   1    0.90    0.28
  -7  -5   1    1.25    0.50
   7  -5  -1    1.11    0.16
  -7  -5   1    1.06    0.26
  -7   5   1    1.02    0.21
  -7   5   1    1.30    0.35
   7   5  -1    0.91    0.31
   7   5  -1    1.23    0.45
   7   5  -1    1.19    0.30
  -7   5   1    0.86    0.27
   5  -5  -1    2.05    0.25
   5  -5  -1    1.57    0.18
   5  -5  -1    1.24    0.23
   5  -5  -1    1.89    0.22
  -5  -5   1    1.36    0.19
   5  -5  -1    1.49    0.22
  -5  -5   1    2.02    0.24
  -5  -5   1    1.78    0.32
  -5  -5   1    1.80    0.21
  -5   5   1    1.74    0.24
   5   5  -1    1.57    0.33
  -5   5   1    1.81    0.20
   5   5  -1    1.64    0.21
  -5   5   1    1.95    0.24
   5   5  -1    1.76    0.22
  -5   5   1    1.29    0.19
   3  -5  -1   10.10    0.33
  -3  -5   1    9.45    0.32
  -3  -5   1    9.41    0.33
  -3  -5   1    9.44    0.37
   3  -5  -1    9.66    0.39
   3  -5  -1    9.82    0.32
   3  -5  -1    9.98    0.31
   3  -5  -1    9.69    0.29
   3  -5  -1   10.01    0.33
  -3  -5   1    8.91    0.33
   3   5  -1    9.64    0.34
  -3   5   1    9.38    0.34
  -3   5   1    9.58    0.33
   3   5  -1    9.78    0.32
  -3   5   1    9.49    0.33
   3   5  -1    9.94    0.35
   3   5  -1   10.04    0.33
   3   5  -1    9.47    0.32
  -1  -5   1   73.26    1.70
  -1  -5   1   72.45    1.65
   1  -5  -1   73.69    1.64
   1  -5  -1   73.07    1.70
  -1  -5   1   71.03    1.69
   1  -5  -1   74.14    1.65
   1  -5  -1   74.67    1.65
   1  -5  -1   73.53    1.69
  -1  -5   1   70.79    1.68
   1  -5  -1   75.78    1.67
  -1  -5   1   72.53    1.65
   1  -5  -1   74.70    1.64
  -1   5   1   75.66    1.64
  -1   5   1   74.17    1.70
  -1   5   1   71.74    1.67
  -1   5   1   73.23    1.63
   1   5  -1   71.89    1.65
   1   5  -1   74.80    1.68
   1   5  -1   70.58    1.65
   1   5  -1   74.34    1.68
  -1   5   1   71.38    1.65
   1   5  -1   74.97    1.71
  -1   5   1   72.25    1.66
  -1  -5  -1  928.13   20.83
   1  -5   1  884.66   21.01
   1   5   1  878.79   20.75
  -1   5  -1  894.97   21.04
   3  -5   1    2.88    0.17
   3  -5   1    3.25    0.18
   3  -5   1    2.96    0.17
   3  -5   1    3.03    0.22
  -3  -5  -1    3.01    0.18
  -3  -5  -1    2.96    0.18
   3  -5   1    2.90    0.14
   3  -5   1    3.07    0.16
  -3  -5  -1    3.02    0.18
   3  -5   1    2.92    0.21
   3   5   1    3.06    0.14
   3   5   1    3.04    0.18
  -3   5  -1    2.74    0.18
   3   5   1    3.21    0.18
  -3   5  -1    3.11    0.11
   3   5   1    2.98    0.17
   3   5   1    2.82    0.20
  -3   5  -1    2.88    0.19
   3   5   1    2.68    0.28
   5  -5   1   20.92    0.66
   5  -5   1   21.47    0.74
  -5  -5  -1   20.36    0.64
   5  -5   1   20.54    0.63
   5  -5   1   20.49    0.53
   5  -5   1   21.00    0.74
  -5  -5  -1   20.15    0.66
  -5  -5  -1   20.55    0.67
   5  -5   1   21.05    0.67
   5   5   1   21.24    0.67
   5   5   1   20.40    0.73
   5   5   1   20.67    0.66
  -5   5  -1   21.25    0.68
   5   5   1   21.08    0.66
   5   5   1   19.77    0.79
  -5   5  -1   18.83    0.59
   5   5   1   20.79    0.53
   7  -5   1    0.49    0.28
   7  -5   1    0.09    0.26
   7  -5   1   -0.13    0.35
  -7  -5  -1    0.40    0.23
   7  -5   1    0.27    0.30
  -7  -5  -1   -0.08    0.27
  -7  -5  -1    0.66    0.48
   7  -5   1    0.63    0.28
   7   5   1   -0.31    0.31
   7   5   1    0.35    0.28
   7   5   1    0.19    0.40
   7   5   1    0.42    0.27
  -7   5  -1    0.22    0.14
  -7   5  -1    0.06    0.24
   9  -5   1   -0.61    0.43
  -9  -5  -1    0.57    0.42
   9   5   1    0.96    0.72
  -8  -6   1    0.20    0.42
   8  -6  -1    1.05    0.42
   8  -6  -1    1.39    0.57
  -8  -6   1    1.23    0.36
   8   6  -1    0.07    0.44
   8   6  -1    1.69    0.62
  -8   6   1    1.01    0.26
   6  -6  -1    0.13    0.19
  -6  -6   1    0.15    0.35
   6  -6  -1   -0.09    0.17
   6  -6  -1   -0.05    0.11
   6  -6  -1    0.07    0.22
  -6  -6   1   -0.13    0.18
   6  -6  -1    0.34    0.17
  -6  -6   1   -0.26    0.20
  -6  -6   1    0.15    0.20
  -6   6   1   -0.28    0.12
   6   6  -1   -0.39    0.24
   6   6  -1    0.37    0.32
   6   6  -1   -0.15    0.17
   6   6  -1   -0.30    0.17
  -6   6   1   -0.12    0.16
  -6   6   1   -0.09    0.21
   6   6  -1    0.01    0.14
   4  -6  -1    2.11    0.18
  -4  -6   1    2.19    0.21
   4  -6  -1    2.44    0.19
  -4  -6   1    2.57    0.28
   4  -6  -1    2.23    0.23
  -4  -6   1    2.41    0.21
  -4  -6   1    2.23    0.23
   4  -6  -1    2.63    0.33
   4  -6  -1    2.20    0.20
   4  -6  -1    2.73    0.31
   4   6  -1    2.45    0.20
  -4   6   1    2.42    0.25
   4   6  -1    2.14    0.24
   4   6  -1    2.59    0.26
   4   6  -1    2.43    0.21
  -4   6   1    2.68    0.23
   4   6  -1    2.37    0.25
  -4   6   1    2.23    0.22
   2  -6  -1   17.04    0.44
  -2  -6   1   15.39    0.46
  -2  -6   1   16.19    0.48
  -2  -6   1   16.21    0.44
   2  -6  -1   16.56    0.46
   2  -6  -1   16.57    0.41
   2  -6  -1   17.28    0.45
   2  -6  -1   16.64    0.44
  -2   6   1   16.51    0.45
  -2   6   1   15.93    0.45
   2   6  -1   16.37    0.48
   2   6  -1   16.41    0.43
   2   6  -1   16.86    0.44
   2   6  -1   17.03    0.47
  -2   6   1   16.54    0.45
   2   6  -1   16.68    0.46
   0  -6   1   19.47    0.48
   0  -6  -1   16.26    0.52
   0  -6   1   16.49    0.53
   0  -6  -1   19.38    0.44
   0  -6  -1   19.23    0.49
   0  -6   1   19.01    0.49
   0  -6   1   19.33    0.44
   0   6   1   18.94    0.49
   0   6   1   20.12    0.50
   0   6   1   20.16    0.49
   0   6  -1   18.27    0.53
   0   6  -1   19.35    0.45
   0   6   1   19.76    0.48
   0   6  -1   19.70    0.51
   0   6   1   19.39    0.50
   0   6  -1   19.50    0.48
   0   6   1   19.81    0.48
   0   6   1   19.43    0.44
   0   6  -1   19.74    0.49
   0   6  -1   18.89    0.45
   0   6  -1   19.31    0.50
  -2  -6  -1    2.69    0.14
   2  -6   1    2.81    0.11
   2  -6   1    2.93    0.14
   2  -6   1    2.75    0.17
   2  -6   1    2.85    0.14
  -2  -6  -1    2.90    0.16
   2  -6   1    2.79    0.18
   2  -6   1    2.88    0.16
   2  -6   1    2.68    0.14
   2  -6   1    2.80    0.15
   2   6   1    3.17    0.16
   2   6   1    2.66    0.14
   2   6   1    3.04    0.16
   2   6   1    2.77    0.22
  -2   6  -1    2.69    0.12
  -2   6  -1    3.18    0.20
  -2   6  -1    2.95    0.15
  -2   6  -1    2.94    0.15
   2   6   1    2.81    0.14
  -2   6  -1    2.95    0.09
   2   6   1    2.98    0.14
  -2   6  -1    2.82    0.14
  -4  -6  -1   14.36    0.47
  -4  -6  -1   14.11    0.47
   4  -6   1   14.09    0.52
   4  -6   1   14.46    0.47
   4  -6   1   13.85    0.42
   4  -6   1   14.16    0.53
   4  -6   1   14.29    0.46
  -4  -6  -1   13.90    0.45
   4   6   1   14.10    0.46
   4   6   1   14.33    0.47
   4   6   1   14.42    0.49
   4   6   1   13.09    0.60
   4   6   1   14.45    0.40
  -4   6  -1   14.52    0.37
   4   6   1   14.17    0.51
  -4   6  -1   13.82    0.48
  -6  -6  -1   -0.32    0.33
  -6  -6  -1   -0.12    0.17
   6  -6   1   -0.27    0.48
   6  -6   1   -0.01    0.18
  -6  -6  -1    0.14    0.19
   6  -6   1    0.03    0.19
   6  -6   1    0.11    0.18
   6  -6   1   -0.14    0.26
   6  -6   1    0.19    0.21
   6   6   1   -0.09    0.30
   6   6   1   -0.25    0.20
  -6   6  -1    0.18    0.11
   6   6   1    0.22    0.25
   6   6   1    0.08    0.09
   6   6   1    0.01    0.19
  -6   6  -1    0.13    0.18
   8  -6   1    0.79    0.39
   8  -6   1    0.89    0.41
   8  -6   1    1.06    0.64
   8  -6   1    1.03    0.53
  -8  -6  -1    0.41    0.31
   8   6   1    1.19    1.02
   8   6   1    0.74    0.47
   8   6   1    1.08    0.60
  -7  -7   1    0.31    0.26
   7  -7  -1    0.12    0.28
  -7  -7   1    0.79    0.49
  -7  -7   1    0.15    0.29
   7  -7  -1    0.23    0.15
   7  -7  -1    0.28    0.27
  -7  -7   1    0.50    0.31
   7  -7  -1    0.46    0.24
   7   7  -1    0.25    0.31
  -7   7   1   -0.07    0.26
   7   7  -1    0.20    0.28
   7   7  -1    0.47    0.47
  -7   7   1    0.09    0.17
  -7   7   1    0.31    0.30
   5  -7  -1    0.43    0.19
  -5  -7   1    0.65    0.28
   5  -7  -1    0.36    0.15
   5  -7  -1    0.30    0.12
  -5  -7   1    0.27    0.15
   5  -7  -1    0.52    0.19
  -5  -7   1    0.26    0.15
   5  -7  -1    0.49    0.15
  -5  -7   1    0.29    0.17
  -5   7   1    0.51    0.20
   5   7  -1   -0.02    0.28
   5   7  -1    0.72    0.19
   5   7  -1    0.43    0.13
  -5   7   1    0.53    0.18
   5   7  -1    0.45    0.15
   5   7  -1    0.33    0.16
  -5   7   1    0.20    0.19
   5   7  -1    0.10    0.20
  -5   7   1    0.47    0.12
  -3  -7   1    6.01    0.25
   3  -7  -1    5.86    0.32
  -3  -7   1    6.24    0.25
   3  -7  -1    6.48    0.25
  -3  -7   1    6.41    0.28
   3  -7  -1    6.19    0.25
   3  -7  -1    6.16    0.25
  -3  -7   1    6.19    0.29
   3  -7  -1    6.03    0.21
   3  -7  -1    6.21    0.26
  -3   7   1    6.27    0.26
   3   7  -1    5.32    0.33
   3   7  -1    6.11    0.28
  -3   7   1    6.30    0.28
  -3   7   1    6.53    0.26
   3   7  -1    6.06    0.29
   3   7  -1    6.21    0.24
   3   7  -1    6.02    0.25
   3   7  -1    6.17    0.28
   1  -7  -1    7.30    0.21
  -1  -7   1    7.38    0.27
  -1  -7   1    6.96    0.25
  -1  -7   1    6.94    0.25
   1  -7  -1    7.27    0.26
   1  -7  -1    7.58    0.21
   1  -7  -1    7.25    0.26
   1  -7  -1    7.95    0.24
   1  -7  -1    7.68    0.21
  -1  -7   1    7.51    0.20
  -1   7   1    7.83    0.28
   1   7  -1    7.52    0.25
   1   7  -1    7.69    0.26
   1   7  -1    7.56    0.20
  -1   7   1    6.36    0.26
  -1   7   1    7.47    0.21
   1   7  -1    7.41    0.20
  -1   7   1    7.11    0.25
   1   7  -1    7.67    0.25
  -1   7   1    7.53    0.21
  -1   7   1    7.83    0.22
   1   7  -1    7.32    0.28
  -1   7   1    7.11    0.21
   1  -7   1   63.92    1.49
   1  -7   1   64.39    1.55
   1  -7   1   64.00    1.55
   1  -7   1   63.84    1.53
   1  -7   1   65.46    1.49
  -1  -7  -1   65.27    1.52
  -1  -7  -1   66.05    1.54
   1  -7   1   64.58    1.49
   1  -7   1   65.30    1.49
   1  -7   1   65.67    1.48
  -1   7  -1   65.60    1.48
   1   7   1   63.95    1.48
   1   7   1   64.80    1.48
   1   7   1   63.33    1.48
  -1   7  -1   68.73    1.52
  -1   7  -1   65.23    1.48
  -1   7  -1   66.68    1.53
   1   7   1   63.58    1.48
   1   7   1   68.41    1.53
   1   7   1   69.36    1.53
   1   7   1   67.72    1.53
   1   7   1   63.22    1.50
   1   7   1   65.69    1.53
   1   7   1   66.19    1.57
   3  -7   1    3.63    0.20
   3  -7   1    3.54    0.19
   3  -7   1    3.86    0.24
   3  -7   1    3.41    0.25
  -3  -7  -1    3.37    0.15
   3  -7   1    3.60    0.14
  -3  -7  -1    3.35    0.21
   3  -7   1    3.78    0.18
   3  -7   1    3.53    0.19
  -3  -7  -1    3.39    0.19
   3   7   1    3.26    0.32
   3   7   1    3.52    0.19
   3   7   1    3.54    0.22
   3   7   1    3.55    0.19
   3   7   1    3.70    0.22
   3   7   1    3.49    0.18
  -3   7  -1    3.70    0.21
  -3   7  -1    3.50    0.21
   5  -7   1    7.03    0.46
  -5  -7  -1    7.21    0.37
   5  -7   1    7.44    0.37
  -5  -7  -1    6.96    0.37
   5  -7   1    6.94    0.28
   5  -7   1    6.64    0.30
  -5  -7  -1    7.12    0.35
   5  -7   1    7.73    0.46
   5  -7   1    7.49    0.38
   5   7   1    8.30    0.54
   5   7   1    6.98    0.37
   5   7   1    7.15    0.44
   5   7   1    6.90    0.39
  -5   7  -1    6.79    0.24
   5   7   1    7.26    0.28
  -5   7  -1    7.31    0.39
   5   7   1    6.71    0.35
   7  -7   1    0.24    0.39
   7  -7   1   -0.07    0.23
   7  -7   1    0.56    0.44
  -7  -7  -1    0.38    0.25
   7  -7   1    1.28    0.31
   7  -7   1    0.30    0.27
   7   7   1    0.62    0.30
   7   7   1    0.55    0.31
   7   7   1    0.76    0.30
   7   7   1    0.67    0.39
   7   7   1    0.32    0.43
  -7   7  -1    0.21    0.13
  -8  -8   1    0.09    0.40
  -8  -8   1    0.33    0.36
   8  -8  -1   -0.22    0.36
   8  -8  -1    0.67    0.55
   8   8  -1    0.10    0.48
   8   8  -1    0.25    0.61
  -6  -8   1    1.12    0.36
  -6  -8   1    0.48    0.21
  -6  -8   1    0.63    0.22
   6  -8  -1    0.70    0.15
   6  -8  -1    0.06    0.19
   6  -8  -1   -0.04    0.18
   6  -8  -1    0.73    0.24
  -6  -8   1    0.20    0.21
   6   8  -1    0.91    0.23
   6   8  -1    0.58    0.35
  -6   8   1    0.47    0.23
   6   8  -1    0.77    0.18
   6   8  -1    0.64    0.24
  -6   8   1    0.53    0.14
  -6   8   1    1.12    0.27
   4  -8  -1    5.86    0.28
  -4  -8   1    5.52    0.28
  -4  -8   1    5.85    0.29
   4  -8  -1    5.69    0.24
   4  -8  -1    5.48    0.27
  -4  -8   1    5.68    0.32
  -4  -8   1    5.89    0.33
   4  -8  -1    5.79    0.31
   4  -8  -1    5.03    0.36
   4  -8  -1    5.90    0.28
   4   8  -1    5.47    0.28
  -4   8   1    6.22    0.31
   4   8  -1    5.85    0.28
   4   8  -1    5.65    0.32
  -4   8   1    6.01    0.33
  -4   8   1    6.12    0.31
   4   8  -1    5.06    0.33
   4   8  -1    5.40    0.28
   4   8  -1    5.42    0.35
   2  -8  -1   20.26    0.51
  -2  -8   1   19.29    0.56
  -2  -8   1   20.42    0.51
   2  -8  -1   20.44    0.53
   2  -8  -1   19.18    0.58
  -2  -8   1   19.22    0.51
  -2  -8   1   18.71    0.55
   2  -8  -1   19.61    0.49
   2  -8  -1   19.22    0.55
   2  -8  -1   20.86    0.52
   2   8  -1   20.27    0.56
  -2   8   1   19.83    0.52
   2   8  -1   20.73    0.56
  -2   8   1   20.79    0.53
   2   8  -1   19.22    0.57
  -2   8   1   19.00    0.53
   2   8  -1   19.22    0.56
   2   8  -1   19.29    0.50
   2   8  -1   19.72    0.52
   0  -8   1    4.55    0.19
   0  -8  -1    4.51    0.19
   0  -8   1    4.73    0.21
   0  -8  -1    4.54    0.20
   0   8  -1    4.53    0.20
   0   8  -1    4.69    0.18
   0   8  -1    4.29    0.23
   0   8   1    4.67    0.20
   0   8  -1    4.40    0.18
   0   8   1    4.68    0.18
   0   8   1    4.90    0.19
   0   8  -1    3.74    0.14
   0   8   1    4.63    0.17
   0   8   1    4.67    0.19
   0   8   1    4.42    0.21
   0   8  -1    4.62    0.20
   0   8  -1    4.38    0.13
   2  -8   1  120.37    2.81
   2  -8   1  121.25    2.86
   2  -8   1  124.48    2.79
  -2  -8  -1  120.17    2.82
   2  -8   1  123.23    2.79
   2  -8   1  121.57    2.80
   2  -8   1  125.44    2.77
   2  -8   1  120.11    2.81
   2   8   1  126.76    2.81
   2   8   1  120.18    2.79
   2   8   1  124.70    2.90
   2   8   1  121.37    2.79
   2   8   1  119.39    2.77
  -2   8  -1  123.87    2.74
  -2   8  -1  128.48    2.88
  -2   8  -1  121.72    2.78
   2   8   1  127.41    2.83
   2   8   1  122.42    2.78
  -2   8  -1  123.84    2.81
   4  -8   1   56.34    1.50
   4  -8   1   56.09    1.31
   4  -8   1   59.04    1.40
   4  -8   1   58.26    1.46
  -4  -8  -1   57.31    1.42
  -4  -8  -1   54.85    1.33
   4  -8   1   58.72    1.42
  -4  -8  -1   56.72    1.41
   4  -8   1   56.97    1.37
   4  -8   1   57.82    1.42
   4   8   1   57.60    1.41
   4   8   1   56.55    1.37
  -4   8  -1   55.28    1.29
   4   8   1   57.21    1.57
   4   8   1   56.35    1.44
   4   8   1   55.66    1.40
   4   8   1   58.91    1.44
  -4   8  -1   56.46    1.41
  -4   8  -1   56.11    1.43
   6  -8   1    1.06    0.29
   6  -8   1    0.75    0.23
  -6  -8  -1    1.12    0.24
   6  -8   1    1.12    0.25
  -6  -8  -1    1.04    0.24
  -6  -8  -1    1.36    0.28
   6  -8   1    1.15    0.19
   6  -8   1    1.00    0.32
   6   8   1    1.00    0.25
  -6   8  -1    1.04    0.11
   6   8   1    1.11    0.25
   6   8   1    0.82    0.28
   6   8   1    0.97    0.15
  -6   8  -1    1.29    0.26
   6   8   1    1.26    0.39
   8  -8   1    0.16    0.36
  -8  -8  -1    0.55    0.34
   8  -8   1    0.64    0.54
   8   8   1    0.21    0.60
  -7  -9   1    2.90    0.38
   7  -9  -1    2.81    0.30
   7  -9  -1    2.97    0.31
  -7  -9   1    2.89    0.42
   7  -9  -1    2.40    0.41
   7  -9  -1    2.30    0.50
   7   9  -1    3.44    0.43
  -7   9   1    3.09    0.38
   7   9  -1    3.49    0.60
   7   9  -1    2.55    0.40
   7   9  -1    2.86    0.38
  -7   9   1    2.67    0.31
   5  -9  -1   15.59    0.56
  -5  -9   1   16.04    0.59
  -5  -9   1   16.14    0.56
   5  -9  -1   16.17    0.49
   5  -9  -1   15.80    0.58
  -5  -9   1   16.10    0.57
   5  -9  -1   16.14    0.52
   5  -9  -1   16.44    0.67
  -5  -9   1   16.39    0.60
   5   9  -1   15.68    0.76
   5   9  -1   14.66    0.60
   5   9  -1   16.23    0.55
   5   9  -1   15.30    0.54
   5   9  -1   16.90    0.57
  -5   9   1   15.98    0.59
   5   9  -1   15.28    0.62
  -5   9   1   18.08    0.62
  -5   9   1   16.50    0.59
   3  -9  -1    2.43    0.17
   3  -9  -1    2.29    0.24
  -3  -9   1    2.36    0.23
   3  -9  -1    2.66    0.18
   3  -9  -1    2.30    0.19
  -3  -9   1    2.51    0.17
  -3  -9   1    2.43    0.16
   3  -9  -1    2.58    0.20
  -3  -9   1    2.28    0.21
   3   9  -1    2.28    0.24
  -3   9   1    2.72    0.22
   3   9  -1    2.46    0.21
   3   9  -1    2.62    0.17
  -3   9   1    2.76    0.19
   3   9  -1    2.46    0.17
  -3   9   1    2.50    0.19
   3   9  -1    2.68    0.24
   1  -9  -1    5.32    0.23
  -1  -9   1    6.64    0.18
   1  -9  -1    5.98    0.18
   1  -9  -1    6.00    0.26
   1  -9  -1    6.09    0.26
  -1  -9   1    6.62    0.25
  -1  -9   1    6.56    0.25
   1  -9  -1    6.38    0.23
  -1  -9   1    6.63    0.17
   1  -9  -1    6.24    0.18
   1   9  -1    6.24    0.25
   1   9  -1    6.78    0.33
  -1   9   1    6.62    0.19
   1   9  -1    6.36    0.27
  -1   9   1    6.59    0.22
   1   9  -1    5.44    0.32
  -1   9   1    6.88    0.27
  -1   9   1    6.80    0.19
   1   9  -1    5.83    0.18
  -1   9   1    6.03    0.21
   1   9  -1    6.17    0.18
   1   9  -1    5.43    0.27
  -1   9   1    6.63    0.22
  -1   9   1    6.28    0.23
  -1   9   1    6.06    0.35
   1  -9   1   12.67    0.42
   1  -9   1   12.82    0.33
   1  -9   1   12.13    0.40
   1  -9   1   12.65    0.38
  -1  -9  -1   13.49    0.41
   1  -9   1   12.85    0.33
   1  -9   1   12.64    0.34
  -1  -9  -1   13.13    0.39
  -1   9  -1   14.05    0.39
   1   9   1   12.02    0.42
  -1   9  -1   13.84    0.35
   1   9   1   12.45    0.44
   1   9   1   12.70    0.32
   1   9   1   12.53    0.38
   1   9   1   12.88    0.40
   1   9   1   12.84    0.32
   1   9   1   12.65    0.40
   1   9   1   12.51    0.32
  -1   9  -1   13.69    0.41
   1   9   1   12.68    0.39
  -1   9  -1   13.26    0.34
  -1   9  -1   13.31    0.43
   3  -9   1    4.04    0.27
   3  -9   1    4.20    0.26
   3  -9   1    3.87    0.22
  -3  -9  -1    4.42    0.22
   3  -9   1    4.17    0.22
   3  -9   1    4.39    0.23
   3  -9   1    4.32    0.29
   3  -9   1    4.53    0.22
  -3  -9  -1    4.11    0.25
   3  -9   1    4.32    0.20
   3   9   1    4.37    0.21
  -3   9  -1    4.52    0.23
  -3   9  -1    4.42    0.15
  -3   9  -1    4.60    0.24
   3   9   1    4.32    0.21
   3   9   1    4.31    0.27
   3   9   1    4.19    0.24
   3   9   1    4.43    0.38
   5  -9   1    0.09    0.11
  -5  -9  -1    0.03    0.15
   5  -9   1   -0.11    0.14
  -5  -9  -1   -0.06    0.15
   5  -9   1   -0.25    0.15
   5  -9   1    0.01    0.15
   5  -9   1    0.05    0.17
   5  -9   1   -0.03    0.20
  -5  -9  -1    0.33    0.14
   5   9   1    0.10    0.16
   5   9   1    0.03    0.14
   5   9   1    0.07    0.19
  -5   9  -1   -0.10    0.16
   5   9   1   -0.13    0.27
   5   9   1    0.10    0.20
   5   9   1    0.07    0.12
   7  -9   1    0.75    0.43
   7  -9   1    0.99    0.50
   7  -9   1    0.00    0.30
  -7  -9  -1    0.29    0.34
   7   9   1    1.71    0.51
   7   9   1    1.05    0.32
   7   9   1    0.77    0.40
   7   9   1    0.41    0.32
   7   9   1    0.94    0.34
  -8 -10   1    0.09    0.37
   8 -10  -1    0.40    0.56
  -8 -10   1   -0.48    0.54
   8 -10  -1   -0.18    0.37
   8  10  -1   -0.24    0.63
   6 -10  -1    1.43    0.20
   6 -10  -1    1.77    0.26
  -6 -10   1    1.43    0.27
  -6 -10   1    1.84    0.27
   6 -10  -1    1.39    0.20
   6 -10  -1    1.53    0.40
  -6 -10   1    1.33    0.26
   6 -10  -1    1.20    0.24
  -6  10   1    1.66    0.18
  -6  10   1    1.54    0.28
   6  10  -1    1.39    0.28
   6  10  -1    1.95    0.28
   6  10  -1    1.68    0.24
  -6  10   1    2.15    0.33
   6  10  -1    2.03    0.48
  -6  10   1    1.87    0.30
   4 -10  -1    6.37    0.26
   4 -10  -1    6.13    0.33
   4 -10  -1    6.29    0.32
  -4 -10   1    6.12    0.30
  -4 -10   1    6.33    0.33
   4 -10  -1    6.64    0.31
   4 -10  -1    6.00    0.40
  -4 -10   1    5.77    0.36
  -4  10   1    6.94    0.33
   4  10  -1    6.48    0.30
   4  10  -1    6.81    0.31
  -4  10   1    6.14    0.35
   4  10  -1    7.09    0.37
   4  10  -1    6.55    0.34
  -4  10   1    6.69    0.34
   4  10  -1    6.50    0.38
   4  10  -1    6.37    0.38
   2 -10  -1    1.76    0.13
   2 -10  -1    1.37    0.11
  -2 -10   1    1.21    0.17
   2 -10  -1    1.25    0.17
  -2 -10   1    1.38    0.16
  -2 -10   1    1.14    0.11
   2 -10  -1    1.53    0.19
  -2 -10   1    1.12    0.10
   2 -10  -1    1.37    0.16
   2 -10  -1    1.50    0.15
   2  10  -1    1.33    0.11
   2  10  -1    1.44    0.18
  -2  10   1    1.24    0.12
  -2  10   1    1.16    0.12
  -2  10   1    1.11    0.16
   2  10  -1    1.33    0.11
   2  10  -1    2.03    0.27
   2  10  -1    1.53    0.17
   2  10  -1    1.70    0.18
  -2  10   1    1.35    0.15
   0 -10  -1   12.23    0.39
   0 -10   1   11.66    0.37
   0 -10   1   11.42    0.40
   0 -10  -1   12.56    0.40
   0 -10   1   11.35    0.35
   0  10   1   12.09    0.39
   0  10  -1   12.68    0.36
   0  10   1   11.23    0.39
   0  10   1   12.19    0.37
   0  10  -1   11.92    0.44
   0  10   1   11.99    0.36
   0  10  -1   12.57    0.40
   0  10  -1   12.70    0.40
   0  10   1   11.39    0.36
   0  10   1   12.15    0.39
   0  10  -1   12.17    0.34
   2 -10   1  196.84    4.40
  -2 -10  -1  190.75    4.43
   2 -10   1  196.93    4.38
   2 -10   1  198.34    4.45
   2 -10   1  194.60    4.38
   2 -10   1  196.35    4.39
   2 -10   1  193.80    4.48
   2 -10   1  194.90    4.41
   2 -10   1  192.95    4.40
   2  10   1  192.94    4.37
  -2  10  -1  188.90    4.44
   2  10   1  191.22    4.38
   2  10   1  194.09    4.37
   2  10   1  199.84    4.52
   2  10   1  200.07    4.44
   2  10   1  199.47    4.45
   2  10   1  197.49    4.44
  -2  10  -1  199.76    4.50
  -2  10  -1  192.99    4.36
  -2  10  -1  195.93    4.43
   2  10   1  190.62    4.36
   2  10   1  193.18    4.37
   2  10   1  204.58    4.44
   4 -10   1   63.09    1.58
  -4 -10  -1   62.42    1.56
   4 -10   1   62.38    1.52
   4 -10   1   62.00    1.59
   4 -10   1   62.98    1.51
   4 -10   1   63.58    1.54
   4 -10   1   62.35    1.64
  -4 -10  -1   60.93    1.51
   4 -10   1   60.70    1.51
  -4  10  -1   62.35    1.53
   4  10   1   60.51    1.52
   4  10   1   62.23    1.55
   4  10   1   60.76    1.71
   4  10   1   62.70    1.51
   4  10   1   60.57    1.52
   4  10   1   62.45    1.57
  -4  10  -1   62.58    1.54
   6 -10   1    1.33    0.27
  -6 -10  -1    1.01    0.25
   6 -10   1    0.61    0.22
   6 -10   1    1.16    0.30
   6 -10   1    1.80    0.36
   6 -10   1    1.26    0.38
   6 -10   1    1.25    0.24
   6 -10   1    1.20    0.34
   6  10   1    1.01    0.18
   6  10   1    1.32    0.30
   6  10   1    1.37    0.24
   6  10   1    1.43    0.25
   6  10   1    1.52    0.33
   6  10   1    0.96    0.42
  -8 -10  -1   -0.16    0.37
   8 -10   1    0.00    0.37
   8 -10   1    0.06    0.56
   8 -10   1    0.52    0.41
   8  10   1   -0.24    0.60
   7 -11  -1    1.14    0.25
   7 -11  -1    0.84    0.21
  -7 -11   1    1.05    0.35
   7 -11  -1    1.04    0.50
   7 -11  -1    0.92    0.37
  -7  11   1    0.36    0.31
   7  11  -1    0.81    0.38
   7  11  -1    0.55    0.56
  -7  11   1    1.09    0.19
   7  11  -1    0.71    0.35
   5 -11  -1    1.64    0.28
   5 -11  -1    1.96    0.21
  -5 -11   1    2.27    0.30
   5 -11  -1    1.91    0.26
  -5 -11   1    2.00    0.25
  -5 -11   1    1.75    0.22
  -5 -11   1    1.53    0.26
   5 -11  -1    1.64    0.25
  -5  11   1    1.73    0.23
   5  11  -1    1.69    0.22
  -5  11   1    1.86    0.25
   5  11  -1    1.77    0.41
   5  11  -1    1.91    0.24
  -5  11   1    1.86    0.27
   5  11  -1    1.65    0.22
   3 -11  -1    3.18    0.18
   3 -11  -1    3.12    0.19
  -3 -11   1    2.95    0.23
  -3 -11   1    2.76    0.17
   3 -11  -1    2.94    0.18
   3 -11  -1    3.29    0.24
   3 -11  -1    2.72    0.28
   3 -11  -1    3.37    0.23
  -3 -11   1    2.74    0.26
  -3 -11   1    2.79    0.19
   3  11  -1    3.23    0.19
  -3  11   1    2.91    0.21
   3  11  -1    3.10    0.26
   3  11  -1    3.25    0.19
  -3  11   1    2.80    0.20
   3  11  -1    3.08    0.29
   3  11  -1    3.02    0.29
   3  11  -1    3.13    0.27
  -3  11   1    2.68    0.24
   1 -11  -1    0.30    0.11
   1 -11  -1    0.33    0.05
  -1 -11   1    0.22    0.10
   1 -11  -1    0.27    0.08
   1 -11  -1    0.33    0.05
  -1 -11   1    0.36    0.11
   1 -11  -1    0.29    0.10
   1  11  -1    0.21    0.16
   1  11  -1    0.36    0.11
  -1  11   1    0.41    0.11
   1  11  -1    0.14    0.09
  -1  11   1    0.37    0.10
   1  11  -1    0.57    0.11
   1  11  -1    0.39    0.10
  -1  11   1    0.42    0.11
  -1  11   1    0.41    0.09
  -1  11   1    0.46    0.10
  -1  11   1    0.42    0.06
  -1  11   1    0.56    0.10
  -1  11   1    0.36    0.06
   1 -11   1   66.51    1.60
  -1 -11  -1   68.03    1.67
   1 -11   1   70.91    1.60
   1 -11   1   71.03    1.60
   1 -11   1   69.57    1.60
   1 -11   1   67.53    1.70
  -1 -11  -1   68.95    1.70
   1 -11   1   70.16    1.72
   1 -11   1   69.71    1.66
   1  11   1   69.93    1.69
  -1  11  -1   69.92    1.62
   1  11   1   70.52    1.74
   1  11   1   71.09    1.69
  -1  11  -1   71.82    1.64
   1  11   1   72.25    1.68
   1  11   1   71.00    1.68
  -1  11  -1   73.61    1.70
   1  11   1   71.94    1.69
  -1  11  -1   72.07    1.73
  -1  11  -1   73.70    1.67
  -3 -11  -1   18.55    0.58
   3 -11   1   18.05    0.54
   3 -11   1   17.02    0.65
   3 -11   1   18.38    0.57
   3 -11   1   18.36    0.64
   3 -11   1   18.17    0.53
   3 -11   1   19.73    0.58
   3 -11   1   18.93    0.53
   3 -11   1   18.85    0.54
  -3  11  -1   18.92    0.54
  -3  11  -1   18.71    0.56
   3  11   1   18.86    0.60
  -3  11  -1   19.23    0.68
   3  11   1   17.91    0.72
   3  11   1   18.37    0.52
   3  11   1   18.06    0.54
   3  11   1   17.60    0.55
  -3  11  -1   18.98    0.47
   3  11   1   19.09    0.57
   3  11   1   18.47    0.52
   3  11   1   17.91    0.59
   5 -11   1    6.91    0.49
   5 -11   1    6.64    0.49
   5 -11   1    6.76    0.34
  -5 -11  -1    6.47    0.42
   5 -11   1    6.43    0.36
   5 -11   1    6.70    0.47
   5 -11   1    6.80    0.38
   5  11   1    6.71    0.45
   5  11   1    6.92    0.44
   5  11   1    7.03    0.37
   5  11   1    7.11    0.36
   5  11   1    6.32    0.35
   5  11   1    6.61    0.60
   7 -11   1    0.69    0.29
   7 -11   1    0.05    0.29
  -7 -11  -1    0.14    0.30
   7 -11   1    0.01    0.47
   7 -11   1    0.75    0.74
   7  11   1    0.50    0.32
   7  11   1   -0.34    0.35
   7  11   1    0.39    0.46
   7  11   1    1.19    0.52
  -8 -12   1    0.26    0.41
   8 -12  -1   -0.28    0.41
   8  12  -1    0.58    0.71
  -6 -12   1    1.52    0.29
   6 -12  -1    1.04    0.25
   6 -12  -1    1.50    0.22
  -6 -12   1    2.48    0.36
   6 -12  -1    1.75    0.22
   6 -12  -1    1.84    0.34
   6 -12  -1    1.13    0.26
  -6 -12   1    1.54    0.31
   6 -12  -1    1.65    0.39
   6  12  -1    1.06    0.32
   6  12  -1    1.44    0.26
  -6  12   1    1.77    0.30
   6  12  -1    1.75    0.27
  -6  12   1    1.60    0.32
  -6  12   1    1.54    0.17
   6  12  -1    1.57    0.26
   6  12  -1    1.30    0.48
  -4 -12   1    6.12    0.39
   4 -12  -1    6.16    0.35
   4 -12  -1    6.70    0.35
   4 -12  -1    6.05    0.27
  -4 -12   1    6.30    0.29
  -4 -12   1    6.00    0.30
   4 -12  -1    6.33    0.31
  -4 -12   1    6.41    0.33
   4 -12  -1    5.89    0.43
  -4  12   1    6.10    0.37
  -4  12   1    6.31    0.33
   4  12  -1    5.93    0.29
   4  12  -1    5.03    0.45
   4  12  -1    6.30    0.38
   4  12  -1    5.92    0.39
  -4  12   1    6.36    0.33
   4  12  -1    6.51    0.36
   2 -12  -1   16.35    0.53
  -2 -12   1   15.47    0.52
   2 -12  -1   16.03    0.44
   2 -12  -1   16.49    0.44
   2 -12  -1   15.78    0.55
   2 -12  -1   17.16    0.49
  -2 -12   1   16.08    0.42
   2 -12  -1   15.70    0.45
   2  12  -1   16.00    0.43
  -2  12   1   15.80    0.49
  -2  12   1   16.86    0.47
   2  12  -1   15.58    0.56
  -2  12   1   16.11    0.58
  -2  12   1   16.18    0.45
   2  12  -1   16.70    0.54
   2  12  -1   16.19    0.53
   2  12  -1   16.87    0.56
   2  12  -1   15.83    0.42
  -2  12   1   16.26    0.45
   2  12  -1   16.09    0.53
  -2  12   1   16.22    0.47
   0 -12  -1    1.62    0.19
   0 -12   1    1.95    0.17
   0 -12  -1    1.76    0.19
   0 -12   1    1.77    0.22
   0 -12   1    1.86    0.17
   0  12  -1    1.93    0.17
   0  12  -1    1.79    0.14
   0  12   1    1.88    0.19
   0  12  -1    1.73    0.20
   0  12  -1    1.62    0.24
   0  12  -1    1.83    0.21
   0  12   1    2.33    0.20
   0  12  -1    1.61    0.18
   0  12   1    1.86    0.22
   0  12   1    1.98    0.17
   0  12   1    1.88    0.18
   0  12   1    2.00    0.18
   2 -12   1   24.39    0.67
   2 -12   1   24.95    0.71
   2 -12   1   24.79    0.65
   2 -12   1   24.57    0.75
   2 -12   1   24.79    0.63
   2 -12   1   24.76    0.63
   2 -12   1   24.26    0.65
   2 -12   1   25.92    0.63
  -2 -12  -1   24.23    0.70
   2  12   1   24.38    0.80
  -2  12  -1   24.67    0.70
   2  12   1   24.60    0.71
   2  12   1   23.75    0.62
   2  12   1   24.47    0.61
   2  12   1   24.34    0.60
  -2  12  -1   24.58    0.62
  -2  12  -1   23.90    0.64
  -2  12  -1   24.70    0.76
   2  12   1   24.67    0.71
   2  12   1   25.31    0.71
   2  12   1   25.90    0.71
   2  12   1   23.97    0.66
   2  12   1   24.64    0.61
   4 -12   1    7.37    0.33
   4 -12   1    6.47    0.43
   4 -12   1    6.49    0.34
   4 -12   1    6.85    0.34
   4 -12   1    6.12    0.33
  -4 -12  -1    6.73    0.38
   4 -12   1    6.52    0.40
   4 -12   1    7.10    0.40
   4  12   1    6.76    0.41
   4  12   1    6.97    0.38
   4  12   1    6.48    0.31
  -4  12  -1    6.53    0.34
   4  12   1    6.70    0.55
   4  12   1    6.57    0.35
   4  12   1    6.58    0.36
   6 -12   1   -0.04    0.25
   6 -12   1    0.51    0.22
   6 -12   1    0.52    0.33
   6 -12   1    0.02    0.35
   6 -12   1    0.21    0.28
   6 -12   1    0.58    0.27
   6  12   1    0.52    0.22
   6  12   1   -0.09    0.25
   6  12   1    0.40    0.25
   6  12   1    0.41    0.43
   6  12   1    0.22    0.20
   6  12   1   -0.16    0.28
   8 -12   1    0.08    0.42
  -8 -12  -1    0.58    0.40
   8  12   1    1.08    0.71
  -7 -13   1    0.69    0.35
   7 -13  -1   -0.68    0.46
   7 -13  -1   -0.41    0.31
  -7 -13   1    0.39    0.43
   7 -13  -1    0.01    0.24
   7  13  -1   -0.32    0.57
   5 -13  -1   -0.10    0.15
   5 -13  -1    0.11    0.16
   5 -13  -1    0.18    0.15
   5 -13  -1   -0.03    0.19
   5 -13  -1    0.12    0.13
  -5 -13   1    0.34    0.22
   5 -13  -1   -0.13    0.22
  -5 -13   1    0.10    0.20
  -5 -13   1    0.15    0.17
   5  13  -1    0.13    0.21
   5  13  -1   -0.15    0.34
  -5  13   1   -0.08    0.18
  -5  13   1    0.15    0.18
   5  13  -1   -0.02    0.19
   5  13  -1    0.01    0.17
  -5  13   1    0.05    0.22
   5  13  -1    0.20    0.16
  -3 -13   1    1.68    0.17
   3 -13  -1    1.73    0.18
   3 -13  -1    2.24    0.23
   3 -13  -1    1.63    0.20
   3 -13  -1    1.39    0.20
   3 -13  -1    1.70    0.17
   3 -13  -1    1.72    0.17
  -3 -13   1    1.03    0.19
  -3  13   1    1.68    0.18
   3  13  -1    2.37    0.31
  -3  13   1    1.98    0.20
  -3  13   1    2.02    0.23
   3  13  -1    1.68    0.17
   3  13  -1    1.64    0.17
   3  13  -1    1.87    0.22
   1 -13  -1    6.16    0.32
   1 -13  -1    6.17    0.32
   1 -13  -1    6.00    0.26
  -1 -13   1    5.99    0.30
  -1 -13   1    5.84    0.28
   1  13  -1    5.81    0.36
  -1  13   1    6.34    0.34
   1  13  -1    5.82    0.32
  -1  13   1    5.86    0.26
  -1  13   1    5.82    0.31
   1  13  -1    5.82    0.30
   1  13  -1    5.85    0.30
   1  13  -1    5.93    0.32
  -1  13   1    6.28    0.27
  -1  13   1    6.19    0.26
  -1  13   1    5.62    0.27
   1 -13   1    6.95    0.19
   1 -13   1    6.86    0.35
   1 -13   1    6.77    0.20
   1 -13   1    6.52    0.29
   1 -13   1    6.86    0.20
  -1 -13  -1    6.58    0.30
  -1 -13  -1    6.67    0.32
   1 -13   1    6.71    0.32
   1  13   1    6.37    0.33
   1  13   1    6.85    0.32
   1  13   1    6.37    0.39
  -1  13  -1    7.17    0.36
  -1  13  -1    7.10    0.33
  -1  13  -1    6.63    0.25
  -1  13  -1    6.69    0.27
   1  13   1    6.72    0.32
   1  13   1    6.87    0.33
   1  13   1    6.57    0.32
  -1  13  -1    6.80    0.31
  -3 -13  -1    2.50    0.30
   3 -13   1    2.13    0.19
   3 -13   1    2.08    0.22
   3 -13   1    2.13    0.32
   3 -13   1    1.97    0.22
   3 -13   1    1.52    0.21
   3 -13   1    1.97    0.26
   3 -13   1    1.76    0.17
   3 -13   1    1.46    0.18
   3  13   1    2.29    0.40
   3  13   1    1.98    0.18
  -3  13  -1    2.25    0.23
  -3  13  -1    2.31    0.26
   3  13   1    1.75    0.19
   3  13   1    1.89    0.21
  -3  13  -1    1.79    0.16
   3  13   1    2.54    0.29
   3  13   1    1.55    0.17
   3  13   1    1.81    0.19
  -5 -13  -1    0.44    0.22
   5 -13   1    0.23    0.18
   5 -13   1    0.19    0.15
   5 -13   1    0.54    0.22
   5 -13   1    0.92    0.29
   5 -13   1    0.60    0.22
   5 -13   1    0.54    0.19
   5 -13   1    0.58    0.17
   5 -13   1    0.49    0.27
   5  13   1    0.56    0.18
   5  13   1    0.42    0.18
   5  13   1    0.79    0.37
   5  13   1    0.45    0.23
  -5  13  -1    0.35    0.21
   5  13   1    0.07    0.20
   5  13   1    0.83    0.20
   7 -13   1    0.74    0.37
   7 -13   1    0.89    0.51
   7 -13   1    0.40    0.32
  -7 -13  -1    0.65    0.35
   7  13   1    1.79    0.59
  -8 -14   1    0.15    0.47
   8 -14  -1    0.45    0.60
   8  14  -1   -0.09    0.81
   6 -14  -1    1.80    0.35
   6 -14  -1    1.51    0.26
  -6 -14   1    1.78    0.31
   6 -14  -1    2.09    0.43
  -6 -14   1    1.67    0.35
   6 -14  -1    1.50    0.21
  -6  14   1    1.74    0.31
  -6  14   1    1.32    0.18
   6  14  -1    0.59    0.25
  -6  14   1    1.72    0.35
   6  14  -1    0.97    0.31
   6  14  -1    1.89    0.33
   6  14  -1    1.84    0.54
   6  14  -1    1.45    0.29
   4 -14  -1    1.22    0.24
   4 -14  -1    1.55    0.19
   4 -14  -1    1.86    0.23
  -4 -14   1    1.55    0.18
   4 -14  -1    1.34    0.21
   4 -14  -1    1.65    0.20
  -4 -14   1    1.39    0.24
   4  14  -1    1.52    0.18
   4  14  -1    1.12    0.22
  -4  14   1    1.49    0.21
   4  14  -1    1.55    0.22
  -4  14   1    1.60    0.24
   4  14  -1    1.66    0.21
  -4  14   1    1.81    0.22
   4  14  -1    1.39    0.38
  -4  14   1    1.41    0.17
   2 -14  -1    2.30    0.25
   2 -14  -1    2.66    0.20
   2 -14  -1    2.71    0.15
  -2 -14   1    2.59    0.26
   2 -14  -1    2.50    0.23
   2 -14  -1    2.68    0.14
  -2 -14   1    2.64    0.13
   2 -14  -1    2.67    0.29
  -2  14   1    2.68    0.23
   2  14  -1    2.98    0.29
  -2  14   1    2.32    0.33
   2  14  -1    3.17    0.29
  -2  14   1    2.85    0.21
  -2  14   1    2.64    0.23
   2  14  -1    2.86    0.31
  -2  14   1    2.54    0.16
  -2  14   1    2.40    0.27
   2  14  -1    2.48    0.32
   2  14  -1    2.56    0.14
   2  14  -1    2.93    0.29
   0 -14  -1    0.73    0.16
   0 -14   1    0.82    0.15
   0 -14  -1    0.48    0.13
   0 -14   1    0.79    0.14
   0  14  -1    0.51    0.15
   0  14  -1    0.61    0.13
   0  14   1    0.59    0.13
   0  14  -1    0.76    0.25
   0  14  -1    0.78    0.12
   0  14   1    0.84    0.17
   0  14   1    0.82    0.15
   0  14   1    0.64    0.19
   0  14   1    0.91    0.15
   0  14  -1    0.87    0.16
   0  14  -1    0.53    0.15
   0  14   1    0.71    0.14
   2 -14   1    6.09    0.37
   2 -14   1    5.96    0.23
   2 -14   1    5.94    0.21
   2 -14   1    5.63    0.25
   2 -14   1    6.01    0.24
  -2 -14  -1    5.84    0.33
   2 -14   1    5.54    0.29
   2 -14   1    6.01    0.33
   2  14   1    5.66    0.19
   2  14   1    5.99    0.34
  -2  14  -1    5.55    0.26
  -2  14  -1    5.49    0.38
   2  14   1    5.71    0.21
  -2  14  -1    5.91    0.25
  -2  14  -1    5.66    0.33
   2  14   1    6.17    0.33
   2  14   1    6.44    0.34
   2  14   1    5.89    0.34
   2  14   1    5.07    0.31
   2  14   1    5.35    0.45
   4 -14   1    2.57    0.27
   4 -14   1    2.88    0.30
   4 -14   1    2.50    0.26
  -4 -14  -1    2.25    0.26
   4 -14   1    2.94    0.30
   4 -14   1    2.61    0.27
   4 -14   1    2.62    0.38
   4 -14   1    2.75    0.28
   4  14   1    2.68    0.26
   4  14   1    2.62    0.42
  -4  14  -1    2.65    0.16
   4  14   1    2.36    0.31
   4  14   1    2.12    0.23
   4  14   1    2.44    0.22
   4  14   1    2.63    0.29
  -4  14  -1    2.94    0.28
   6 -14   1    0.48    0.25
  -6 -14  -1    0.44    0.29
   6 -14   1    0.39    0.37
   6 -14   1    0.16    0.29
   6 -14   1    0.57    0.38
   6  14   1   -0.19    0.22
   6  14   1    0.77    0.28
   6  14   1    0.11    0.28
   6  14   1   -0.03    0.25
   6  14   1   -0.15    0.46
  -8 -14  -1    0.86    0.48
   8 -14   1   -0.03    0.51
   8  14   1    1.92    0.88
   7 -15  -1    0.24    0.30
   7 -15  -1   -0.13    0.35
  -7 -15   1    0.04    0.38
   7  15  -1    0.00    0.61
   5 -15  -1    0.94    0.22
  -5 -15   1    0.86    0.30
   5 -15  -1    0.68    0.19
   5 -15  -1    0.70    0.29
   5 -15  -1    0.70    0.28
   5 -15  -1    0.73    0.29
   5 -15  -1    0.68    0.20
   5 -15  -1    0.83    0.17
  -5 -15   1    0.80    0.20
  -5  15   1    0.58    0.17
  -5  15   1    0.50    0.26
   5  15  -1    0.99    0.25
   5  15  -1    0.66    0.27
   5  15  -1    1.07    0.21
   5  15  -1    0.74    0.21
   5  15  -1    0.86    0.46
  -5  15   1    0.72    0.22
   3 -15  -1    3.45    0.21
   3 -15  -1    3.80    0.21
   3 -15  -1    3.35    0.33
   3 -15  -1    3.86    0.38
   3 -15  -1    3.78    0.29
   3 -15  -1    3.92    0.24
  -3 -15   1    3.51    0.34
  -3  15   1    3.39    0.24
   3  15  -1    3.38    0.36
  -3  15   1    3.81    0.29
   3  15  -1    3.66    0.21
   3  15  -1    3.96    0.36
   3  15  -1    4.52    0.39
   3  15  -1    2.93    0.24
  -3  15   1    3.46    0.25
   3  15  -1    3.79    0.21
   1 -15  -1    1.97    0.26
   1 -15  -1    2.21    0.22
  -1 -15   1    1.97    0.24
   1 -15  -1    2.17    0.27
  -1  15   1    2.09    0.22
   1  15  -1    2.56    0.34
  -1  15   1    1.70    0.21
  -1  15   1    1.91    0.23
  -1  15   1    1.77    0.23
   1  15  -1    1.92    0.22
  -1  15   1    1.42    0.18
   1  15  -1    2.12    0.27
  -1  15   1    2.02    0.22
   1  15  -1    2.40    0.29
   1  15  -1    2.32    0.24
  -1 -15  -1    0.98    0.17
   1 -15   1    1.07    0.17
   1 -15   1    1.20    0.20
   1  15   1    1.11    0.18
  -1  15  -1    1.51    0.16
  -1  15  -1    1.96    0.36
   1  15   1    1.24    0.18
  -1  15  -1    1.63    0.20
  -1  15  -1    1.18    0.15
   1  15   1    1.09    0.18
   1  15   1    1.68    0.27
   1  15   1    0.97    0.25
  -1  15  -1    1.35    0.20
   1  15   1    1.40    0.20
  -1  15  -1    1.67    0.21
  -3 -15  -1   38.81    1.05
   3 -15   1   36.82    0.94
   3 -15   1   36.41    0.98
   3 -15   1   37.25    0.95
   3 -15   1   37.17    1.05
   3 -15   1   37.08    0.97
   3 -15   1   37.39    0.94
   3 -15   1   38.80    1.12
   3 -15   1   37.28    0.98
   3  15   1   35.84    0.91
   3  15   1   36.98    1.06
   3  15   1   36.20    1.03
   3  15   1   36.67    0.92
   3  15   1   38.05    1.20
  -3  15  -1   36.37    0.91
  -3  15  -1   36.99    0.96
   3  15   1   36.82    0.91
  -3  15  -1   36.38    1.03
   5 -15   1    0.89    0.26
   5 -15   1    0.62    0.21
   5 -15   1    0.06    0.24
  -5 -15  -1    0.82    0.37
   5 -15   1    0.34    0.28
   5 -15   1    0.14    0.18
   5 -15   1    0.65    0.19
   5  15   1    0.05    0.40
   5  15   1    0.52    0.19
   5  15   1    0.45    0.24
  -5  15  -1    0.38    0.23
   5  15   1    0.50    0.20
   5  15   1    0.60    0.24
   5  15   1    0.34    0.22
   7 -15   1    0.16    0.34
   7 -15   1    0.48    0.35
  -7 -15  -1    0.93    0.37
   7  15   1    0.40    0.57
   6 -16  -1    0.53    0.43
  -6 -16   1    0.83    0.36
   6 -16  -1    0.74    0.31
   6 -16  -1    0.89    0.29
   6 -16  -1    0.72    0.22
  -6  16   1    0.78    0.35
   6  16  -1    1.23    0.57
   6  16  -1   -0.03    0.31
   4 -16  -1    0.63    0.15
   4 -16  -1    1.05    0.16
   4 -16  -1    1.04    0.24
   4 -16  -1    1.02    0.26
   4 -16  -1    1.23    0.24
   4 -16  -1    0.70    0.21
   4 -16  -1    0.66    0.22
  -4 -16   1    0.76    0.25
  -4 -16   1    0.83    0.16
   4  16  -1    1.10    0.41
   4  16  -1    1.16    0.17
   4  16  -1    0.76    0.16
   4  16  -1    0.95    0.27
   4  16  -1    0.33    0.36
  -4  16   1    0.81    0.16
  -4  16   1    0.88    0.23
   2 -16  -1    0.50    0.14
   2 -16  -1    0.78    0.09
   2 -16  -1    0.68    0.09
   2 -16  -1    0.47    0.16
  -2 -16   1    0.71    0.18
   2 -16  -1    0.63    0.11
   2 -16  -1    0.79    0.19
   2 -16  -1    0.63    0.11
  -2  16   1    0.83    0.16
   2  16  -1    0.82    0.29
   2  16  -1    0.46    0.19
  -2  16   1    0.64    0.19
  -2  16   1    0.61    0.17
   2  16  -1    0.36    0.18
  -2  16   1    0.41    0.20
  -2  16   1    0.76    0.18
   2  16  -1    0.65    0.18
   0 -16   1   14.84    0.51
   0 -16  -1   14.41    0.55
   0 -16  -1   14.97    0.55
   0  16   1   13.97    0.48
   0  16  -1   14.00    0.44
   0  16  -1   14.02    0.62
   0  16   1   14.12    0.51
   0  16   1   13.29    0.53
   0  16   1   14.01    0.59
   0  16   1   13.48    0.50
   0  16  -1   14.41    0.51
   0  16   1   14.79    0.55
   0  16  -1   14.43    0.51
   0  16  -1   14.29    0.56
   2 -16   1   30.08    0.92
   2 -16   1   28.29    0.72
  -2 -16  -1   28.65    0.85
   2 -16   1   28.89    0.70
   2 -16   1   29.71    0.72
   2 -16   1   28.74    0.87
   2 -16   1   29.16    0.72
   2 -16   1   29.03    0.81
   2  16   1   28.05    0.83
  -2  16  -1   29.19    0.87
  -2  16  -1   27.75    0.72
   2  16   1   29.08    0.87
  -2  16  -1   27.82    0.75
   2  16   1   29.79    0.87
  -2  16  -1   28.05    0.76
   2  16   1   29.47    0.98
   2  16   1   29.29    0.87
  -2  16  -1   27.43    0.70
  -4 -16  -1   13.26    0.59
   4 -16   1   12.09    0.53
   4 -16   1   12.28    0.48
   4 -16   1   13.33    0.65
   4 -16   1   12.15    0.48
   4 -16   1   12.37    0.51
   4 -16   1   12.16    0.45
   4 -16   1   12.10    0.54
  -4  16  -1   12.41    0.48
   4  16   1   12.00    0.43
  -4  16  -1   12.51    0.37
   4  16   1   11.65    0.60
   4  16   1   12.06    0.43
   4  16   1   11.92    0.55
   4  16   1   14.93    0.79
   4  16   1   11.99    0.48
   6 -16   1    0.83    0.42
   6 -16   1    0.06    0.27
  -6 -16  -1    1.04    0.34
   6 -16   1    0.13    0.31
   6  16   1    1.11    0.53
   6  16   1    0.48    0.32
  -7 -17   1    0.65    0.44
   7 -17  -1    0.00    0.43
   7  17  -1    1.15    0.73
   5 -17  -1    1.42    0.24
  -5 -17   1    0.98    0.32
   5 -17  -1    1.12    0.31
   5 -17  -1    0.90    0.32
   5 -17  -1    1.36    0.20
   5 -17  -1    1.12    0.28
   5 -17  -1    1.07    0.29
   5  17  -1    1.02    0.47
   5  17  -1    1.41    0.23
  -5  17   1    1.02    0.30
   5  17  -1    1.02    0.22
   5  17  -1    1.11    0.27
   3 -17  -1    6.35    0.32
   3 -17  -1    6.53    0.48
   3 -17  -1    5.86    0.33
   3 -17  -1    6.12    0.28
   3 -17  -1    5.57    0.38
  -3 -17   1    6.33    0.43
   3 -17  -1    6.17    0.44
   3  17  -1    6.64    0.62
  -3  17   1    6.57    0.35
   3  17  -1    5.90    0.25
   3  17  -1    5.84    0.42
  -3  17   1    6.24    0.36
   3  17  -1    6.12    0.26
   3  17  -1    5.71    0.51
   3  17  -1    5.77    0.24
   3  17  -1    5.39    0.29
  -1 -17   1    5.34    0.34
   1 -17  -1    5.16    0.38
   1 -17  -1    5.03    0.38
   1  17  -1    5.13    0.43
  -1  17   1    5.17    0.33
  -1  17   1    4.59    0.35
   1  17  -1    4.94    0.38
  -1  17   1    4.94    0.32
  -1  17   1    5.53    0.31
  -1  17   1    5.66    0.41
   1  17  -1    4.95    0.39
  -1  17   1    5.52    0.35
   1  17  -1    4.98    0.36
  -1 -17  -1    3.68    0.33
   1 -17   1    3.64    0.37
   1 -17   1    3.46    0.29
   1  17   1    3.63    0.36
   1  17   1    4.16    0.36
  -1  17  -1    3.55    0.23
  -1  17  -1    4.09    0.30
  -1  17  -1    3.75    0.39
   1  17   1    3.57    0.41
   1  17   1    4.04    0.34
  -1  17  -1    3.67    0.32
   1  17   1    4.15    0.32
  -1  17  -1    3.87    0.45
   1  17   1    3.29    0.34
  -1  17  -1    3.18    0.33
  -1  17  -1    3.76    0.34
   3 -17   1    9.06    0.42
   3 -17   1    9.07    0.37
   3 -17   1    9.37    0.35
  -3 -17  -1    9.56    0.50
   3 -17   1    9.39    0.48
   3 -17   1    9.59    0.55
   3 -17   1    9.06    0.39
   3  17   1    9.27    0.50
   3  17   1    9.26    0.65
  -3  17  -1    7.74    0.49
   3  17   1    8.86    0.51
   3  17   1    9.28    0.31
   3  17   1    8.70    0.29
   3  17   1    8.14    0.33
  -3  17  -1    9.17    0.38
   3  17   1    9.05    0.30
   5 -17   1    2.08    0.34
   5 -17   1    1.73    0.27
  -5 -17  -1    2.08    0.35
   5 -17   1    1.28    0.32
   5 -17   1    2.15    0.31
   5 -17   1    1.68    0.27
   5 -17   1    1.25    0.32
   5  17   1    1.71    0.27
   5  17   1    1.64    0.24
   5  17   1    2.61    0.54
  -5  17  -1    2.07    0.31
   5  17   1    1.53    0.28
   5  17   1    1.64    0.23
  -7 -17  -1    1.07    0.46
   7 -17   1    1.34    0.45
   7  17   1    0.23    0.68
   6 -18  -1   -0.14    0.32
  -6 -18   1   -0.10    0.37
   6  18  -1    0.24    0.33
   6  18  -1   -0.11    0.60
   4 -18  -1    0.94    0.32
   4 -18  -1    0.77    0.25
   4 -18  -1    0.96    0.24
   4 -18  -1    0.70    0.26
   4 -18  -1    0.91    0.27
   4 -18  -1    0.38    0.17
   4 -18  -1    0.83    0.18
   4 -18  -1    0.81    0.18
  -4 -18   1    0.87    0.28
   4  18  -1    0.81    0.56
   4  18  -1    0.98    0.18
   4  18  -1    0.99    0.29
   4  18  -1    0.48    0.19
   4  18  -1    0.75    0.20
  -4  18   1    0.97    0.21
  -4  18   1    0.77    0.25
   4  18  -1    0.84    0.24
   2 -18  -1   16.11    0.66
   2 -18  -1   15.13    0.52
   2 -18  -1   14.62    0.63
  -2 -18   1   14.99    0.59
   2  18  -1   15.36    0.66
  -2  18   1   14.79    0.56
   2  18  -1   14.36    0.74
  -2  18   1   13.92    0.53
   2  18  -1   14.37    0.67
  -2  18   1   14.91    0.53
   0 -18   1    3.60    0.32
   0 -18  -1    3.37    0.34
   0  18   1    3.05    0.33
   0  18  -1    2.99    0.24
   0  18   1    3.11    0.40
   0  18   1    3.01    0.36
   0  18   1    2.72    0.34
   0  18  -1    2.82    0.33
   0  18   1    3.49    0.33
   0  18  -1    3.37    0.35
   0  18  -1    3.19    0.44
   0  18  -1    3.19    0.38
   0  18   1    2.66    0.28
   0  18  -1    3.06    0.38
   2 -18   1    1.09    0.12
   2 -18   1    1.34    0.21
   2 -18   1    0.81    0.23
   2 -18   1    1.16    0.11
   2  18   1    1.15    0.22
   2  18   1    1.35    0.35
  -2  18  -1    1.47    0.20
  -2  18  -1    0.57    0.23
  -2  18  -1    2.23    0.48
  -2  18  -1    1.27    0.15
   2  18   1    1.44    0.30
  -2  18  -1    1.45    0.18
   4 -18   1    3.90    0.32
   4 -18   1    4.36    0.38
   4 -18   1    3.84    0.38
  -4 -18  -1    4.29    0.47
   4 -18   1    3.50    0.38
   4 -18   1    5.25    0.56
   4 -18   1    3.09    0.31
   4 -18   1    3.52    0.29
   4  18   1    3.69    0.31
   4  18   1    3.55    0.27
  -4  18  -1    4.62    0.36
   4  18   1    3.39    0.36
   4  18   1    4.04    0.78
  -4  18  -1    3.67    0.26
   6 -18   1    0.38    0.32
  -6 -18  -1    0.07    0.38
   6 -18   1    0.22    0.36
   6  18   1    0.63    0.32
   6  18   1    0.00    0.56
   5 -19  -1   -0.41    0.39
   5 -19  -1   -0.08    0.30
  -5 -19   1   -0.40    0.32
   5 -19  -1    0.14    0.22
  -5  19   1    0.04    0.31
   5  19  -1   -0.22    0.26
   5  19  -1   -0.21    0.24
   5  19  -1   -0.58    0.53
   3 -19  -1    0.07    0.11
   3 -19  -1   -0.01    0.12
   3 -19  -1    0.09    0.22
   3 -19  -1    0.14    0.23
   3 -19  -1    0.09    0.14
   3 -19  -1   -0.08    0.16
   3 -19  -1    0.31    0.16
  -3 -19   1    0.16    0.24
   3  19  -1    0.29    0.30
  -3  19   1    0.17    0.20
  -3  19   1   -0.12    0.20
   3  19  -1   -0.06    0.38
   1 -19  -1    5.15    0.42
   1 -19  -1    5.02    0.44
  -1 -19   1    5.66    0.38
   1  19  -1    4.98    0.51
   1  19  -1    5.07    0.49
   1  19  -1    4.95    0.33
  -1  19   1    5.78    0.58
  -1  19   1    4.84    0.34
  -1  19   1    4.90    0.34
  -1  19   1    5.11    0.38
  -1  19   1    4.52    0.38
   1 -19   1    1.32    0.23
   1 -19   1    0.85    0.24
  -1  19  -1    1.45    0.23
  -1  19  -1    1.36    0.26
  -1  19  -1    1.28    0.41
   1  19   1    1.89    0.36
  -1  19  -1    1.28    0.25
   1  19   1    1.25    0.32
   1  19   1    1.64    0.30
   1  19   1    1.61    0.25
  -1  19  -1    1.52    0.19
   1  19   1    1.17    0.24
   3 -19   1    1.30    0.23
   3 -19   1    0.90    0.27
   3 -19   1    1.32    0.16
   3 -19   1    1.27    0.15
  -3 -19  -1    1.38    0.29
   3 -19   1    1.26    0.17
   3  19   1    1.05    0.27
   3  19   1    1.34    0.43
   3  19   1    1.60    0.27
  -3  19  -1    1.39    0.21
  -3  19  -1    1.76    0.21
   5 -19   1    1.28    0.29
   5 -19   1    0.77    0.38
  -5 -19  -1    1.17    0.35
   5  19   1    1.00    0.56
   5  19   1    1.06    0.27
   5  19   1    0.98    0.27
  -5  19  -1    1.78    0.31
   6 -20  -1   -0.03    0.38
   6 -20  -1   -0.01    0.41
  -6 -20   1   -0.17    0.39
   6  20  -1    0.84    0.39
   6  20  -1    0.68    0.68
  -6  20   1   -0.28    0.42
   4 -20  -1    0.23    0.26
   4 -20  -1    0.31    0.25
  -4 -20   1    0.13    0.29
   4 -20  -1   -0.43    0.26
   4 -20  -1   -0.15    0.20
   4 -20  -1    0.17    0.17
   4 -20  -1    0.19    0.28
   4  20  -1    0.01    0.16
   4  20  -1    0.06    0.31
  -4  20   1    0.44    0.26
   4  20  -1   -0.23    0.18
   4  20  -1   -0.30    0.45
  -2 -20   1    3.19    0.34
   2 -20  -1    3.44    0.49
   2 -20  -1    2.91    0.35
  -2  20   1    3.77    0.39
  -2  20   1    3.44    0.35
   2  20  -1    3.28    0.48
   2  20  -1    3.79    0.52
  -2  20   1    4.07    0.42
   0 -20  -1   -0.07    0.20
   0  20  -1   -0.30    0.25
   0  20  -1    0.05    0.23
   0  20  -1   -0.12    0.33
   0  20   1    0.03    0.18
   0  20  -1   -0.05    0.15
   0  20   1   -0.08    0.23
   0  20   1    0.34    0.25
   0  20   1    0.07    0.32
   2 -20   1    5.17    0.53
   2 -20   1    3.91    0.39
  -2  20  -1    4.39    0.61
   2  20   1    4.62    0.44
  -2  20  -1    3.68    0.29
   2  20   1    3.89    0.50
  -2  20  -1    3.66    0.38
   2  20   1    4.12    0.57
  -4 -20  -1    2.31    0.36
   4 -20   1    1.99    0.29
   4 -20   1    2.49    0.40
   4 -20   1    2.01    0.30
   4 -20   1    2.63    0.31
   4 -20   1    2.52    0.29
   4  20   1    2.66    0.26
  -4  20  -1    2.53    0.30
   4  20   1    2.30    0.22
   4  20   1    3.04    0.60
  -6 -20  -1    0.17    0.44
   6 -20   1   -0.09    0.42
   6  20   1    1.50    0.65
   6  20   1    0.23    0.37
   5 -21  -1   -0.13    0.33
  -5 -21   1   -0.19    0.36
   5 -21  -1   -0.06    0.37
   5  21  -1   -0.01    0.24
   5  21  -1    0.79    0.64
  -5  21   1    0.63    0.36
   3 -21  -1    0.15    0.26
   3 -21  -1    0.53    0.14
   3 -21  -1    0.21    0.28
   3 -21  -1    0.26    0.16
  -3 -21   1    0.34    0.30
   3  21  -1    0.07    0.48
  -3  21   1    0.51    0.25
   3  21  -1    0.46    0.37
  -3  21   1    0.33    0.24
   1 -21  -1    3.48    0.47
   1 -21  -1    3.75    0.50
  -1  21   1    2.77    0.53
  -1  21   1    2.29    0.34
  -1  21   1    3.01    0.35
   1  21  -1    3.16    0.45
   1  21  -1    3.26    0.54
   1  21  -1    2.63    0.33
  -1  21   1    3.04    0.36
  -1  21   1    2.21    0.33
   1 -21   1    2.42    0.33
   1 -21   1    2.53    0.30
   1  21   1    2.74    0.47
   1  21   1    3.12    0.39
   1  21   1    3.24    0.43
  -1  21  -1    2.41    0.28
  -1  21  -1    3.91    0.59
  -1  21  -1    2.42    0.31
  -1  21  -1    3.30    0.40
   3 -21   1    0.54    0.16
   3 -21   1    0.48    0.24
   3 -21   1    0.56    0.15
   3 -21   1    0.42    0.29
   3  21   1    0.13    0.52
  -3  21  -1    0.73    0.53
  -3  21  -1    0.44    0.22
  -3  21  -1    0.65    0.32
   5 -21   1    0.35    0.34
  -5 -21  -1    0.52    0.38
   5 -21   1    0.51    0.31
   5  21   1   -0.03    0.57
  -5  21  -1    0.58    0.32
   5  21   1    0.89    0.24
   4 -22  -1    0.11    0.20
   4 -22  -1    0.69    0.35
   4 -22  -1    0.08    0.33
  -4 -22   1    0.31    0.35
  -4  22   1    0.54    0.33
   4  22  -1    0.75    0.59
   2 -22  -1    2.70    0.37
  -2 -22   1    3.19    0.37
   2 -22  -1    3.76    0.43
   2  22  -1    3.45    0.56
   2  22  -1    2.98    0.36
  -2  22   1    2.11    0.33
   2  22  -1    3.82    0.55
  -2  22   1    2.14    0.37
  -2  22   1    3.25    0.39
   0  22   1    1.76    0.33
   0  22   1    1.72    0.47
   0  22  -1    1.46    0.24
   0  22  -1    2.10    0.51
   0  22  -1    1.69    0.37
   0  22   1    1.61    0.27
   2 -22   1    0.67    0.25
   2 -22   1    0.51    0.30
  -2  22  -1    0.90    0.85
   2  22   1    1.07    0.38
   2  22   1    0.60    0.41
  -2  22  -1    0.44    0.21
  -2  22  -1    0.33    0.27
   2  22   1    0.82    0.31
   4 -22   1    0.79    0.22
   4 -22   1    0.19    0.29
   4 -22   1   -0.02    0.33
  -4  22  -1    0.33    0.27
   4  22   1    0.54    0.55
  -4  22  -1    0.47    0.65
  -5 -23   1    0.62    0.44
   5 -23  -1    1.20    0.46
   5  23  -1    1.11    0.67
   3 -23  -1    0.32    0.33
   3 -23  -1    0.18    0.33
  -3 -23   1    0.02    0.33
   3  23  -1    0.90    0.56
  -3  23   1    0.27    0.30
   3  23  -1   -0.03    0.41
   1  23  -1    6.94    0.69
  -1  23   1    6.52    0.47
   1  23  -1    8.19    0.71
  -1  23   1    7.53    0.48
  -1  23   1    7.84    0.75
   1  23  -1    7.09    0.46
   1  23   1    1.45    0.42
  -1  23  -1    2.63    0.33
  -1  23  -1    2.74    0.64
   1  23   1    2.26    0.49
   1  23   1    2.04    0.34
  -1  23  -1    1.78    0.26
   3 -23   1    0.06    0.29
   3 -23   1    0.12    0.32
   3  23   1    0.86    0.51
  -3  23  -1    0.16    0.62
  -3  23  -1   -0.05    0.24
   5 -23   1    0.27    0.42
   5  23   1    1.44    0.68
  -5  23  -1    1.01    0.80
   4 -24  -1    0.65    0.40
  -4  24   1    0.75    0.39
   4  24  -1    0.80    0.63
   2 -24  -1    1.43    0.37
   2  24  -1    1.65    0.53
  -2  24   1    1.42    0.66
  -2  24   1    1.60    0.32
   2  24  -1    1.33    0.34
   2  24  -1    1.22    0.54
   0  24   1    0.34    0.52
   0  24  -1    1.00    0.55
   0  24  -1    0.96    0.39
   0  24   1    0.35    0.30
   0  24  -1    0.44    0.25
   0  24   1    0.78    0.37
   2 -24   1   -0.12    0.31
   2 -24   1   -0.27    0.31
  -2  24  -1    0.16    0.23
   2  24   1   -0.25    0.33
  -2  24  -1    0.15    0.61
   2  24   1   -0.30    0.46
   2  24   1    1.00    0.43
   4 -24   1    0.15    0.41
   4 -24   1    0.13    0.40
   4  24   1    0.27    0.59
  -4  24  -1    0.23    0.73
   3 -25  -1    0.55    0.41
  -3  25   1    0.20    0.71
   3  25  -1    1.18    0.60
  -3  25   1    0.80    0.38
   3  25  -1    0.61    0.43
   1  25  -1    3.45    0.39
   1  25  -1    4.16    0.58
  -1  25   1    3.90    0.50
  -1  25   1    4.58    0.81
  -1  25   1    4.12    0.50
   1  25  -1    4.88    0.74
  -1  25  -1    1.71    0.69
   1  25   1    0.70    0.34
   1  25   1    0.97    0.48
   1  25   1    1.09    0.53
  -1  25  -1    0.85    0.36
  -1  25  -1    0.71    0.27
   3 -25   1   -0.38    0.36
   3 -25   1    0.37    0.37
  -3  25  -1    0.48    0.69
   3  25   1    0.22    0.43
   3  25   1    0.90    0.60
   4 -26  -1    0.49    0.52
  -4  26   1    0.11    0.95
   4  26  -1    1.31    0.77
   2 -26  -1    0.21    0.40
   2  26  -1    1.54    0.61
   2  26  -1    0.87    0.39
  -2  26   1    1.89    0.79
   2  26  -1    1.26    0.82
  -2  26   1    0.02    0.34
   0  26  -1    1.07    0.47
   0  26  -1    0.62    0.67
   0  26   1    1.06    0.45
   0  26   1   -0.21    0.35
   0  26   1    0.74    0.64
   0  26  -1    0.14    0.31
   2  26   1    0.69    0.57
   2  26   1    0.99    0.43
  -2  26  -1    0.53    0.77
   4 -26   1    0.15    0.59
   4  26   1    1.56    0.76
  -4  26  -1    1.26    0.95
   3 -27  -1    0.50    0.50
   3  27  -1   -0.14    0.51
  -3  27   1    0.57    0.91
   3  27  -1    0.93    0.71
  -1  27   1    1.02    0.76
   1  27  -1    1.79    0.84
  -1  27   1    0.44    0.39
   1  27  -1    1.18    0.58
   1  27   1    0.49    0.41
   1  27   1    0.36    0.54
  -1  27  -1    0.31    0.77
   3 -27   1    0.26    0.54
   3  27   1    0.39    0.52
  -3  27  -1    2.06    0.91
   3  27   1   -0.08    0.69
   2  28  -1    1.44    0.72
  -2  28   1    1.36    0.92
   0  28  -1    3.68    0.91
   0  28   1    2.20    0.84
  -2  28  -1    1.87    0.97
   2  28   1    0.08    0.50
   2  28   1    0.19    0.69
  -8   0   2    0.81    0.37
   8   0  -2    0.76    0.49
  -8   0   2    0.73    0.30
  -8   0   2    0.35    0.42
   8   0  -2    1.18    0.40
   6   0  -2    4.60    0.48
  -6   0   2    5.86    0.37
  -6   0   2    5.32    0.54
   6   0  -2    4.33    0.42
  -6   0   2    6.57    0.42
  -6   0   2    4.87    0.40
   6   0  -2    5.05    0.38
  -4   0   2    0.89    0.17
  -4   0   2    1.25    0.15
  -4   0   2    0.76    0.12
  -4   0   2    1.38    0.28
   4   0  -2    0.80    0.14
   4   0  -2    0.85    0.16
  -4   0   2    1.21    0.16
   4   0  -2    0.57    0.11
  -2   0   2   40.34    0.96
   2   0  -2   40.14    0.95
   2   0  -2   38.64    0.95
   2   0  -2   38.16    0.95
  -2   0   2   39.54    0.95
  -2   0   2   39.46    0.95
   2   0  -2   39.48    0.91
  -2   0   2   40.52    1.02
   0   0   2  145.11    3.26
   2   0   2   60.61    1.36
   2   0   2   60.78    1.42
   2   0   2   52.42    1.45
   2   0   2   59.05    1.40
   2   0   2   60.63    1.41
   2   0   2   61.03    1.42
  -2   0  -2   60.74    1.36
   2   0   2   61.55    1.41
  -2   0  -2   62.53    1.43
   4   0   2    5.81    0.23
   4   0   2    5.29    0.34
   4   0   2    5.24    0.32
  -4   0  -2    5.52    0.22
   4   0   2    5.74    0.30
  -4   0  -2    5.48    0.28
   4   0   2    5.40    0.28
   4   0   2    5.31    0.28
   6   0   2   69.47    1.84
   6   0   2   69.22    1.81
   6   0   2   60.98    1.76
  -6   0  -2   66.36    1.62
   6   0   2   67.27    1.79
   6   0   2   67.83    1.78
   6   0   2   69.47    1.75
   8   0   2    0.10    0.36
   8   0   2    0.15    0.48
   8   0   2   -0.84    0.88
   8   0   2   -0.55    0.60
   8   0   2   -0.29    0.33
  -8   0  -2    0.26    0.23
   9  -1  -2    2.23    0.93
  -9  -1   2   -0.14    0.41
  -9   1   2    0.43    0.50
   9   1  -2    0.57    0.73
  -7  -1   2    4.40    0.49
   7  -1  -2    4.52    0.49
   7  -1  -2    4.09    0.45
  -7  -1   2    4.36    0.51
  -7  -1   2    4.16    0.43
   7  -1  -2    4.32    0.55
   7   1  -2    4.33    0.48
   7   1  -2    3.77    0.41
  -7   1   2    4.29    0.41
  -7   1   2    4.59    0.46
   7   1  -2    4.37    0.52
  -7   1   2    4.15    0.47
   7   1  -2    3.94    0.48
  -5  -1   2    5.05    0.32
  -5  -1   2    5.54    0.34
   5  -1  -2    6.02    0.35
  -5  -1   2    5.20    0.47
   5  -1  -2    5.49    0.32
   5  -1  -2    5.45    0.31
  -5  -1   2    5.84    0.33
  -5   1   2    5.99    0.32
   5   1  -2    5.63    0.33
   5   1  -2    5.07    0.36
  -5   1   2    5.45    0.47
   5   1  -2    4.38    0.32
  -5   1   2    5.85    0.33
  -3  -1   2  166.81    3.78
  -3  -1   2  167.45    3.79
  -3  -1   2  172.63    3.87
   3  -1  -2  167.53    3.79
   3  -1  -2  167.23    3.79
  -3  -1   2  166.92    3.79
  -3  -1   2  167.09    3.80
   3   1  -2  165.69    3.79
  -3   1   2  162.42    3.80
  -3   1   2  168.01    3.80
  -3   1   2  171.20    3.90
  -3   1   2  164.19    3.79
   3   1  -2  166.02    3.79
   3   1  -2  164.57    3.79
   1  -1  -2  148.12    3.37
  -1  -1   2  152.20    3.37
  -1   1   2  144.69    3.31
  -1   1   2  147.87    3.37
  -1  -1  -2   44.07    1.06
  -1  -1  -2   44.95    1.06
   1  -1   2   46.85    1.07
  -1  -1  -2   44.51    1.06
  -1  -1  -2   46.36    1.08
   1  -1   2   45.41    1.06
   1  -1   2   45.77    1.06
   1  -1   2   44.45    1.04
  -1   1  -2   44.92    1.06
  -1   1  -2   44.22    1.05
  -1   1  -2   44.96    1.07
   1   1   2   46.42    1.06
   1   1   2   47.13    1.06
   1   1   2   46.49    1.08
   1   1   2   45.96    1.03
   1   1   2   46.23    1.06
  -1   1  -2   44.30    1.09
  -1   1  -2   44.91    1.06
   3  -1   2   11.91    0.31
   3  -1   2   11.07    0.39
  -3  -1  -2   10.01    0.34
   3  -1   2   11.64    0.37
   3  -1   2   10.93    0.40
   3  -1   2   11.24    0.39
   3  -1   2   11.31    0.37
   3  -1   2   11.62    0.37
  -3  -1  -2   11.11    0.42
  -3  -1  -2   10.91    0.36
   3  -1   2   11.74    0.39
   3   1   2   11.48    0.33
   3   1   2   11.55    0.37
  -3   1  -2   11.90    0.40
   3   1   2   11.32    0.40
  -3   1  -2   11.29    0.31
   3   1   2   11.41    0.37
   3   1   2   11.13    0.39
   3   1   2   10.95    0.41
  -5  -1  -2   24.73    0.75
   5  -1   2   24.93    0.81
   5  -1   2   23.98    0.79
   5  -1   2   23.12    0.74
  -5  -1  -2   25.08    0.67
   5  -1   2   24.24    0.74
   5  -1   2   23.81    0.78
   5  -1   2   24.22    0.75
  -5   1  -2   24.25    0.64
  -5   1  -2   24.62    0.75
   5   1   2   25.34    0.75
   5   1   2   24.96    0.81
   5   1   2   24.73    0.76
   5   1   2   23.99    0.81
   5   1   2   23.77    0.76
  -7  -1  -2    0.77    0.44
   7  -1   2    0.55    0.35
   7  -1   2    0.51    0.28
   7  -1   2    0.15    0.26
  -7  -1  -2    0.20    0.18
   7  -1   2    0.15    0.32
   7  -1   2    0.74    0.31
   7  -1   2    0.05    0.40
   7   1   2    0.16    0.31
   7   1   2   -0.05    0.25
   7   1   2    0.75    0.44
   7   1   2    0.53    0.35
  -7   1  -2    0.47    0.17
   7   1   2    0.59    0.30
   7   1   2    0.27    0.28
   9  -1   2    0.22    0.43
   9  -1   2    1.07    0.67
   9   1   2   -0.39    0.43
   9   1   2   -0.65    0.66
   8  -2  -2   -0.24    0.38
  -8  -2   2   -0.04    0.36
   8  -2  -2   -0.20    0.37
  -8  -2   2    0.50    0.44
   8  -2  -2   -0.25    0.44
   8   2  -2    0.19    0.41
  -8   2   2   -0.25    0.40
  -8   2   2   -0.16    0.39
   8   2  -2   -0.08    0.62
  -8   2   2    0.56    0.29
   6  -2  -2    0.36    0.18
   6  -2  -2    0.30    0.19
  -6  -2   2    0.63    0.38
  -6  -2   2    0.55    0.23
  -6  -2   2    0.33    0.18
   6  -2  -2    0.27    0.27
   6   2  -2    0.26    0.19
  -6   2   2    0.44    0.18
  -6   2   2    0.58    0.21
   6   2  -2    0.59    0.22
  -6   2   2    0.53    0.21
  -6   2   2    0.21    0.37
   6   2  -2    0.20    0.20
   6   2  -2    0.18    0.28
  -4  -2   2   26.89    0.76
   4  -2  -2   27.44    0.75
   4  -2  -2   27.43    0.75
  -4  -2   2   27.13    0.75
  -4  -2   2   26.39    0.83
  -4  -2   2   27.29    0.76
   4  -2  -2   27.46    0.76
  -4   2   2   27.22    0.73
   4   2  -2   27.48    0.75
  -4   2   2   26.26    0.77
   4   2  -2   27.17    0.77
  -4   2   2   26.98    0.76
   4   2  -2   27.65    0.75
  -4   2   2   26.97    0.76
  -4   2   2   27.49    0.87
  -2  -2   2    4.04    0.24
  -2  -2   2    3.90    0.18
  -2  -2   2    3.97    0.17
   2  -2  -2    4.52    0.17
  -2  -2   2    4.04    0.17
  -2  -2   2    3.92    0.18
   2  -2  -2    4.12    0.18
  -2   2   2    4.01    0.17
   2   2  -2    4.10    0.18
   2   2  -2    4.13    0.16
  -2   2   2    4.14    0.19
   2   2  -2    4.25    0.16
  -2   2   2    4.01    0.17
   2   2  -2    4.20    0.17
   2   2  -2    3.78    0.27
   0  -2   2  143.68    3.22
   0   2  -2  143.94    3.22
   0   2   2  139.28    3.18
  -2  -2  -2   15.52    0.46
   2  -2   2   14.15    0.39
   2  -2   2   14.54    0.35
   2  -2   2   14.95    0.41
   2  -2   2   14.36    0.41
   2  -2   2   16.13    0.43
  -2  -2  -2   14.97    0.38
   2  -2   2   12.14    0.44
  -2  -2  -2   15.02    0.35
   2  -2   2   14.16    0.41
   2  -2   2   14.44    0.43
   2   2   2   15.09    0.39
   2   2   2   13.92    0.45
   2   2   2   13.99    0.42
   2   2   2   14.63    0.41
   2   2   2   14.15    0.41
  -2   2  -2   15.18    0.35
   2   2   2   14.81    0.40
  -2   2  -2   15.15    0.42
   4  -2   2    9.57    0.37
   4  -2   2    9.18    0.39
   4  -2   2    9.86    0.41
   4  -2   2    9.14    0.41
  -4  -2  -2    9.20    0.37
   4  -2   2    9.68    0.38
   4  -2   2    9.10    0.37
  -4  -2  -2    9.17    0.32
  -4   2  -2    9.12    0.28
   4   2   2    9.22    0.37
   4   2   2    9.18    0.44
  -4   2  -2    8.70    0.36
   4   2   2    9.22    0.37
   4   2   2    9.14    0.38
   4   2   2    9.06    0.41
   6  -2   2    1.07    0.24
   6  -2   2    1.00    0.24
   6  -2   2    1.55    0.27
   6  -2   2    0.83    0.28
  -6  -2  -2    0.59    0.16
   6  -2   2    1.05    0.30
   6  -2   2    1.11    0.29
   6   2   2    1.10    0.24
  -6   2  -2    0.86    0.14
   6   2   2    1.14    0.27
   6   2   2    1.48    0.34
   6   2   2    0.96    0.25
  -8  -2  -2    0.18    0.26
   8  -2   2    0.26    0.38
   8  -2   2    0.17    0.44
   8  -2   2   -0.35    0.33
   8  -2   2   -0.29    0.51
   8  -2   2    0.15    0.56
   8   2   2    0.46    0.60
  -8   2  -2   -0.08    0.20
   8   2   2    0.42    0.40
   8   2   2   -0.14    0.33
   8   2   2    0.20    0.51
   9  -3  -2   -0.90    0.47
  -9  -3   2    0.38    0.42
   9   3  -2    1.80    0.77
   7  -3  -2    1.19    0.34
   7  -3  -2    0.60    0.27
  -7  -3   2    1.21    0.54
   7  -3  -2   -0.31    0.24
  -7  -3   2    0.45    0.24
   7  -3  -2    0.49    0.16
  -7  -3   2    0.35    0.26
  -7  -3   2    0.66    0.30
   7   3  -2    1.25    0.42
   7   3  -2    0.58    0.27
  -7   3   2    0.73    0.26
  -7   3   2    0.09    0.20
  -7   3   2    0.62    0.28
   7   3  -2    0.28    0.28
   5  -3  -2    2.01    0.26
  -5  -3   2    2.34    0.25
   5  -3  -2    2.31    0.25
  -5  -3   2    1.70    0.20
   5  -3  -2    1.67    0.20
  -5  -3   2    1.51    0.19
   5  -3  -2    1.31    0.17
  -5  -3   2    2.31    0.37
   5   3  -2    2.43    0.24
   5   3  -2    2.08    0.22
  -5   3   2    2.12    0.24
  -5   3   2    2.15    0.26
  -5   3   2    1.84    0.25
  -5   3   2    2.12    0.25
   5   3  -2    2.25    0.25
  -5   3   2    2.66    0.41
   3  -3  -2   17.65    0.51
  -3  -3   2   17.54    0.51
   3  -3  -2   18.26    0.51
   3  -3  -2   17.40    0.51
  -3  -3   2   18.11    0.51
  -3  -3   2   17.82    0.52
  -3  -3   2   18.17    0.59
  -3   3   2   17.87    0.53
   3   3  -2   18.20    0.49
  -3   3   2   17.23    0.51
   3   3  -2   17.79    0.51
   3   3  -2   17.55    0.50
   3   3  -2   18.33    0.52
   1  -3  -2    1.37    0.09
   1  -3  -2    1.44    0.09
   1  -3  -2    1.37    0.09
  -1  -3   2    0.96    0.16
  -1  -3   2    1.40    0.09
  -1  -3   2    1.42    0.11
  -1  -3   2    1.30    0.10
  -1  -3   2    1.34    0.08
  -1  -3   2    1.21    0.09
   1   3  -2    1.45    0.09
   1   3  -2    1.38    0.08
   1   3  -2    1.35    0.09
  -1   3   2    1.34    0.09
  -1   3   2    1.30    0.09
  -1   3   2    1.32    0.09
   1   3  -2    1.39    0.10
   1   3  -2    1.08    0.18
  -1   3   2    1.30    0.11
   1  -3   2    3.70    0.15
  -1  -3  -2    3.97    0.15
  -1  -3  -2    4.01    0.14
  -1  -3  -2    4.14    0.20
  -1  -3  -2    4.10    0.14
   1  -3   2    3.57    0.20
   1  -3   2    4.04    0.16
  -1  -3  -2    4.13    0.15
   1  -3   2    3.88    0.15
  -1   3  -2    4.30    0.16
   1   3   2    3.97    0.15
   1   3   2    3.76    0.20
  -1   3  -2    3.90    0.16
  -1   3  -2    4.11    0.16
  -1   3  -2    4.02    0.20
   1   3   2    3.81    0.13
   1   3   2    3.93    0.15
  -1   3  -2    4.15    0.16
   1   3   2    4.08    0.15
   3  -3   2    2.90    0.18
  -3  -3  -2    3.02    0.16
   3  -3   2    2.98    0.21
   3  -3   2    2.47    0.22
   3  -3   2    3.05    0.21
   3  -3   2    3.04    0.18
   3  -3   2    2.90    0.18
   3  -3   2    3.01    0.20
  -3   3  -2    2.97    0.11
   3   3   2    2.75    0.25
   3   3   2    2.98    0.17
   3   3   2    2.77    0.17
   3   3   2    3.21    0.22
   3   3   2    2.74    0.20
  -3   3  -2    2.87    0.20
   3   3   2    3.21    0.19
   5  -3   2    7.88    0.39
  -5  -3  -2    7.90    0.34
  -5  -3  -2    7.74    0.39
   5  -3   2    7.53    0.39
   5  -3   2    7.88    0.45
   5  -3   2    7.73    0.47
   5  -3   2    7.74    0.41
   5  -3   2    7.28    0.39
   5  -3   2    7.82    0.47
  -5   3  -2    7.04    0.38
  -5   3  -2    7.62    0.27
   5   3   2    7.67    0.38
   5   3   2    7.97    0.42
   5   3   2    7.70    0.39
   5   3   2    7.78    0.46
   5   3   2    8.36    0.37
   5   3   2    6.95    0.49
   7  -3   2    2.50    0.35
   7  -3   2    3.00    0.40
  -7  -3  -2    3.41    0.52
   7  -3   2    3.44    0.44
   7  -3   2    1.74    0.33
  -7  -3  -2    2.70    0.28
   7  -3   2    2.35    0.36
   7  -3   2    2.40    0.55
   7   3   2    2.89    0.48
   7   3   2    2.61    0.36
  -7   3  -2    2.67    0.26
   7   3   2    2.90    0.38
   7   3   2    2.18    0.39
   7   3   2    2.23    0.45
   9  -3   2   -0.21    0.42
   9   3   2   -0.57    0.45
   9   3   2    0.58    0.70
   8  -4  -2    0.80    0.44
  -8  -4   2    0.57    0.40
   8  -4  -2    0.20    0.39
  -8  -4   2    0.22    0.33
  -8   4   2    0.61    0.61
   8   4  -2    1.62    0.57
  -8   4   2   -0.11    0.41
  -8   4   2    0.07    0.25
  -6  -4   2    0.67    0.39
   6  -4  -2    0.80    0.15
  -6  -4   2    0.87    0.20
   6  -4  -2    0.66    0.24
  -6  -4   2    0.35    0.20
   6  -4  -2    0.82    0.23
   6  -4  -2    0.85    0.22
  -6  -4   2    0.46    0.22
   6   4  -2    0.62    0.20
   6   4  -2    0.59    0.33
  -6   4   2    0.88    0.23
  -6   4   2    0.76    0.18
   6   4  -2    0.41    0.19
  -6   4   2    0.53    0.24
   6   4  -2    0.58    0.22
   4  -4  -2    8.72    0.35
   4  -4  -2    8.85    0.37
  -4  -4   2    9.15    0.35
  -4  -4   2    8.70    0.36
  -4  -4   2    9.06    0.36
   4  -4  -2    8.91    0.34
  -4  -4   2    8.77    0.44
   4   4  -2    9.16    0.34
  -4   4   2    8.61    0.38
   4   4  -2    8.52    0.38
  -4   4   2    8.75    0.36
   4   4  -2    9.03    0.35
   4   4  -2    8.92    0.35
  -4   4   2    9.19    0.36
  -2  -4   2   21.71    0.59
   2  -4  -2   23.52    0.55
  -2  -4   2   22.55    0.64
   2  -4  -2   23.14    0.58
   2  -4  -2   23.61    0.58
   2  -4  -2   23.04    0.59
  -2  -4   2   22.80    0.58
  -2  -4   2   22.13    0.57
  -2   4   2   21.94    0.58
  -2   4   2   22.94    0.58
  -2   4   2   22.34    0.59
   2   4  -2   23.55    0.59
   2   4  -2   20.49    0.69
   2   4  -2   22.45    0.58
   2   4  -2   22.47    0.57
   2   4  -2   22.44    0.57
   0  -4   2    1.51    0.09
   0  -4  -2    1.76    0.08
   0  -4   2    1.55    0.10
   0  -4  -2    1.69    0.08
   0  -4   2    1.39    0.08
   0  -4  -2    1.70    0.08
   0  -4   2    1.18    0.14
   0  -4  -2    1.76    0.11
   0  -4  -2    1.53    0.13
   0   4   2    1.49    0.08
   0   4   2    1.45    0.10
   0   4  -2    1.54    0.08
   0   4   2    1.48    0.13
   0   4  -2    1.95    0.11
   0   4  -2    1.71    0.11
   0   4  -2    1.55    0.06
   0   4  -2    1.73    0.09
   0   4   2    1.70    0.09
   0   4  -2    1.26    0.16
   0   4   2    1.26    0.14
   0   4   2    1.42    0.08
   2  -4   2   44.95    1.10
   2  -4   2   45.25    1.11
   2  -4   2   45.53    1.09
   2  -4   2   45.68    1.09
   2  -4   2   45.14    1.11
  -2  -4  -2   46.18    1.15
  -2  -4  -2   44.56    1.08
  -2  -4  -2   44.19    1.05
   2  -4   2   44.73    1.07
   2  -4   2   46.09    1.06
   2   4   2   46.18    1.10
  -2   4  -2   45.56    1.08
   2   4   2   46.47    1.08
  -2   4  -2   45.36    1.05
   2   4   2   45.74    1.14
   2   4   2   44.65    1.09
   2   4   2   45.71    1.05
   2   4   2   45.39    1.08
  -2   4  -2   46.02    1.12
   2   4   2   45.95    1.08
   4  -4   2    2.13    0.25
   4  -4   2    2.14    0.21
  -4  -4  -2    2.09    0.20
  -4  -4  -2    2.18    0.21
   4  -4   2    1.93    0.22
   4  -4   2    1.98    0.21
   4  -4   2    2.24    0.21
   4  -4   2    2.21    0.27
   4  -4   2    2.11    0.25
  -4   4  -2    2.26    0.11
   4   4   2    2.18    0.21
   4   4   2    2.40    0.21
   4   4   2    2.20    0.26
  -4   4  -2    1.91    0.22
   4   4   2    1.96    0.26
   4   4   2    2.07    0.21
  -6  -4  -2    2.26    0.35
   6  -4   2    1.29    0.24
   6  -4   2    1.36    0.30
   6  -4   2    2.01    0.30
   6  -4   2    1.90    0.25
  -6  -4  -2    1.81    0.21
   6  -4   2    1.34    0.25
   6  -4   2    1.34    0.35
   6  -4   2    1.80    0.32
   6   4   2    1.56    0.26
   6   4   2    2.20    0.39
   6   4   2    2.14    0.27
   6   4   2    1.46    0.35
  -6   4  -2    1.60    0.19
   6   4   2    1.82    0.32
   8  -4   2    0.39    0.58
   8  -4   2   -0.44    0.40
  -8  -4  -2    0.38    0.28
   8  -4   2    0.04    0.34
   8  -4   2    0.33    0.49
   8   4   2    0.03    0.36
   8   4   2    0.06    0.59
   8   4   2    0.07    0.51
   9  -5  -2   -0.37    0.49
  -9  -5   2   -0.46    0.44
   9   5  -2    0.52    0.74
  -7  -5   2    1.30    0.28
  -7  -5   2    0.76    0.30
   7  -5  -2    0.69    0.33
   7  -5  -2    0.79    0.28
   7  -5  -2    0.60    0.16
  -7  -5   2    0.98    0.30
  -7  -5   2    1.28    0.50
   7  -5  -2    0.52    0.45
   7  -5  -2    0.67    0.31
  -7   5   2    0.31    0.27
   7   5  -2    0.53    0.30
  -7   5   2    0.58    0.21
   7   5  -2    1.11    0.33
   7   5  -2    0.77    0.44
  -7   5   2    0.73    0.30
   5  -5  -2    1.54    0.23
   5  -5  -2    1.85    0.24
   5  -5  -2    2.18    0.23
  -5  -5   2    1.46    0.20
  -5  -5   2    1.75    0.22
   5  -5  -2    1.52    0.20
  -5  -5   2    1.52    0.20
  -5  -5   2    1.54    0.34
  -5   5   2    1.86    0.25
  -5   5   2    2.04    0.24
  -5   5   2    1.10    0.18
   5   5  -2    1.64    0.21
   5   5  -2    1.91    0.24
  -5   5   2    1.51    0.24
   5   5  -2    1.76    0.22
   3  -5  -2   28.15    0.73
  -3  -5   2   27.21    0.79
  -3  -5   2   27.77    0.73
  -3  -5   2   27.74    0.73
   3  -5  -2   28.26    0.74
  -3  -5   2   27.96    0.75
   3  -5  -2   28.31    0.73
  -3   5   2   26.98    0.74
   3   5  -2   28.66    0.75
   3   5  -2   28.45    0.73
   3   5  -2   27.89    0.73
   3   5  -2   28.32    0.73
  -3   5   2   27.51    0.74
  -3   5   2   27.35    0.74
   3   5  -2   26.71    0.78
   1  -5  -2   18.30    0.49
   1  -5  -2   18.44    0.46
  -1  -5   2   18.27    0.48
  -1  -5   2   18.40    0.46
   1  -5  -2   18.00    0.49
  -1  -5   2   19.20    0.54
   1  -5  -2   18.61    0.46
   1  -5  -2   18.02    0.45
  -1  -5   2   17.84    0.51
   1  -5  -2   19.09    0.48
  -1   5   2   19.22    0.43
   1   5  -2   18.20    0.46
   1   5  -2   18.24    0.48
   1   5  -2   17.65    0.45
   1   5  -2   18.49    0.48
  -1   5   2   18.49    0.46
   1   5  -2   17.88    0.54
   1   5  -2   17.72    0.45
  -1   5   2   18.76    0.46
  -1   5   2   18.19    0.45
  -1  -5  -2   51.06    1.18
   1  -5   2   50.01    1.14
  -1  -5  -2   53.51    1.25
   1  -5   2   48.38    1.14
   1  -5   2   48.76    1.22
  -1  -5  -2   51.17    1.18
  -1  -5  -2   50.98    1.19
   1  -5   2   49.52    1.18
  -1   5  -2   52.31    1.22
  -1   5  -2   52.71    1.18
   1   5   2   50.01    1.15
  -1   5  -2   50.89    1.27
  -1   5  -2   52.44    1.19
   1   5   2   50.50    1.18
   1   5   2   50.43    1.17
   1   5   2   48.95    1.24
   1   5   2   51.26    1.16
  -1   5  -2   51.72    1.19
  -1   5  -2   52.54    1.19
   1   5   2   50.84    1.19
   1   5   2   50.45    1.19
   3  -5   2    4.77    0.27
   3  -5   2    4.44    0.22
   3  -5   2    4.90    0.26
   3  -5   2    4.64    0.21
  -3  -5  -2    4.25    0.21
   3  -5   2    4.70    0.26
  -3  -5  -2    4.44    0.18
   3  -5   2    4.71    0.20
   3  -5   2    4.68    0.22
  -3   5  -2    4.77    0.23
   3   5   2    4.62    0.22
   3   5   2    4.55    0.32
   3   5   2    4.49    0.21
   3   5   2    4.80    0.17
   3   5   2    4.57    0.26
   3   5   2    4.60    0.22
   3   5   2    4.85    0.25
  -5  -5  -2   51.89    1.35
   5  -5   2   53.65    1.45
   5  -5   2   52.18    1.34
   5  -5   2   54.65    1.40
   5  -5   2   56.63    1.48
  -5  -5  -2   53.90    1.35
   5  -5   2   54.59    1.37
   5  -5   2   55.04    1.46
   5   5   2   54.83    1.40
   5   5   2   52.90    1.49
   5   5   2   52.60    1.36
   5   5   2   54.12    1.39
   5   5   2   55.06    1.45
  -5   5  -2   52.27    1.23
   5   5   2   51.92    1.41
   7  -5   2    2.58    0.35
  -7  -5  -2    1.69    0.47
   7  -5   2    2.43    0.44
   7  -5   2    2.68    0.48
  -7  -5  -2    2.09    0.28
   7  -5   2    2.19    0.47
   7  -5   2    2.07    0.36
   7   5   2    1.86    0.36
   7   5   2    1.89    0.44
  -7   5  -2    2.19    0.22
   7   5   2    1.95    0.32
   7   5   2    2.74    0.39
   7   5   2    2.53    0.52
   8  -6  -2    1.67    0.43
  -8  -6   2    2.49    0.47
  -8  -6   2    1.85    0.39
  -8   6   2    2.43    0.48
   8   6  -2    2.82    0.81
   8   6  -2    2.33    0.65
  -8   6   2    2.01    0.31
  -6  -6   2    0.19    0.38
   6  -6  -2    0.14    0.17
   6  -6  -2    0.02    0.13
   6  -6  -2    0.19    0.23
   6  -6  -2    0.36    0.20
  -6  -6   2   -0.01    0.20
  -6  -6   2    0.14    0.22
  -6  -6   2    0.10    0.19
   6  -6  -2    0.22    0.20
   6   6  -2   -0.01    0.20
  -6   6   2    0.09    0.21
  -6   6   2    0.13    0.15
   6   6  -2    0.22    0.23
  -6   6   2    0.02    0.20
   6   6  -2   -0.07    0.31
  -6   6   2    0.06    0.23
   6   6  -2   -0.04    0.18
   4  -6  -2   16.92    0.54
   4  -6  -2   16.11    0.48
  -4  -6   2   16.16    0.53
   4  -6  -2   17.05    0.55
   4  -6  -2   17.18    0.52
   4  -6  -2   16.60    0.51
  -4  -6   2   15.56    0.54
   4  -6  -2   17.10    0.62
  -4  -6   2   16.28    0.52
   4   6  -2   17.07    0.53
  -4   6   2   16.36    0.54
  -4   6   2   16.22    0.56
  -4   6   2   15.93    0.53
   4   6  -2   16.79    0.53
   4   6  -2   16.74    0.52
   4   6  -2   16.77    0.56
   2  -6  -2  108.81    2.49
  -2  -6   2  107.97    2.46
  -2  -6   2  113.52    2.54
   2  -6  -2  107.07    2.41
   2  -6  -2  113.15    2.49
   2  -6  -2  106.38    2.53
   2  -6  -2  107.05    2.42
  -2  -6   2  107.99    2.49
   2  -6  -2  108.30    2.47
   2  -6  -2  107.38    2.47
   2   6  -2  111.09    2.48
   2   6  -2  108.91    2.48
   2   6  -2  100.81    2.59
  -2   6   2  110.15    2.49
   2   6  -2  105.20    2.46
   2   6  -2  108.32    2.46
  -2   6   2  109.63    2.47
  -2   6   2  109.04    2.47
   0  -6  -2   12.53    0.32
   0  -6  -2   12.52    0.35
   0  -6   2   13.39    0.37
   0  -6   2   13.88    0.43
   0  -6   2   13.60    0.35
   0  -6   2   13.50    0.33
   0  -6  -2   12.59    0.32
   0  -6  -2   12.36    0.37
   0  -6   2   13.51    0.33
   0  -6  -2   12.48    0.38
   0   6  -2   12.83    0.38
   0   6   2   13.18    0.38
   0   6  -2   12.65    0.36
   0   6   2   13.59    0.33
   0   6  -2   12.94    0.35
   0   6   2   14.01    0.35
   0   6  -2   11.35    0.46
   0   6   2   13.03    0.39
   0   6   2   13.43    0.33
   0   6  -2   12.33    0.33
   2  -6   2    5.98    0.24
   2  -6   2    5.81    0.26
   2  -6   2    6.43    0.24
  -2  -6  -2    5.41    0.21
  -2  -6  -2    5.33    0.23
   2  -6   2    6.31    0.20
   2  -6   2    6.42    0.23
   2  -6   2    5.90    0.20
   2  -6   2    5.89    0.22
  -2   6  -2    5.36    0.26
   2   6   2    6.25    0.24
   2   6   2    6.12    0.21
   2   6   2    6.13    0.21
  -2   6  -2    5.82    0.21
   2   6   2    5.82    0.30
  -2   6  -2    5.50    0.21
   2   6   2    6.24    0.21
   2   6   2    5.98    0.23
   2   6   2    6.46    0.23
   4  -6   2    3.30    0.23
   4  -6   2    3.35    0.23
   4  -6   2    3.42    0.23
  -4  -6  -2    3.18    0.21
   4  -6   2    3.48    0.32
   4  -6   2    3.47    0.29
  -4  -6  -2    3.23    0.23
   4  -6   2    3.30    0.23
   4  -6   2    3.98    0.31
   4   6   2    3.49    0.24
   4   6   2    3.48    0.25
   4   6   2    3.35    0.30
   4   6   2    3.43    0.29
   4   6   2    3.45    0.24
   4   6   2    3.25    0.17
   4   6   2    3.15    0.38
   6  -6   2   10.36    0.53
   6  -6   2   11.53    0.54
   6  -6   2   10.55    0.65
   6  -6   2   11.47    0.61
  -6  -6  -2   11.04    0.50
  -6  -6  -2   11.26    0.48
   6  -6   2   11.56    0.63
   6  -6   2   10.70    0.47
   6   6   2   10.63    0.53
   6   6   2   11.32    0.65
   6   6   2   11.30    0.61
  -6   6  -2   10.43    0.31
   6   6   2   10.12    0.69
   6   6   2   11.64    0.55
   6   6   2   10.25    0.51
   8  -6   2    0.71    0.37
   8  -6   2    0.34    0.54
   8  -6   2    0.45    0.47
  -8  -6  -2    0.08    0.31
   8  -6   2   -0.71    0.68
   8   6   2    0.49    0.77
   8   6   2    1.29    0.59
   7  -7  -2    0.31    0.18
  -7  -7   2    0.87    0.51
   7  -7  -2    0.87    0.28
   7  -7  -2    0.44    0.24
   7  -7  -2    0.30    0.31
  -7  -7   2    0.25    0.28
  -7  -7   2    0.18    0.29
   7   7  -2    0.03    0.45
  -7   7   2    0.32    0.20
   7   7  -2    0.15    0.28
  -7   7   2    0.10    0.28
   7   7  -2    0.07    0.27
  -7   7   2    0.25    0.28
   5  -7  -2   15.42    0.57
  -5  -7   2   15.84    0.56
   5  -7  -2   16.37    0.56
  -5  -7   2   16.80    0.59
  -5  -7   2   16.74    0.58
  -5  -7   2   16.03    0.64
   5  -7  -2   16.21    0.52
   5  -7  -2   16.30    0.69
   5   7  -2   15.54    0.56
  -5   7   2   16.62    0.59
   5   7  -2   16.60    0.57
  -5   7   2   17.02    0.59
   5   7  -2   15.86    0.56
  -5   7   2   15.55    0.60
   3  -7  -2   45.16    1.09
  -3  -7   2   43.90    1.14
   3  -7  -2   42.97    1.00
   3  -7  -2   43.64    1.09
  -3  -7   2   42.40    1.08
  -3  -7   2   43.67    1.11
  -3  -7   2   43.74    1.08
   3  -7  -2   43.08    1.16
   3  -7  -2   44.78    1.08
   3  -7  -2   44.31    1.08
   3   7  -2   43.30    1.14
  -3   7   2   42.49    1.08
   3   7  -2   43.45    1.09
  -3   7   2   42.55    1.08
   3   7  -2   44.15    1.11
  -3   7   2   43.18    1.10
   3   7  -2   43.41    1.10
   3   7  -2   43.00    1.07
   3   7  -2   43.02    1.07
   1  -7  -2   93.16    2.14
   1  -7  -2   90.83    2.13
   1  -7  -2   93.95    2.09
   1  -7  -2   95.10    2.12
  -1  -7   2   85.06    2.08
  -1  -7   2   91.55    2.08
   1  -7  -2   93.70    2.08
  -1  -7   2   94.33    2.18
  -1  -7   2   89.12    2.12
   1  -7  -2   94.20    2.08
  -1  -7   2   89.57    2.11
   1   7  -2   94.26    2.12
   1   7  -2   93.75    2.12
   1   7  -2   90.83    2.08
   1   7  -2   90.52    2.07
  -1   7   2   89.41    2.08
  -1   7   2   89.24    2.08
   1   7  -2   94.86    2.20
  -1   7   2   96.91    2.14
  -1   7   2   90.55    2.11
  -1   7   2   90.73    2.08
  -1   7   2   93.71    2.07
   1  -7   2   90.78    2.03
   1  -7   2   90.64    2.07
  -1  -7  -2   89.06    2.07
   1  -7   2   90.20    2.05
  -1  -7  -2   94.51    2.16
   1  -7   2   89.94    2.13
  -1  -7  -2   89.49    2.10
   1  -7   2   92.73    2.10
   1  -7   2   90.72    2.07
   1   7   2   94.59    2.08
  -1   7  -2   90.48    2.09
   1   7   2   93.33    2.10
   1   7   2   92.27    2.06
  -1   7  -2   92.12    2.13
   1   7   2   92.99    2.06
   1   7   2   92.30    2.14
  -1   7  -2   89.78    2.05
  -1   7  -2   86.07    2.19
   1   7   2   96.21    2.10
  -1   7  -2   89.52    2.08
  -1   7  -2   87.69    2.03
  -1   7  -2   92.51    2.10
  -1   7  -2   92.22    2.11
  -1   7  -2   91.74    2.07
   3  -7   2   30.78    0.84
   3  -7   2   31.83    0.81
   3  -7   2   31.15    0.77
  -3  -7  -2   30.65    0.81
   3  -7   2   30.17    0.75
   3  -7   2   30.79    0.81
   3  -7   2   30.80    0.86
   3  -7   2   31.44    0.84
   3   7   2   29.41    0.81
   3   7   2   30.79    0.82
   3   7   2   29.57    0.91
  -3   7  -2   30.98    0.77
   3   7   2   30.52    0.79
  -3   7  -2   30.85    0.77
   3   7   2   30.88    0.81
   3   7   2   32.12    0.80
   3   7   2   30.16    0.77
   5  -7   2    9.44    0.51
   5  -7   2    9.17    0.51
   5  -7   2    9.86    0.44
   5  -7   2    8.26    0.35
   5  -7   2    8.87    0.48
  -5  -7  -2    9.75    0.41
   5  -7   2    8.66    0.40
  -5  -7  -2    9.07    0.34
   5   7   2    7.95    0.55
   5   7   2    8.94    0.56
   5   7   2    8.82    0.42
   5   7   2    8.60    0.40
   5   7   2    8.71    0.43
   5   7   2    8.48    0.29
   5   7   2    8.95    0.48
   7  -7   2    3.10    0.33
   7  -7   2    2.99    0.52
   7  -7   2    2.81    0.37
   7  -7   2    2.91    0.45
   7  -7   2    2.23    0.35
  -7  -7  -2    3.01    0.33
   7   7   2    2.58    0.37
   7   7   2    3.38    0.40
   7   7   2    3.72    0.45
   7   7   2    2.81    0.46
   7   7   2    4.22    0.59
  -8  -8   2   -0.19    0.34
   8  -8  -2   -0.32    0.38
  -8  -8   2   -0.25    0.42
   8   8  -2    0.80    0.65
  -8   8   2    0.28    0.61
   8   8  -2    0.16    0.43
   6  -8  -2    0.75    0.25
  -6  -8   2    1.73    0.43
  -6  -8   2    0.79    0.24
   6  -8  -2    0.73    0.17
  -6  -8   2    1.06    0.25
  -6  -8   2    0.67    0.23
   6  -8  -2    0.57    0.21
  -6   8   2    0.97    0.29
   6   8  -2    0.86    0.25
  -6   8   2    0.53    0.22
  -6   8   2    0.45    0.21
   6   8  -2    0.78    0.23
  -6   8   2    0.75    0.18
   6   8  -2    0.59    0.20
   6   8  -2    1.22    0.41
  -4  -8   2    5.42    0.57
  -4  -8   2    7.38    0.33
   4  -8  -2    7.01    0.31
   4  -8  -2    7.34    0.42
   4  -8  -2    6.70    0.34
  -4  -8   2    7.41    0.33
   4  -8  -2    7.13    0.32
   4  -8  -2    7.04    0.32
   4  -8  -2    7.45    0.24
  -4  -8   2    7.43    0.36
   4   8  -2    7.80    0.36
   4   8  -2    7.48    0.38
  -4   8   2    7.79    0.38
  -4   8   2    7.68    0.34
   4   8  -2    7.35    0.32
  -4   8   2    7.12    0.34
   4   8  -2    7.32    0.32
  -2  -8   2   10.72    0.32
   2  -8  -2   10.91    0.39
   2  -8  -2   10.58    0.36
  -2  -8   2   11.08    0.32
   2  -8  -2   10.66    0.32
   2  -8  -2   10.76    0.32
  -2  -8   2   10.87    0.37
  -2  -8   2   11.02    0.40
   2  -8  -2   10.72    0.28
   2   8  -2   10.88    0.36
   2   8  -2   10.75    0.34
  -2   8   2   11.04    0.36
  -2   8   2   10.65    0.33
   2   8  -2   10.57    0.42
   2   8  -2   10.37    0.32
  -2   8   2   10.87    0.33
   2   8  -2   10.50    0.31
   0  -8   2   61.53    1.47
   0  -8   2   62.57    1.41
   0  -8  -2   61.78    1.48
   0  -8   2   64.36    1.51
   0  -8  -2   58.89    1.46
   0  -8  -2   64.05    1.49
   0  -8  -2   63.03    1.41
   0  -8  -2   61.56    1.41
   0   8   2   64.38    1.46
   0   8   2   63.29    1.47
   0   8  -2   63.45    1.45
   0   8  -2   61.10    1.55
   0   8  -2   61.82    1.42
   0   8  -2   62.97    1.49
   0   8   2   64.62    1.46
   0   8   2   64.53    1.45
   0   8  -2   63.86    1.47
   0   8  -2   63.17    1.50
   0   8   2   61.42    1.41
   0   8   2   61.36    1.41
   0   8   2   57.43    1.47
   0   8  -2   60.95    1.42
   2  -8   2  135.28    3.07
  -2  -8  -2  137.28    3.13
   2  -8   2  137.04    3.12
   2  -8   2  135.18    3.11
  -2  -8  -2  138.51    3.14
   2  -8   2  136.26    3.11
   2  -8   2  137.64    3.13
   2  -8   2  136.90    3.18
   2   8   2  138.17    3.14
   2   8   2  134.99    3.11
  -2   8  -2  137.72    3.08
  -2   8  -2  135.38    3.04
  -2   8  -2  143.10    3.19
   2   8   2  134.80    3.12
   2   8   2  133.68    3.09
  -2   8  -2  142.60    3.12
   2   8   2  136.38    3.21
  -2   8  -2  138.01    3.08
   2   8   2  136.11    3.10
   4  -8   2    6.63    0.29
   4  -8   2    6.98    0.32
   4  -8   2    6.05    0.39
   4  -8   2    6.23    0.32
   4  -8   2    6.34    0.38
   4  -8   2    6.61    0.26
   4  -8   2    6.64    0.39
  -4  -8  -2    6.04    0.32
   4   8   2    5.97    0.26
   4   8   2    6.08    0.32
   4   8   2    5.78    0.47
   4   8   2    6.22    0.30
   4   8   2    5.76    0.35
   4   8   2    6.50    0.37
   4   8   2    6.72    0.34
   6  -8   2    2.08    0.37
  -6  -8  -2    2.24    0.35
   6  -8   2    2.55    0.31
   6  -8   2    2.19    0.32
   6  -8   2    2.04    0.27
   6  -8   2    2.07    0.28
   6   8   2    2.41    0.30
   6   8   2    2.67    0.37
   6   8   2    3.05    0.33
   6   8   2    2.06    0.33
   6   8   2    2.64    0.46
   8  -8   2    1.43    0.58
   8  -8   2    1.50    0.41
  -8  -8  -2    2.08    0.39
   8   8   2    1.58    0.64
   7  -9  -2    0.57    0.31
   7  -9  -2    0.76    0.21
   7  -9  -2    1.09    0.22
  -7  -9   2    1.13    0.37
  -7  -9   2    0.75    0.33
  -7  -9   2    1.21    0.32
  -7   9   2    0.60    0.32
   7   9  -2    0.68    0.30
  -7   9   2    1.40    0.33
   7   9  -2    1.57    0.53
   7   9  -2    1.49    0.38
  -7   9   2    1.04    0.23
   5  -9  -2    0.37    0.17
  -5  -9   2    0.65    0.29
  -5  -9   2    0.28    0.18
  -5  -9   2    0.31    0.18
   5  -9  -2    0.12    0.18
   5  -9  -2    0.27    0.11
  -5  -9   2    0.27    0.16
   5  -9  -2    0.34    0.14
   5  -9  -2    0.36    0.19
  -5   9   2    0.27    0.18
   5   9  -2    0.20    0.15
   5   9  -2    0.13    0.24
  -5   9   2    0.20    0.18
  -5   9   2    0.43    0.22
   5   9  -2    0.53    0.18
   5   9  -2    0.31    0.21
   5   9  -2    0.51    0.17
   3  -9  -2    4.53    0.22
   3  -9  -2    4.71    0.23
  -3  -9   2    4.78    0.23
  -3  -9   2    4.22    0.26
   3  -9  -2    4.43    0.30
   3  -9  -2    4.54    0.16
  -3  -9   2    4.41    0.27
  -3  -9   2    4.35    0.29
   3  -9  -2    4.37    0.25
   3  -9  -2    5.08    0.26
   3   9  -2    4.22    0.27
  -3   9   2    4.95    0.24
   3   9  -2    4.50    0.29
   3   9  -2    4.52    0.22
  -3   9   2    4.58    0.27
   3   9  -2    4.68    0.34
   3   9  -2    4.28    0.28
  -3   9   2    4.78    0.24
   3   9  -2    4.63    0.22
  -1  -9   2   14.63    0.45
  -1  -9   2   15.00    0.44
   1  -9  -2   14.91    0.45
   1  -9  -2   15.02    0.44
   1  -9  -2   14.71    0.46
  -1  -9   2   15.59    0.50
   1  -9  -2   15.37    0.39
   1  -9  -2   15.68    0.39
  -1  -9   2   15.36    0.38
  -1   9   2   14.90    0.39
  -1   9   2   15.41    0.47
  -1   9   2   14.94    0.44
  -1   9   2   15.78    0.40
   1   9  -2   14.88    0.52
  -1   9   2   14.92    0.40
  -1   9   2   15.40    0.39
   1   9  -2   14.97    0.39
   1   9  -2   14.63    0.45
   1   9  -2   15.09    0.48
   1   9  -2   14.63    0.39
   1   9  -2   14.89    0.46
   1  -9   2   15.43    0.39
   1  -9   2   15.55    0.40
   1  -9   2   14.80    0.39
   1  -9   2   15.12    0.44
   1  -9   2   12.63    0.42
   1  -9   2   15.28    0.40
  -1  -9  -2   14.60    0.39
  -1  -9  -2   14.54    0.45
   1  -9   2   14.75    0.47
   1   9   2   15.18    0.38
   1   9   2   14.88    0.49
  -1   9  -2   14.50    0.36
   1   9   2   15.47    0.42
   1   9   2   14.76    0.47
  -1   9  -2   15.19    0.47
  -1   9  -2   13.71    0.47
   1   9   2   15.20    0.38
   1   9   2   15.09    0.38
   1   9   2   15.86    0.44
  -1   9  -2   14.89    0.39
  -1   9  -2   13.90    0.53
  -1   9  -2   15.07    0.41
  -3  -9  -2   13.81    0.45
   3  -9   2   13.43    0.42
   3  -9   2   13.78    0.43
   3  -9   2   13.15    0.45
   3  -9   2   13.28    0.44
   3  -9   2   11.75    0.64
   3  -9   2   13.32    0.50
   3  -9   2   13.95    0.40
   3   9   2   13.52    0.45
  -3   9  -2   13.01    0.38
   3   9   2   12.79    0.56
  -3   9  -2   13.11    0.41
   3   9   2   13.42    0.44
   3   9   2   13.10    0.46
   3   9   2   14.20    0.42
  -3   9  -2   12.40    0.45
   3   9   2   13.02    0.45
  -3   9  -2   13.89    0.54
   3   9   2   13.87    0.42
   5  -9   2    0.67    0.23
   5  -9   2    0.65    0.25
   5  -9   2    0.78    0.17
   5  -9   2    0.67    0.20
  -5  -9  -2    0.78    0.20
   5  -9   2    0.91    0.20
   5  -9   2    0.62    0.20
   5   9   2    0.53    0.18
   5   9   2    0.54    0.23
   5   9   2    0.85    0.33
   5   9   2    0.53    0.15
   5   9   2    0.63    0.21
   5   9   2    0.70    0.13
   5   9   2    0.64    0.23
   7  -9   2    0.34    0.51
  -7  -9  -2    0.34    0.46
   7  -9   2    0.03    0.22
   7  -9   2   -0.10    0.28
   7  -9   2   -0.58    0.40
   7   9   2   -0.78    0.41
   7   9   2    0.80    0.33
   7   9   2    0.25    0.48
   7   9   2    0.13    0.32
   7   9   2    0.41    0.40
  -8 -10   2    0.34    0.39
   8 -10  -2    0.87    0.57
   8 -10  -2    0.11    0.39
   8  10  -2    0.07    0.63
  -6 -10   2    0.26    0.22
   6 -10  -2    0.75    0.16
   6 -10  -2    0.73    0.22
   6 -10  -2    0.38    0.22
  -6 -10   2    0.29    0.22
   6 -10  -2    0.72    0.19
  -6 -10   2    0.80    0.26
  -6 -10   2    1.04    0.39
   6  10  -2    0.26    0.42
  -6  10   2    0.64    0.18
  -6  10   2    0.79    0.29
   6  10  -2    1.03    0.23
   6  10  -2    0.64    0.22
   6  10  -2    0.35    0.26
  -6  10   2    0.55    0.24
  -6  10   2    0.83    0.25
   4 -10  -2    1.27    0.21
  -4 -10   2    1.32    0.20
   4 -10  -2    1.58    0.19
   4 -10  -2    1.88    0.20
   4 -10  -2    1.36    0.21
   4 -10  -2    1.28    0.14
  -4 -10   2    1.51    0.18
   4  10  -2    1.42    0.20
   4  10  -2    1.60    0.22
  -4  10   2    1.33    0.18
   4  10  -2    2.39    0.33
  -4  10   2    1.88    0.21
   4  10  -2    1.67    0.20
   4  10  -2    2.18    0.26
   4  10  -2    1.72    0.19
   4  10  -2    1.89    0.22
  -4  10   2    1.19    0.21
   2 -10  -2   11.26    0.33
   2 -10  -2   11.70    0.40
   2 -10  -2   11.56    0.38
  -2 -10   2   10.64    0.34
  -2 -10   2   11.15    0.43
  -2 -10   2   11.45    0.40
   2 -10  -2   11.50    0.42
   2 -10  -2   11.36    0.32
   2 -10  -2   11.70    0.34
  -2 -10   2   11.76    0.33
   2  10  -2   10.29    0.45
  -2  10   2   11.36    0.35
   2  10  -2   11.27    0.40
  -2  10   2   11.75    0.35
   2  10  -2   11.51    0.40
   2  10  -2   11.27    0.33
   2  10  -2   11.78    0.34
  -2  10   2   11.61    0.39
   2  10  -2   11.20    0.41
   0 -10  -2   14.54    0.45
   0 -10   2   15.04    0.36
   0 -10  -2   14.35    0.35
   0 -10   2   14.32    0.44
   0 -10   2   14.21    0.41
   0 -10  -2   14.31    0.43
   0 -10   2   14.56    0.36
   0  10  -2   13.65    0.37
   0  10  -2   14.03    0.37
   0  10   2   14.30    0.35
   0  10  -2   14.71    0.44
   0  10  -2   14.80    0.46
   0  10  -2   14.33    0.46
   0  10  -2   14.36    0.37
   0  10   2   14.17    0.45
   0  10   2   14.81    0.44
   0  10   2   14.32    0.43
   0  10  -2   14.63    0.42
   0  10  -2   13.93    0.52
   0  10   2   14.79    0.43
   0  10   2   14.72    0.41
   0  10   2   14.84    0.45
   2 -10   2   42.37    1.06
  -2 -10  -2   43.67    1.09
   2 -10   2   43.26    1.08
   2 -10   2   43.69    1.05
   2 -10   2   43.13    1.14
  -2 -10  -2   42.08    1.09
   2 -10   2   43.40    1.01
   2 -10   2   43.17    1.05
   2 -10   2   42.83    1.06
   2  10   2   42.87    1.04
   2  10   2   43.53    1.18
  -2  10  -2   44.21    1.15
  -2  10  -2   42.72    1.02
   2  10   2   42.83    1.03
   2  10   2   43.58    1.10
  -2  10  -2   43.79    1.09
   2  10   2   45.16    1.08
  -2  10  -2   42.62    1.00
   2  10   2   43.63    1.09
  -2  10  -2   43.03    1.02
   2  10   2   43.76    1.03
   2  10   2   43.02    1.05
  -4 -10  -2   13.03    0.49
   4 -10   2   13.02    0.55
   4 -10   2   13.60    0.48
   4 -10   2   12.45    0.54
   4 -10   2   13.20    0.47
   4 -10   2   12.94    0.52
   4 -10   2   14.20    0.44
   4  10   2   13.32    0.50
   4  10   2   12.67    0.46
   4  10   2   13.19    0.45
   4  10   2   13.20    0.51
   4  10   2   13.05    0.44
   4  10   2   12.84    0.65
   4  10   2   13.23    0.51
   6 -10   2    0.35    0.26
   6 -10   2   -0.21    0.22
  -6 -10  -2    0.26    0.22
   6 -10   2    0.07    0.35
   6 -10   2   -0.14    0.20
   6 -10   2   -0.19    0.22
   6 -10   2    0.15    0.23
   6 -10   2   -0.16    0.30
   6  10   2    0.34    0.77
   6  10   2    0.27    0.28
   6  10   2    0.38    0.24
   6  10   2   -0.34    0.27
   6  10   2    0.11    0.20
   8 -10   2   -0.53    0.60
  -8 -10  -2   -0.16    0.36
   8 -10   2    0.83    0.39
   8 -10   2    0.89    0.50
   8  10   2    0.60    0.62
   7 -11  -2    0.32    0.24
   7 -11  -2    0.45    0.23
  -7 -11   2    0.16    0.32
  -7 -11   2    0.73    0.41
   7 -11  -2    0.43    0.33
  -7  11   2    0.31    0.33
   7  11  -2    0.40    0.32
  -7  11   2    0.27    0.21
   7  11  -2    0.61    0.55
  -7  11   2    0.51    0.40
  -5 -11   2    1.59    0.32
   5 -11  -2    0.74    0.18
  -5 -11   2    0.81    0.23
   5 -11  -2    1.17    0.26
  -5 -11   2    0.80    0.20
   5 -11  -2    1.15    0.23
   5 -11  -2    1.08    0.13
   5  11  -2    1.09    0.22
   5  11  -2    1.01    0.20
  -5  11   2    0.76    0.24
  -5  11   2    0.97    0.21
  -5  11   2    0.95    0.20
   5  11  -2    1.09    0.19
   3 -11  -2    5.09    0.24
   3 -11  -2    5.21    0.29
  -3 -11   2    5.01    0.24
  -3 -11   2    4.97    0.32
   3 -11  -2    5.25    0.33
  -3 -11   2    5.47    0.23
   3 -11  -2    5.29    0.24
   3 -11  -2    5.02    0.20
   3 -11  -2    5.39    0.29
  -3 -11   2    4.69    0.31
   3  11  -2    5.11    0.23
   3  11  -2    5.55    0.33
  -3  11   2    5.51    0.30
   3  11  -2    5.16    0.32
  -3  11   2    4.88    0.26
   3  11  -2    4.79    0.38
   3  11  -2    4.86    0.24
   3  11  -2    4.90    0.31
  -3  11   2    5.08    0.26
   3  11  -2    5.19    0.31
   1 -11  -2   15.82    0.40
  -1 -11   2   15.92    0.40
  -1 -11   2   16.21    0.39
   1 -11  -2   15.37    0.50
  -1 -11   2   15.59    0.48
   1 -11  -2   15.97    0.40
  -1 -11   2   15.82    0.49
   1 -11  -2   15.49    0.49
  -1  11   2   16.19    0.41
  -1  11   2   16.08    0.46
   1  11  -2   15.47    0.48
  -1  11   2   15.49    0.44
  -1  11   2   16.21    0.51
   1  11  -2   16.09    0.52
   1  11  -2   14.71    0.55
  -1  11   2   16.06    0.44
   1  11  -2   16.02    0.51
   1  11  -2   15.41    0.40
   1  11  -2   15.89    0.49
   1  11  -2   15.34    0.40
  -1  11   2   15.79    0.40
  -1  11   2   15.41    0.47
  -1 -11  -2   31.66    0.86
   1 -11   2   32.28    0.77
   1 -11   2   32.07    0.77
   1 -11   2   31.81    0.88
   1 -11   2   31.16    0.78
   1 -11   2   31.70    0.83
   1 -11   2   32.20    0.77
   1  11   2   31.66    0.75
   1  11   2   33.20    0.86
  -1  11  -2   32.74    0.84
   1  11   2   32.49    0.75
   1  11   2   31.62    0.90
   1  11   2   31.77    0.75
  -1  11  -2   32.50    0.89
  -1  11  -2   32.24    0.76
   1  11   2   33.63    0.85
   1  11   2   33.13    0.83
  -1  11  -2   32.57    0.79
  -1  11  -2   30.39    0.95
   1  11   2   32.20    0.75
  -1  11  -2   32.51    0.86
   1  11   2   32.32    0.84
   3 -11   2    1.71    0.21
   3 -11   2    1.74    0.16
   3 -11   2    1.59    0.21
   3 -11   2    1.79    0.19
  -3 -11  -2    1.65    0.20
   3 -11   2    1.70    0.17
   3  11   2    1.43    0.17
   3  11   2    1.39    0.28
   3  11   2    1.56    0.18
   3  11   2    1.60    0.17
   3  11   2    1.68    0.20
  -3  11  -2    1.40    0.20
   3  11   2    2.00    0.19
  -3  11  -2    1.71    0.19
  -3  11  -2    1.59    0.20
   3  11   2    1.76    0.22
   5 -11   2    4.07    0.43
   5 -11   2    4.07    0.34
   5 -11   2    3.32    0.42
   5 -11   2    4.18    0.34
  -5 -11  -2    5.07    0.38
   5 -11   2    4.31    0.45
   5 -11   2    3.81    0.39
   5  11   2    5.12    0.55
   5  11   2    4.17    0.34
   5  11   2    3.86    0.39
   5  11   2    3.52    0.30
   5  11   2    4.60    0.39
   5  11   2    4.07    0.31
   7 -11   2    0.70    0.34
  -7 -11  -2    1.01    0.34
   7 -11   2    0.04    0.46
   7 -11   2    0.66    0.31
   7  11   2    1.50    0.46
   7  11   2    1.39    0.57
   7  11   2    0.47    0.31
   7  11   2    0.51    0.81
   8 -12  -2   -0.19    0.43
  -8 -12   2    0.07    0.41
   8  12  -2    1.08    0.73
   6 -12  -2    0.49    0.26
  -6 -12   2    0.67    0.29
   6 -12  -2    0.63    0.16
   6 -12  -2    0.17    0.36
  -6 -12   2    0.38    0.25
  -6 -12   2    0.48    0.25
   6 -12  -2    0.75    0.21
  -6 -12   2    1.62    0.40
   6 -12  -2    0.79    0.27
   6  12  -2    0.98    0.25
  -6  12   2    1.05    0.33
  -6  12   2    0.97    0.25
   6  12  -2    0.83    0.46
  -6  12   2    0.67    0.24
   6  12  -2    1.26    0.27
   6  12  -2    0.46    0.27
  -4 -12   2    1.99    0.22
  -4 -12   2    2.16    0.26
   4 -12  -2    2.22    0.24
   4 -12  -2    2.08    0.23
   4 -12  -2    1.92    0.22
  -4 -12   2    2.04    0.20
  -4 -12   2    2.89    0.45
  -4  12   2    1.71    0.19
  -4  12   2    2.36    0.27
   4  12  -2    2.72    0.29
   4  12  -2    2.16    0.32
   4  12  -2    2.60    0.32
   4  12  -2    2.02    0.22
   4  12  -2    1.99    0.24
   4  12  -2    2.09    0.23
  -4  12   2    1.81    0.33
   2 -12  -2    7.84    0.27
   2 -12  -2    7.40    0.26
  -2 -12   2    7.37    0.42
   2 -12  -2    7.82    0.36
   2 -12  -2    7.37    0.36
  -2 -12   2    8.07    0.35
  -2 -12   2    8.34    0.26
   2 -12  -2    7.78    0.33
   2 -12  -2    8.02    0.26
   2  12  -2    7.72    0.39
  -2  12   2    8.57    0.43
  -2  12   2    8.29    0.28
  -2  12   2    8.46    0.28
  -2  12   2    8.25    0.28
   2  12  -2    8.07    0.35
   2  12  -2    7.64    0.26
  -2  12   2    8.01    0.33
   2  12  -2    7.40    0.26
   2  12  -2    8.20    0.37
   2  12  -2    8.08    0.37
   2  12  -2    7.59    0.42
   0 -12   2   28.15    0.73
   0 -12   2   28.43    0.65
   0 -12  -2   27.36    0.76
   0 -12  -2   27.41    0.78
   0 -12   2   28.28    0.76
   0  12  -2   26.36    0.68
   0  12  -2   27.49    0.74
   0  12   2   28.82    0.76
   0  12   2   27.57    0.77
   0  12  -2   27.25    0.76
   0  12  -2   26.80    0.86
   0  12  -2   28.28    0.80
   0  12  -2   27.83    0.78
   0  12   2   29.09    0.75
   0  12   2   29.00    0.73
   0  12  -2   26.71    0.67
   0  12   2   28.95    0.78
   0  12   2   28.17    0.75
   2 -12   2    3.16    0.27
  -2 -12  -2    2.85    0.23
   2 -12   2    2.92    0.22
   2 -12   2    2.75    0.16
   2 -12   2    3.01    0.18
   2 -12   2    2.82    0.19
   2 -12   2    2.68    0.20
  -2 -12  -2    2.59    0.23
   2 -12   2    2.54    0.15
   2  12   2    2.93    0.26
   2  12   2    3.26    0.34
   2  12   2    2.90    0.16
   2  12   2    2.66    0.25
  -2  12  -2    2.71    0.16
   2  12   2    2.84    0.17
   2  12   2    2.70    0.24
  -2  12  -2    2.86    0.18
   2  12   2    2.40    0.17
  -2  12  -2    2.81    0.29
  -2  12  -2    3.02    0.23
  -2  12  -2    2.87    0.17
   2  12   2    2.86    0.15
   2  12   2    2.60    0.24
   2  12   2    2.68    0.15
   4 -12   2    4.57    0.26
   4 -12   2    4.31    0.35
   4 -12   2    4.65    0.39
  -4 -12  -2    4.74    0.34
   4 -12   2    4.65    0.30
   4 -12   2    3.80    0.31
   4  12   2    4.39    0.49
   4  12   2    4.43    0.32
   4  12   2    4.37    0.33
   4  12   2    4.39    0.27
   4  12   2    4.65    0.38
   4  12   2    4.01    0.32
   4  12   2    4.59    0.30
   6 -12   2    2.80    0.32
   6 -12   2    2.35    0.33
   6 -12   2    2.31    0.36
   6 -12   2    2.61    0.43
   6 -12   2    2.58    0.46
   6 -12   2    2.51    0.40
   6  12   2    2.13    0.29
   6  12   2    2.72    0.53
   6  12   2    2.69    0.37
   6  12   2    2.34    0.34
   6  12   2    2.38    0.25
   6  12   2    2.80    0.34
  -8 -12  -2    0.34    0.42
   8 -12   2    0.47    0.42
   8  12   2    1.52    0.71
  -7 -13   2    0.91    0.38
  -7 -13   2    0.41    0.51
   7 -13  -2    0.72    0.53
   7 -13  -2    0.77    0.36
   7 -13  -2    0.18    0.26
  -7  13   2    0.40    0.39
   7  13  -2    1.24    0.61
   5 -13  -2    1.61    0.28
   5 -13  -2    2.03    0.19
  -5 -13   2    1.82    0.23
  -5 -13   2    1.47    0.20
  -5 -13   2    2.66    0.40
   5 -13  -2    2.36    0.32
   5 -13  -2    1.88    0.24
  -5 -13   2    2.06    0.31
   5  13  -2    1.94    0.23
  -5  13   2    2.42    0.33
   5  13  -2    1.64    0.24
   5  13  -2    1.51    0.26
  -5  13   2    2.01    0.26
  -5  13   2    2.03    0.26
  -3 -13   2   13.59    0.42
   3 -13  -2   14.46    0.53
   3 -13  -2   13.58    0.40
   3 -13  -2   14.08    0.49
   3 -13  -2   14.01    0.43
  -3 -13   2   14.08    0.42
  -3 -13   2   13.50    0.52
   3 -13  -2   14.00    0.43
   3 -13  -2   13.64    0.55
  -3 -13   2   13.24    0.60
   3  13  -2   13.87    0.57
   3  13  -2   13.63    0.43
  -3  13   2   14.00    0.45
  -3  13   2   13.61    0.49
   3  13  -2   13.48    0.42
   3  13  -2   12.59    0.51
  -3  13   2   13.69    0.45
   3  13  -2   14.30    0.52
  -1 -13   2    5.67    0.29
   1 -13  -2    6.46    0.20
  -1 -13   2    5.83    0.18
   1 -13  -2    6.32    0.32
   1 -13  -2    6.41    0.19
   1 -13  -2    6.45    0.31
  -1 -13   2    6.12    0.31
   1  13  -2    6.13    0.32
  -1  13   2    6.10    0.28
  -1  13   2    6.15    0.32
  -1  13   2    6.09    0.26
   1  13  -2    6.20    0.20
  -1  13   2    5.97    0.33
  -1  13   2    5.82    0.19
   1  13  -2    6.42    0.34
   1  13  -2    5.84    0.39
  -1  13   2    5.94    0.20
  -1  13   2    5.82    0.28
   1  13  -2    6.07    0.31
   1  13  -2    6.22    0.32
   1 -13   2    5.99    0.20
  -1 -13  -2    5.52    0.31
   1 -13   2    6.10    0.34
   1 -13   2    6.20    0.19
   1 -13   2    6.22    0.21
   1 -13   2    6.12    0.20
   1 -13   2    6.04    0.29
  -1  13  -2    6.21    0.31
  -1  13  -2    6.11    0.26
   1  13   2    6.12    0.30
  -1  13  -2    5.42    0.31
   1  13   2    6.12    0.30
   1  13   2    6.20    0.29
   1  13   2    5.52    0.36
   1  13   2    6.26    0.31
   1  13   2    6.53    0.32
  -1  13  -2    5.97    0.21
  -1  13  -2    5.39    0.40
  -1  13  -2    5.99    0.34
   3 -13   2   68.78    1.70
   3 -13   2   70.71    1.71
   3 -13   2   70.75    1.65
  -3 -13  -2   71.65    1.75
   3 -13   2   70.22    1.69
   3 -13   2   70.57    1.68
   3 -13   2   70.20    1.71
   3 -13   2   72.33    1.82
   3  13   2   72.09    1.74
  -3  13  -2   70.77    1.60
   3  13   2   69.71    1.66
   3  13   2   70.22    1.88
   3  13   2   68.69    1.68
   3  13   2   65.88    1.74
  -3  13  -2   73.75    1.74
   3  13   2   71.26    1.67
   3  13   2   71.13    1.73
  -3  13  -2   70.42    1.66
   3  13   2   69.09    1.66
   5 -13   2    1.14    0.22
   5 -13   2    1.19    0.24
   5 -13   2    0.72    0.20
   5 -13   2    1.00    0.28
  -5 -13  -2    1.22    0.24
   5 -13   2    1.15    0.26
   5 -13   2    0.15    0.28
   5  13   2    1.36    0.41
   5  13   2    1.24    0.26
   5  13   2    0.78    0.21
   5  13   2    0.99    0.21
   5  13   2    0.77    0.21
   5  13   2    1.16    0.25
   7 -13   2    0.61    0.34
   7 -13   2    0.73    0.53
   7 -13   2    0.84    0.35
  -7 -13  -2    0.68    0.36
   7  13   2    0.46    0.57
   8 -14  -2    0.67    0.61
  -8 -14   2    0.44    0.46
   8  14  -2    1.01    0.86
  -6 -14   2    2.47    0.33
   6 -14  -2    2.44    0.24
  -6 -14   2    2.35    0.37
   6 -14  -2    2.51    0.40
   6 -14  -2    2.31    0.30
  -6  14   2    1.52    0.32
   6  14  -2    2.31    0.31
  -6  14   2    2.11    0.32
   6  14  -2    2.14    0.31
   6  14  -2    2.36    0.58
  -6  14   2    2.35    0.40
  -4 -14   2    3.05    0.23
   4 -14  -2    2.62    0.39
  -4 -14   2    3.01    0.33
  -4 -14   2    2.44    0.27
  -4 -14   2    2.66    0.24
   4 -14  -2    2.79    0.19
   4 -14  -2    2.19    0.25
   4 -14  -2    2.60    0.32
   4 -14  -2    2.84    0.32
   4  14  -2    2.93    0.25
  -4  14   2    2.63    0.33
   4  14  -2    2.21    0.35
  -4  14   2    2.57    0.28
   4  14  -2    2.52    0.24
   4  14  -2    2.85    0.33
  -4  14   2    2.84    0.28
   4  14  -2    2.77    0.36
   2 -14  -2    1.91    0.14
   2 -14  -2    1.40    0.19
  -2 -14   2    1.96    0.12
   2 -14  -2    1.76    0.24
  -2 -14   2    1.95    0.13
   2 -14  -2    1.81    0.21
  -2 -14   2    2.11    0.22
   2 -14  -2    1.83    0.15
  -2  14   2    1.95    0.16
   2  14  -2    1.50    0.21
   2  14  -2    1.93    0.27
  -2  14   2    1.81    0.20
   2  14  -2    1.83    0.22
  -2  14   2    1.82    0.24
   2  14  -2    1.87    0.14
  -2  14   2    1.99    0.20
   2  14  -2    2.36    0.35
  -2  14   2    1.83    0.22
  -2  14   2    2.00    0.16
   0 -14   2   34.66    0.89
   0 -14   2   33.87    0.92
   0 -14  -2   34.23    0.96
   0 -14  -2   34.34    0.94
   0  14  -2   33.50    0.85
   0  14  -2   34.76    0.93
   0  14  -2   33.27    1.05
   0  14   2   33.75    0.94
   0  14  -2   34.81    0.98
   0  14   2   35.70    0.92
   0  14   2   34.87    0.90
   0  14   2   35.72    0.94
   0  14   2   34.00    0.91
   0  14  -2   34.00    0.90
   0  14   2   35.36    0.96
   0  14  -2   34.63    0.96
   2 -14   2    2.51    0.24
   2 -14   2    2.29    0.19
  -2 -14  -2    2.55    0.27
   2 -14   2    2.51    0.17
   2 -14   2    2.92    0.31
   2 -14   2    2.62    0.16
   2  14   2    2.55    0.26
   2  14   2    2.51    0.15
   2  14   2    2.92    0.29
   2  14   2    2.20    0.21
  -2  14  -2    2.49    0.39
  -2  14  -2    3.22    0.27
   2  14   2    2.68    0.33
   2  14   2    2.89    0.28
   2  14   2    2.63    0.16
   2  14   2    2.71    0.14
   2  14   2    2.46    0.14
  -2  14  -2    2.96    0.19
  -2  14  -2    3.10    0.20
   4 -14   2    1.55    0.22
   4 -14   2    1.89    0.20
   4 -14   2    1.35    0.26
  -4 -14  -2    1.76    0.26
   4 -14   2    2.02    0.26
   4 -14   2    2.41    0.27
   4  14   2    1.92    0.23
  -4  14  -2    1.96    0.22
   4  14   2    1.81    0.22
   4  14   2    3.10    0.45
   4  14   2    1.78    0.22
   4  14   2    1.51    0.22
   6 -14   2    0.15    0.27
   6 -14   2    0.46    0.28
   6 -14   2    0.86    0.39
  -6 -14  -2    0.48    0.31
   6 -14   2    0.61    0.39
   6  14   2    1.07    0.30
   6  14   2    0.81    0.33
   6  14   2    0.78    0.48
   6  14   2    0.44    0.25
   7 -15  -2    0.29    0.31
   7 -15  -2   -0.56    0.36
  -7 -15   2    0.27    0.38
   7  15  -2    1.09    0.63
  -7  15   2    0.33    0.40
   5 -15  -2    0.42    0.26
  -5 -15   2    0.55    0.28
   5 -15  -2    0.65    0.19
   5 -15  -2    0.48    0.14
   5 -15  -2    0.43    0.21
   5 -15  -2    0.63    0.20
  -5 -15   2    1.04    0.33
  -5 -15   2    0.58    0.20
   5  15  -2    0.71    0.20
   5  15  -2    0.48    0.21
  -5  15   2    0.47    0.22
   5  15  -2    1.05    0.48
  -5  15   2    0.75    0.22
  -5  15   2    1.01    0.29
   3 -15  -2    1.49    0.16
   3 -15  -2    1.52    0.15
   3 -15  -2    1.27    0.21
  -3 -15   2    1.13    0.20
  -3 -15   2    1.20    0.14
  -3 -15   2    1.36    0.14
   3 -15  -2    1.44    0.18
   3 -15  -2    1.71    0.23
   3 -15  -2    1.19    0.20
   3  15  -2    1.26    0.25
  -3  15   2    1.35    0.17
   3  15  -2    1.45    0.24
  -3  15   2    1.16    0.17
  -3  15   2    1.44    0.17
  -3  15   2    1.40    0.22
   3  15  -2    1.79    0.34
   3  15  -2    1.34    0.17
   3  15  -2    1.52    0.15
   1 -15  -2    6.77    0.37
  -1 -15   2    6.23    0.35
  -1 -15   2    6.48    0.34
   1 -15  -2    6.72    0.36
   1  15  -2    6.75    0.36
  -1  15   2    6.38    0.31
  -1  15   2    6.98    0.34
   1  15  -2    6.64    0.36
  -1  15   2    7.28    0.40
  -1  15   2    7.18    0.37
  -1  15   2    6.87    0.33
  -1  15   2    6.79    0.31
   1  15  -2    6.35    0.44
   1  15  -2    7.05    0.40
   1 -15   2    0.94    0.18
   1 -15   2    1.16    0.11
   1 -15   2    1.32    0.19
   1 -15   2    1.38    0.12
  -1 -15  -2    1.41    0.20
   1  15   2    1.51    0.21
  -1  15  -2    1.02    0.17
  -1  15  -2    1.26    0.32
   1  15   2    1.35    0.18
  -1  15  -2    1.30    0.20
   1  15   2    1.61    0.24
   1  15   2    1.68    0.27
   1  15   2    0.99    0.19
  -1  15  -2    0.93    0.18
   1  15   2    1.14    0.17
  -1  15  -2    1.26    0.16
   1  15   2    1.48    0.20
   3 -15   2   25.38    0.69
   3 -15   2   24.36    0.72
   3 -15   2   25.89    0.74
   3 -15   2   24.75    0.66
   3 -15   2   24.62    0.71
  -3 -15  -2   25.19    0.78
   3 -15   2   23.93    0.68
   3 -15   2   26.21    0.86
  -3  15  -2   24.85    0.78
   3  15   2   26.56    0.94
  -3  15  -2   23.45    0.62
   3  15   2   24.84    0.78
   3  15   2   25.54    0.78
   3  15   2   25.32    0.67
   3  15   2   23.77    0.64
   3  15   2   23.75    0.65
   3  15   2   24.25    0.68
  -3  15  -2   24.55    0.67
  -5 -15  -2    0.67    0.31
   5 -15   2    0.51    0.22
   5 -15   2    1.36    0.26
   5 -15   2    1.03    0.30
   5 -15   2    0.46    0.30
   5 -15   2    0.65    0.23
   5 -15   2    0.51    0.25
   5 -15   2    0.87    0.22
   5  15   2    0.73    0.24
   5  15   2    1.23    0.25
   5  15   2    0.89    0.23
   5  15   2    0.89    0.21
   5  15   2    0.49    0.42
   5  15   2    0.77    0.21
   7 -15   2   -0.05    0.33
  -7 -15  -2   -0.13    0.37
   7 -15   2   -0.11    0.36
   7  15   2    0.35    0.60
   6 -16  -2    1.56    0.46
   6 -16  -2    0.92    0.28
   6 -16  -2    1.11    0.33
  -6 -16   2    0.60    0.34
   6  16  -2    1.30    0.35
  -6  16   2    0.78    0.30
   6  16  -2    1.43    0.58
  -6  16   2    0.98    0.45
   4 -16  -2    0.73    0.22
   4 -16  -2    0.31    0.14
   4 -16  -2    0.64    0.16
  -4 -16   2    0.30    0.23
   4 -16  -2    0.79    0.25
  -4 -16   2    0.39    0.15
   4 -16  -2    0.75    0.24
   4  16  -2    0.55    0.30
  -4  16   2    0.69    0.24
   4  16  -2    0.61    0.17
  -4  16   2    0.55    0.18
   4  16  -2    0.23    0.55
  -4  16   2    0.46    0.18
  -4  16   2    0.33    0.18
   4  16  -2    0.41    0.15
   2 -16  -2    0.44    0.17
   2 -16  -2    0.38    0.09
  -2 -16   2    0.22    0.15
   2 -16  -2    0.34    0.08
   2 -16  -2    0.23    0.17
   2  16  -2    0.34    0.19
  -2  16   2    0.41    0.10
  -2  16   2    0.44    0.15
   2  16  -2    0.34    0.09
  -2  16   2    0.43    0.16
  -2  16   2    0.61    0.21
   2  16  -2    0.42    0.19
   2  16  -2    0.07    0.19
   2  16  -2    0.33    0.19
   2  16  -2    0.33    0.28
  -2  16   2    0.34    0.17
  -2  16   2    0.28    0.09
   0 -16   2    4.19    0.30
   0 -16   2    3.99    0.27
   0 -16  -2    3.60    0.32
   0 -16  -2    4.12    0.34
   0  16  -2    3.80    0.35
   0  16   2    3.30    0.34
   0  16   2    3.61    0.30
   0  16  -2    3.96    0.32
   0  16  -2    4.03    0.32
   0  16   2    3.98    0.33
   0  16  -2    3.75    0.21
   0  16  -2    4.07    0.31
   0  16  -2    3.45    0.41
   0  16   2    3.92    0.31
   0  16   2    3.94    0.29
   2 -16   2    4.10    0.19
   2 -16   2    4.54    0.40
   2 -16   2    4.78    0.31
   2 -16   2    4.03    0.20
   2 -16   2    4.06    0.22
   2  16   2    3.63    0.44
   2  16   2    4.85    0.37
  -2  16  -2    4.35    0.34
  -2  16  -2    4.50    0.23
  -2  16  -2    4.25    0.23
  -2  16  -2    4.50    0.49
   2  16   2    4.39    0.31
   2  16   2    4.00    0.36
   2  16   2    4.29    0.34
  -4 -16  -2    1.94    0.28
   4 -16   2    2.39    0.28
   4 -16   2    2.64    0.28
   4 -16   2    2.13    0.28
   4 -16   2    2.17    0.22
   4 -16   2    2.13    0.25
   4 -16   2    2.05    0.30
  -4  16  -2    2.24    0.23
   4  16   2    1.88    0.28
   4  16   2    2.36    0.25
   4  16   2    2.67    0.26
   4  16   2    2.17    0.43
   4  16   2    2.84    0.42
   4  16   2    2.50    0.30
   4  16   2    1.77    0.23
   6 -16   2   -0.08    0.40
  -6 -16  -2    0.21    0.33
   6 -16   2    0.40    0.34
   6 -16   2    0.28    0.29
   6  16   2    0.29    0.52
   6  16   2    0.64    0.30
  -7 -17   2   -0.40    0.44
   7 -17  -2   -0.15    0.37
   7 -17  -2    0.03    0.40
  -7  17   2    0.23    0.44
   7  17  -2    0.02    0.72
   5 -17  -2    0.46    0.23
   5 -17  -2    0.00    0.15
  -5 -17   2   -0.03    0.20
   5 -17  -2    0.24    0.23
  -5 -17   2    0.24    0.29
   5 -17  -2    0.50    0.32
   5 -17  -2    0.04    0.27
   5  17  -2    0.38    0.22
  -5  17   2    0.24    0.22
   5  17  -2    0.26    0.24
  -5  17   2    0.43    0.29
   5  17  -2    0.06    0.20
   5  17  -2    0.44    0.50
   3 -17  -2    0.94    0.23
   3 -17  -2    1.04    0.15
  -3 -17   2    0.91    0.23
   3 -17  -2    0.75    0.23
  -3 -17   2    0.91    0.12
   3 -17  -2    1.16    0.23
   3  17  -2    1.29    0.34
   3  17  -2    0.78    0.14
   3  17  -2    0.95    0.13
  -3  17   2    0.94    0.15
  -3  17   2    0.81    0.21
   3  17  -2    0.93    0.15
  -3  17   2    1.01    0.19
   1 -17  -2    8.32    0.46
  -1 -17   2    8.60    0.43
   1 -17  -2    9.11    0.46
  -1 -17   2    9.33    0.42
   1  17  -2    9.54    0.51
  -1  17   2    8.72    0.47
  -1  17   2    8.83    0.39
  -1  17   2    8.93    0.42
   1  17  -2    8.58    0.45
  -1  17   2    8.75    0.40
   1  17  -2    9.57    0.45
   1  17  -2    8.95    0.54
  -1  17   2    8.31    0.39
   1 -17   2    0.80    0.21
   1 -17   2    1.23    0.20
  -1 -17  -2    0.97    0.19
   1  17   2    1.10    0.27
   1  17   2    1.08    0.19
   1  17   2    1.16    0.27
   1  17   2    1.21    0.22
  -1  17  -2    1.28    0.39
  -1  17  -2    1.18    0.19
  -1  17  -2    0.74    0.22
   1  17   2    0.86    0.21
  -1  17  -2    1.27    0.14
  -1  17  -2    1.20    0.22
   1  17   2    1.05    0.24
   1  17   2    1.28    0.23
   3 -17   2    1.97    0.28
   3 -17   2    2.33    0.25
   3 -17   2    2.55    0.26
   3 -17   2    2.79    0.24
   3 -17   2    2.37    0.23
   3  17   2    2.16    0.18
  -3  17  -2    3.29    0.55
   3  17   2    2.51    0.20
  -3  17  -2    2.19    0.24
   3  17   2    2.09    0.40
   3  17   2    2.63    0.32
   3  17   2    2.63    0.22
  -3  17  -2    2.37    0.22
   3  17   2    2.53    0.37
   3  17   2    2.17    0.18
  -3  17  -2    1.90    0.28
   5 -17   2    0.22    0.29
   5 -17   2    0.26    0.31
  -5 -17  -2    0.12    0.29
   5 -17   2    0.71    0.29
   5 -17   2    0.02    0.29
   5 -17   2    0.16    0.25
   5  17   2   -0.08    0.20
   5  17   2    0.61    0.24
   5  17   2    0.14    0.25
   5  17   2    0.51    0.46
   5  17   2    0.26    0.20
   7 -17   2    0.36    0.40
  -7 -17  -2    0.23    0.44
   7  17   2    2.45    0.75
   6 -18  -2   -0.33    0.32
   6 -18  -2    0.36    0.35
  -6 -18   2    0.85    0.39
   6  18  -2   -0.22    0.35
   6  18  -2    0.70    0.62
  -6  18   2    0.36    0.39
   4 -18  -2    0.81    0.37
  -4 -18   2    0.32    0.26
   4 -18  -2    0.58    0.26
   4 -18  -2    0.38    0.23
   4 -18  -2    0.30    0.22
   4 -18  -2    0.31    0.29
   4 -18  -2    0.33    0.17
   4 -18  -2    0.49    0.17
   4  18  -2    0.56    0.18
  -4  18   2    0.48    0.21
   4  18  -2    0.84    0.47
   4  18  -2    0.70    0.18
  -4  18   2    0.41    0.26
  -4  18   2    0.33    0.18
   4  18  -2    0.45    0.19
   4  18  -2    0.42    0.34
   2 -18  -2    0.35    0.22
   2 -18  -2    0.29    0.09
   2 -18  -2    0.48    0.20
  -2 -18   2    0.50    0.21
   2 -18  -2    0.27    0.10
  -2  18   2    0.30    0.19
   2  18  -2    0.75    0.33
  -2  18   2    0.22    0.19
  -2  18   2    0.54    0.19
   0 -18  -2    0.82    0.21
   0 -18   2    0.63    0.16
   0 -18   2    0.60    0.19
   0  18  -2    0.54    0.19
   0  18  -2    0.51    0.21
   0  18  -2    0.71    0.25
   0  18  -2    0.65    0.14
   0  18   2    0.83    0.21
   0  18   2    0.79    0.25
   0  18   2    0.67    0.19
   0  18   2    0.33    0.18
   0  18  -2    0.83    0.35
   0  18   2    0.49    0.19
   2 -18   2    1.09    0.11
   2 -18   2    0.61    0.19
   2 -18   2    0.82    0.10
   2 -18   2    0.95    0.12
   2 -18   2    0.70    0.24
  -2  18  -2    1.26    0.44
   2  18   2    0.71    0.32
   2  18   2    1.04    0.21
  -2  18  -2    0.68    0.17
  -2  18  -2    1.31    0.22
  -2  18  -2    1.04    0.17
  -2  18  -2    1.13    0.16
   2  18   2    1.30    0.26
   4 -18   2    1.71    0.31
   4 -18   2    1.48    0.27
   4 -18   2    1.71    0.26
   4 -18   2    1.90    0.23
   4 -18   2    2.14    0.23
   4 -18   2    2.56    0.29
   4  18   2    2.17    0.21
  -4  18  -2    2.41    0.31
   4  18   2    2.27    0.29
   4  18   2    2.08    0.29
   4  18   2    1.49    0.46
   4  18   2    2.23    0.23
   4  18   2    1.89    0.29
   6 -18   2    0.08    0.34
   6 -18   2    0.59    0.39
  -6 -18  -2    0.20    0.37
   6  18   2    0.27    0.57
   6  18   2    0.44    0.34
  -5 -19   2    3.39    0.44
   5 -19  -2    2.71    0.39
   5 -19  -2    3.10    0.45
   5  19  -2    3.60    0.67
   5  19  -2    2.32    0.32
  -5  19   2    3.36    0.43
   3 -19  -2    1.33    0.28
   3 -19  -2    0.96    0.26
   3 -19  -2    1.02    0.16
  -3 -19   2    1.62    0.29
   3 -19  -2    1.64    0.20
   3 -19  -2    1.55    0.20
  -3  19   2    1.31    0.23
  -3  19   2    1.75    0.27
   3  19  -2    1.76    0.39
   1 -19  -2    5.66    0.45
  -1 -19   2    6.08    0.40
   1 -19  -2    6.41    0.45
   1  19  -2    5.82    0.47
   1  19  -2    5.26    0.32
   1  19  -2    6.26    0.54
  -1  19   2    4.87    0.34
  -1  19   2    5.85    0.38
  -1  19   2    4.86    0.48
  -1  19   2    5.45    0.39
  -1  19   2    5.10    0.41
   1 -19   2    1.15    0.23
  -1 -19  -2    0.51    0.23
   1 -19   2    1.41    0.28
  -1  19  -2    0.88    0.27
   1  19   2    1.57    0.33
  -1  19  -2    1.34    0.43
   1  19   2    0.77    0.21
  -1  19  -2    1.22    0.16
   1  19   2    0.89    0.30
   1  19   2    0.73    0.27
   1  19   2    1.17    0.25
  -1  19  -2    1.11    0.22
   3 -19   2    2.59    0.29
   3 -19   2    3.19    0.26
   3 -19   2    2.70    0.22
   3 -19   2    2.48    0.27
  -3  19  -2    2.05    0.27
   3  19   2    1.97    0.27
   3  19   2    3.40    0.50
  -3  19  -2    3.08    0.60
   5 -19   2    0.59    0.28
   5 -19   2    0.04    0.33
   5  19   2    0.22    0.27
   5  19   2    0.32    0.50
   5  19   2    0.12    0.25
  -6 -20   2   -0.94    0.44
   6 -20  -2    0.00    0.40
   6 -20  -2   -0.17    0.41
  -6  20   2    0.68    0.44
   6  20  -2    0.97    0.71
   4 -20  -2    0.43    0.27
  -4 -20   2    0.20    0.31
   4 -20  -2   -0.02    0.26
   4 -20  -2   -0.06    0.18
   4 -20  -2   -0.22    0.27
   4 -20  -2   -0.22    0.43
   4  20  -2   -0.14    0.15
   4  20  -2    0.22    0.49
   4  20  -2   -0.48    0.35
   4  20  -2    0.52    0.20
   4  20  -2    0.28    0.18
  -4  20   2    0.15    0.28
  -2 -20   2    3.00    0.33
   2 -20  -2    2.92    0.36
   2 -20  -2    3.51    0.47
  -2  20   2    3.35    0.33
   2  20  -2    3.88    0.53
  -2  20   2    3.49    0.41
  -2  20   2    2.78    0.31
   0 -20   2    1.50    0.27
   0 -20  -2    1.22    0.25
   0  20  -2    0.78    0.25
   0  20  -2    1.43    0.18
   0  20   2    1.77    0.30
   0  20  -2    1.55    0.44
   0  20   2    1.18    0.27
   0  20   2    1.30    0.24
   0  20   2    0.82    0.26
   0  20   2    1.43    0.38
   2 -20   2    0.16    0.23
   2 -20   2    0.23    0.21
   2  20   2    0.15    0.22
  -2  20  -2    0.27    0.17
  -2  20  -2    0.15    0.15
   2  20   2    0.29    0.34
  -2  20  -2    0.04    0.20
  -2  20  -2    0.35    0.21
   2  20   2    0.42    0.27
   2  20   2    0.76    0.29
  -2  20  -2    0.08    0.42
   4 -20   2    1.70    0.36
   4 -20   2    2.81    0.34
   4 -20   2    1.96    0.31
   4 -20   2    1.87    0.30
   4  20   2    2.03    0.20
   4  20   2    2.00    0.55
  -4  20  -2    2.08    0.26
   4  20   2    2.04    0.21
  -4  20  -2    2.01    0.70
   6 -20   2    0.32    0.54
   6 -20   2    0.08    0.43
  -6  20  -2    0.77    0.75
   6  20   2    0.94    0.65
  -5 -21   2    0.47    0.37
   5 -21  -2    0.81    0.39
   5 -21  -2    0.87    0.39
   5  21  -2    1.10    0.28
   5  21  -2    0.02    0.60
  -5  21   2   -0.14    0.46
   3 -21  -2    0.03    0.27
   3 -21  -2    0.08    0.15
  -3 -21   2    0.06    0.28
   3 -21  -2    0.18    0.29
   3 -21  -2    0.39    0.17
  -3  21   2    0.36    0.25
  -3  21   2    0.52    0.28
   3  21  -2    0.78    0.49
   3  21  -2    0.86    0.42
  -1 -21   2    2.19    0.29
   1 -21  -2    1.98    0.30
  -1  21   2    2.31    0.32
   1  21  -2    2.28    0.43
  -1  21   2    1.88    0.29
  -1  21   2    2.13    0.27
   1  21  -2    2.94    0.53
   1  21  -2    1.90    0.25
   1 -21   2    1.39    0.27
  -1  21  -2    1.76    0.20
  -1  21  -2    1.62    0.48
   1  21   2    1.42    0.37
   1  21   2    1.57    0.30
   1  21   2    1.88    0.40
  -1  21  -2    1.00    0.25
  -1  21  -2    1.65    0.31
   3 -21   2    4.09    0.24
   3 -21   2    4.40    0.45
   3 -21   2    5.06    0.63
   3 -21   2    3.86    0.30
  -3  21  -2    4.09    0.31
  -3  21  -2    5.59    0.81
   3  21   2    4.73    0.61
   5 -21   2    2.13    0.44
   5 -21   2    1.69    0.38
   5  21   2    1.75    0.27
  -5  21  -2    1.94    0.75
   5  21   2    1.88    0.63
   4 -22  -2    0.69    0.36
  -4 -22   2    0.25    0.35
   4 -22  -2    0.43    0.34
   4 -22  -2    0.39    0.20
   4  22  -2    0.83    0.59
  -4  22   2    0.74    0.35
   2 -22  -2    0.87    0.32
  -2 -22   2    0.84    0.30
   2  22  -2    1.36    0.47
   2  22  -2    1.36    0.49
  -2  22   2    0.90    0.28
   2  22  -2    0.78    0.29
  -2  22   2    0.55    0.31
   0 -22  -2    1.31    0.31
   0 -22   2    0.98    0.28
   0  22   2    1.60    0.30
   0  22  -2    1.99    0.53
   0  22  -2    1.23    0.36
   0  22  -2    1.52    0.22
   0  22   2    1.59    0.33
   0  22   2    2.06    0.47
   2 -22   2    0.07    0.26
   2 -22   2    0.37    0.29
  -2  22  -2    0.18    0.26
  -2  22  -2    0.48    0.18
   2  22   2    0.37    0.30
  -2  22  -2    0.12    0.52
   2  22   2    0.34    0.40
   2  22   2    0.70    0.34
   4 -22   2    0.51    0.32
   4 -22   2    0.49    0.22
   4 -22   2    0.08    0.33
  -4  22  -2    0.74    0.67
   4  22   2    1.22    0.58
  -5 -23   2    1.15    0.49
   5 -23  -2    0.23    0.46
   5 -23  -2    0.09    0.40
   5  23  -2    1.39    0.76
  -5  23   2    0.14    0.44
  -3 -23   2   -0.18    0.36
   3 -23  -2    0.06    0.34
   3 -23  -2    0.27    0.33
   3  23  -2   -0.20    0.52
   3  23  -2    0.00    0.47
  -3  23   2   -0.09    0.30
   1 -23  -2    0.60    0.49
   1 -23  -2    0.87    0.32
   1  23  -2    1.32    0.26
  -1  23   2    1.72    0.55
   1  23  -2    1.04    0.45
   1  23  -2    1.18    0.52
  -1  23   2    1.41    0.28
  -1  23   2    1.16    0.31
   1 -23   2    1.11    0.54
  -1  23  -2    0.57    0.19
   1  23   2    1.08    0.42
   1  23   2    0.69    0.30
  -1  23  -2    0.61    0.34
  -1  23  -2    0.13    0.99
   1  23   2    0.92    0.39
   3 -23   2    1.05    0.37
   3 -23   2    0.91    0.35
   3  23   2    0.71    0.53
  -3  23  -2    1.06    0.69
   5 -23   2    0.80    0.42
   5 -23   2    0.58    0.43
   5  23   2    2.27    0.72
  -5  23  -2    1.46    0.88
   4 -24  -2   -0.18    0.38
   4 -24  -2    0.15    0.38
  -4 -24   2    0.17    0.42
   4  24  -2   -0.26    0.62
  -4  24   2    0.01    0.47
  -2 -24   2    0.06    0.31
   2 -24  -2    0.09    0.33
   2 -24  -2    0.54    0.33
   2  24  -2    0.23    0.30
   2  24  -2    0.36    0.55
   2  24  -2    0.46    0.56
  -2  24   2    0.26    0.32
   0  24   2    0.00    0.29
   0  24  -2    0.07    0.41
   0  24   2    0.64    0.37
   0  24  -2    0.86    0.58
   0  24   2   -0.41    0.49
   0  24  -2    0.37    0.22
   2 -24   2    0.12    0.36
   2 -24   2    0.65    0.32
   2  24   2    0.12    0.47
   2  24   2    1.08    0.50
  -2  24  -2    1.36    0.68
   2  24   2    0.86    0.37
   4 -24   2   -0.02    0.43
   4 -24   2    0.65    0.40
  -4  24  -2    0.30    0.74
   4  24   2   -0.15    0.60
  -3 -25   2    0.15    0.38
   3 -25  -2   -0.23    0.36
   3 -25  -2    0.50    0.41
  -3  25   2   -0.43    0.37
   3  25  -2    1.43    0.68
   3  25  -2    0.30    0.43
   1  25  -2    0.71    0.27
   1  25  -2    1.04    0.55
   1  25  -2    1.37    0.64
  -1  25   2    0.70    0.46
  -1  25   2    0.58    0.34
  -1  25  -2    0.78    0.38
   1  25   2    0.43    0.49
  -1  25  -2   -0.15    0.65
   1  25   2    0.86    0.46
   3 -25   2   -0.52    0.39
   3 -25   2    0.13    0.39
   3  25   2   -0.03    0.59
   3  25   2    0.34    0.45
  -3  25  -2    0.81    0.72
   2 -26  -2   -0.22    0.43
  -2  26   2    0.18    0.38
  -2  26   2    0.93    0.73
   2  26  -2    0.68    0.65
   2  26  -2    0.72    0.64
   2  26  -2    0.57    0.37
   0  26  -2    0.48    0.70
   0  26  -2    0.25    0.50
   0  26   2    0.22    0.42
   0  26   2    1.03    0.64
   2 -26   2    0.27    0.41
  -2  26  -2   -0.17    0.74
   2  26   2    1.60    0.58
   2  26   2    0.64    0.42
   3 -27  -2    1.06    0.50
  -3  27   2    0.42    0.90
   3  27  -2    1.79    0.76
   1  27  -2    1.73    0.78
  -1  27   2    0.93    0.42
  -1  27   2    0.88    0.76
   1  27  -2    0.66    0.64
   1  27   2    0.88    0.56
   1  27   2    0.29    0.42
  -1  27  -2    1.41    0.78
   3 -27   2   -0.30    0.47
   3 -27   2    1.04    0.64
  -3  27  -2    2.76    1.01
   3  27   2    1.21    0.69
   3  27   2    0.95    0.55
  -2  28   2    1.69    0.93
   2  28  -2    0.54    0.75
   0  28  -2    3.33    0.93
   0  28   2    2.26    0.54
  -2  28  -2    2.71    0.98
   2  28   2    1.09    0.54
   2  28   2    0.78    0.70
   8   0  -3   -0.23    0.49
  -8   0   3   -0.55    0.43
  -8   0   3    0.36    0.43
   8   0  -3   -0.15    0.34
   6   0  -3    0.09    0.19
  -6   0   3    0.29    0.19
  -6   0   3   -0.09    0.20
  -6   0   3    0.09    0.18
   6   0  -3    0.14    0.16
   6   0  -3    0.12    0.18
  -6   0   3   -0.16    0.39
  -4   0   3    0.00    0.11
   4   0  -3    0.03    0.10
  -4   0   3    0.09    0.11
   4   0  -3    0.01    0.09
  -4   0   3    0.05    0.25
  -4   0   3   -0.11    0.10
   4   0  -3   -0.09    0.08
  -4   0   3   -0.10    0.15
   4   0  -3   -0.06    0.11
  -2   0   3    0.01    0.05
  -2   0   3   -0.03    0.13
  -2   0   3   -0.02    0.05
   2   0  -3   -0.04    0.06
  -2   0   3   -0.04    0.08
   2   0  -3    0.03    0.04
   2   0  -3    0.06    0.15
   2   0  -3    0.03    0.05
   2   0  -3    0.00    0.04
   0   0   3    0.11    0.07
   0   0   3   -0.03    0.04
   0   0  -3    0.03    0.05
   0   0   3    0.00    0.04
   0   0  -3   -0.07    0.04
   0   0   3    0.03    0.05
   0   0  -3    0.04    0.04
   0   0  -3   -0.17    0.11
   0   0   3   -0.16    0.11
   0   0  -3    0.07    0.08
   2   0   3   -0.09    0.05
   2   0   3   -0.04    0.07
   2   0   3    0.01    0.07
  -2   0  -3   -0.13    0.09
   2   0   3    0.05    0.04
   2   0   3    0.00    0.09
  -2   0  -3    0.05    0.07
  -2   0  -3    0.04    0.07
   2   0   3    0.01    0.04
  -2   0  -3   -0.03    0.09
  -4   0  -3   -0.17    0.16
   4   0   3    0.11    0.18
  -4   0  -3   -0.08    0.07
   4   0   3   -0.06    0.10
   4   0   3   -0.05    0.14
   4   0   3    0.13    0.11
   4   0   3   -0.01    0.07
   4   0   3    0.11    0.12
   4   0   3   -0.08    0.13
   4   0   3    0.07    0.15
  -6   0  -3   -0.05    0.13
   6   0   3   -0.29    0.20
   6   0   3   -0.07    0.25
   6   0   3   -0.25    0.28
   6   0   3    0.13    0.21
   6   0   3    0.31    0.29
   6   0   3    0.24    0.20
   8   0   3    0.37    0.41
   8   0   3    0.03    0.52
   8   0   3   -0.03    0.31
   8   0   3   -0.29    0.46
  -9  -1   3    0.69    0.44
   9  -1  -3   -1.01    0.50
  -9   1   3   -0.14    0.43
   9   1  -3    0.59    0.73
  -7  -1   3    2.98    0.41
   7  -1  -3    2.98    0.38
   7  -1  -3    2.36    0.28
   7  -1  -3    2.90    0.44
  -7  -1   3    3.24    0.35
  -7  -1   3    3.08    0.41
   7   1  -3    3.06    0.39
   7   1  -3    3.07    0.36
  -7   1   3    2.85    0.38
   7   1  -3    2.82    0.48
  -7   1   3    2.41    0.31
   7   1  -3    2.51    0.29
  -7   1   3    2.59    0.38
   5  -1  -3    1.43    0.21
  -5  -1   3    0.91    0.17
   5  -1  -3    1.22    0.16
  -5  -1   3    1.07    0.18
   5  -1  -3    1.60    0.22
  -5  -1   3    0.83    0.16
  -5  -1   3    1.20    0.35
   5  -1  -3    0.95    0.16
  -5   1   3    1.23    0.35
   5   1  -3    1.03    0.18
  -5   1   3    0.98    0.17
   5   1  -3    0.95    0.17
  -5   1   3    0.95    0.17
  -5   1   3    1.05    0.22
  -5   1   3    1.60    0.23
   5   1  -3    1.32    0.17
  -3  -1   3   34.30    0.91
   3  -1  -3   36.39    0.90
   3  -1  -3   36.31    0.90
  -3  -1   3   34.72    1.02
  -3  -1   3   34.81    0.90
   3  -1  -3   35.35    0.83
   3  -1  -3   36.16    0.90
  -3  -1   3   34.87    0.90
   3   1  -3   35.23    0.85
   3   1  -3   35.68    0.90
   3   1  -3   35.31    0.90
  -3   1   3   33.95    0.91
   3   1  -3   35.91    0.90
  -3   1   3   34.13    0.90
  -3   1   3   34.48    0.90
  -3   1   3   35.15    1.00
   1  -1  -3   17.23    0.54
   1  -1  -3   17.83    0.46
   1  -1  -3   18.08    0.47
   1  -1  -3   18.12    0.47
  -1  -1   3   18.18    0.44
  -1  -1   3   17.76    0.47
  -1  -1   3   18.00    0.46
  -1  -1   3   18.71    0.54
   1  -1  -3   18.16    0.47
   1   1  -3   17.72    0.45
   1   1  -3   17.95    0.47
  -1   1   3   18.59    0.47
  -1   1   3   18.78    0.55
  -1   1   3   18.65    0.47
  -1   1   3   18.17    0.47
   1   1  -3   18.04    0.46
   1   1  -3   17.48    0.56
  -1   1   3   18.20    0.43
   1   1  -3   17.45    0.46
   1  -1   3   29.80    0.71
   1  -1   3   30.52    0.74
  -1  -1  -3   30.14    0.76
   1  -1   3   30.01    0.74
  -1  -1  -3   29.48    0.69
   1  -1   3   31.50    0.78
  -1  -1  -3   30.23    0.74
  -1  -1  -3   30.62    0.74
   1  -1   3   29.98    0.73
  -1  -1  -3   30.60    0.76
  -1   1  -3   30.05    0.74
   1   1   3   29.36    0.68
   1   1   3   29.90    0.73
  -1   1  -3   29.92    0.71
  -1   1  -3   30.20    0.75
  -1   1  -3   29.57    0.74
   1   1   3   29.43    0.73
   1   1   3   31.12    0.75
  -1   1  -3   29.41    0.78
   1   1   3   26.26    0.78
  -3  -1  -3   57.27    1.44
   3  -1   3   56.56    1.40
   3  -1   3   56.42    1.31
   3  -1   3   58.18    1.39
   3  -1   3   57.77    1.39
   3  -1   3   58.01    1.39
   3  -1   3   57.15    1.41
   3  -1   3   57.48    1.41
  -3   1  -3   55.35    1.41
   3   1   3   56.03    1.40
   3   1   3   57.67    1.39
   3   1   3   56.77    1.39
   3   1   3   57.02    1.38
   3   1   3   56.73    1.33
   3   1   3   56.75    1.41
   3   1   3   56.74    1.42
  -5  -1  -3    3.51    0.23
   5  -1   3    3.32    0.32
   5  -1   3    3.26    0.40
   5  -1   3    3.58    0.34
   5  -1   3    3.55    0.36
   5  -1   3    3.36    0.31
   5  -1   3    3.65    0.37
   5  -1   3    3.78    0.31
   5   1   3    3.05    0.36
   5   1   3    4.13    0.35
  -5   1  -3    2.82    0.20
   5   1   3    3.85    0.40
   5   1   3    3.65    0.31
   5   1   3    4.09    0.40
   5   1   3    3.58    0.31
   5   1   3    3.47    0.34
   5   1   3    3.73    0.25
  -7  -1  -3    0.27    0.19
   7  -1   3   -0.08    0.29
   7  -1   3   -0.08    0.31
   7  -1   3   -0.08    0.23
   7  -1   3    0.08    0.28
   7  -1   3    0.13    0.34
   7  -1   3    0.29    0.40
   7   1   3    0.27    0.29
   7   1   3    0.05    0.36
   7   1   3    0.11    0.30
   7   1   3    0.12    0.25
   7   1   3   -0.39    0.38
   7   1   3    0.66    0.31
   9  -1   3   -1.25    0.64
   9  -1   3   -0.42    0.43
   9   1   3   -0.49    0.43
   9   1   3    1.28    0.71
   8  -2  -3    0.27    0.37
  -8  -2   3    0.10    0.45
  -8  -2   3    0.62    0.43
   8  -2  -3    0.09    0.24
  -8  -2   3    0.47    0.32
   8  -2  -3    1.10    0.50
  -8   2   3   -0.18    0.57
  -8   2   3    0.32    0.30
   8   2  -3   -0.40    0.53
   8   2  -3   -0.26    0.38
  -8   2   3   -0.37    0.44
   6  -2  -3    6.97    0.50
  -6  -2   3    7.29    0.46
  -6  -2   3    7.87    0.60
   6  -2  -3    6.89    0.43
   6  -2  -3    6.78    0.43
  -6  -2   3    6.92    0.45
   6  -2  -3    6.88    0.33
  -6  -2   3    7.64    0.44
   6   2  -3    7.24    0.45
  -6   2   3    7.20    0.65
   6   2  -3    7.10    0.38
   6   2  -3    7.33    0.44
  -6   2   3    6.93    0.44
  -6   2   3    6.76    0.41
   4  -2  -3    9.44    0.29
  -4  -2   3    9.22    0.37
  -4  -2   3    9.34    0.40
   4  -2  -3    9.53    0.38
   4  -2  -3    9.52    0.37
  -4  -2   3    9.39    0.38
   4  -2  -3    9.25    0.37
  -4  -2   3    9.88    0.38
  -4  -2   3    9.95    0.50
   4   2  -3    9.50    0.37
  -4   2   3    9.58    0.38
   4   2  -3    8.28    0.35
   4   2  -3    9.50    0.36
  -4   2   3    9.45    0.40
  -4   2   3    9.88    0.51
   4   2  -3    9.57    0.39
   2  -2  -3   13.47    0.38
   2  -2  -3   12.78    0.37
  -2  -2   3   11.82    0.36
  -2  -2   3   12.58    0.37
  -2  -2   3   11.80    0.37
  -2  -2   3   12.56    0.35
   2  -2  -3   13.26    0.30
  -2  -2   3   12.59    0.45
  -2   2   3   11.77    0.38
   2   2  -3   13.09    0.35
  -2   2   3   12.42    0.45
  -2   2   3   12.03    0.37
   2   2  -3   13.11    0.37
   2   2  -3   13.14    0.37
   2   2  -3   13.51    0.37
   2   2  -3   13.00    0.46
  -2   2   3   12.12    0.37
   0  -2  -3  160.61    3.64
   0  -2   3  162.89    3.66
   0  -2  -3  162.03    3.69
   0  -2   3  164.15    3.71
   0  -2  -3  163.89    3.66
   0   2   3  159.59    3.66
   0   2  -3  165.93    3.66
   0   2   3  159.69    3.64
   0   2  -3  167.58    3.72
   2  -2   3   70.38    1.92
   2  -2   3   83.08    1.88
   2  -2   3   79.98    1.88
  -2  -2  -3   80.81    1.87
   2  -2   3   81.34    1.81
  -2  -2  -3   80.64    1.89
  -2  -2  -3   78.60    1.81
  -2  -2  -3   82.07    1.92
   2  -2   3   82.00    1.89
   2  -2   3   82.49    1.89
   2   2   3   81.15    1.89
  -2   2  -3   79.78    1.94
  -2   2  -3   81.96    1.90
  -2   2  -3   81.75    1.90
   2   2   3   82.05    1.89
   2   2   3   82.68    1.85
  -2   2  -3   81.08    1.88
   2   2   3   81.83    1.92
   2   2   3   80.88    1.87
  -2   2  -3   82.05    1.89
   4  -2   3   16.67    0.58
   4  -2   3   16.69    0.56
   4  -2   3   17.50    0.55
   4  -2   3   17.39    0.57
   4  -2   3   16.89    0.60
  -4  -2  -3   17.26    0.49
   4  -2   3   16.89    0.55
   4  -2   3   16.95    0.54
   4   2   3   16.79    0.58
   4   2   3   17.98    0.60
   4   2   3   17.41    0.55
   4   2   3   17.07    0.61
  -4   2  -3   16.65    0.58
   4   2   3   16.52    0.54
  -6  -2  -3   13.49    0.49
   6  -2   3   13.27    0.71
   6  -2   3   12.76    0.59
   6  -2   3   14.06    0.62
   6  -2   3   14.37    0.61
   6  -2   3   14.70    0.63
   6  -2   3   14.85    0.67
   6   2   3   13.67    0.65
   6   2   3   13.25    0.70
   6   2   3   12.37    0.58
   6   2   3   14.11    0.62
   6   2   3   13.82    0.68
   6   2   3   13.31    0.62
   8  -2   3    0.64    0.36
  -8  -2  -3    1.64    0.59
   8  -2   3    1.35    0.79
   8  -2   3    0.67    0.43
   8  -2   3    2.17    0.67
   8  -2   3    1.31    0.48
   8   2   3    1.11    0.54
   8   2   3    0.81    0.60
   8   2   3    0.71    0.36
   9  -3  -3    0.16    0.56
  -9  -3   3    0.77    0.45
   9   3  -3    1.76    0.79
   7  -3  -3    1.90    0.27
  -7  -3   3    1.98    0.31
   7  -3  -3    2.32    0.35
  -7  -3   3    1.61    0.33
   7  -3  -3    1.81    0.33
   7  -3  -3    1.97    0.40
  -7  -3   3    2.28    0.36
   7   3  -3    1.32    0.42
   7   3  -3    1.89    0.33
  -7   3   3    1.26    0.33
   7   3  -3    1.28    0.30
  -7   3   3    1.25    0.33
   7   3  -3    1.49    0.32
  -7   3   3    1.75    0.27
  -5  -3   3    1.86    0.22
  -5  -3   3    3.42    0.46
  -5  -3   3    1.92    0.22
  -5  -3   3    2.31    0.28
   5  -3  -3    2.38    0.28
   5  -3  -3    2.05    0.26
  -5   3   3    2.27    0.28
  -5   3   3    1.52    0.20
  -5   3   3    2.45    0.27
   5   3  -3    2.02    0.24
   5   3  -3    2.93    0.35
  -5   3   3    2.61    0.41
  -5   3   3    2.64    0.31
   5   3  -3    2.18    0.26
  -3  -3   3   41.63    1.02
  -3  -3   3   41.14    1.02
   3  -3  -3   40.34    1.01
   3  -3  -3   40.35    1.02
  -3  -3   3   39.85    1.03
  -3  -3   3   40.50    1.03
   3  -3  -3   40.57    1.01
   3  -3  -3   41.14    0.93
  -3   3   3   40.75    1.02
   3   3  -3   40.83    1.02
   3   3  -3   41.40    1.02
  -3   3   3   39.69    1.03
   3   3  -3   39.64    1.10
   3   3  -3   39.86    0.98
  -3   3   3   40.45    1.02
   3   3  -3   39.72    1.01
  -1  -3   3  124.83    2.84
   1  -3  -3  126.08    2.85
   1  -3  -3  128.78    2.85
   1  -3  -3  127.96    2.85
  -1  -3   3  125.05    2.85
  -1  -3   3  130.75    2.93
  -1  -3   3  126.21    2.85
  -1  -3   3  124.13    2.85
   1   3  -3  126.91    2.85
   1   3  -3  127.04    2.85
  -1   3   3  124.04    2.85
  -1   3   3  127.74    2.86
  -1   3   3  127.84    2.92
  -1   3   3  123.83    2.85
  -1   3   3  129.17    2.85
   1   3  -3  124.98    2.84
   1   3  -3  125.13    2.85
  -1  -3  -3  175.91    3.97
  -1  -3  -3  181.18    4.01
   1  -3   3  172.39    3.97
   1  -3   3  178.76    3.98
   1  -3   3  178.21    3.98
   1  -3   3  173.72    3.98
  -1  -3  -3  176.99    3.97
  -1  -3  -3  179.42    3.98
   1  -3   3  179.29    4.05
  -1   3  -3  181.21    3.98
   1   3   3  173.41    3.97
   1   3   3  178.97    4.01
  -1   3  -3  179.83    3.98
  -1   3  -3  163.23    4.11
  -1   3  -3  178.57    3.99
   1   3   3  183.67    3.97
   1   3   3  177.18    3.98
  -1   3  -3  179.64    3.98
  -3  -3  -3   11.19    0.34
   3  -3   3   11.16    0.40
   3  -3   3   11.49    0.36
   3  -3   3   10.86    0.39
   3  -3   3   11.52    0.38
  -3  -3  -3   11.50    0.36
   3  -3   3   11.54    0.42
  -3  -3  -3   11.45    0.45
   3  -3   3   11.24    0.29
   3  -3   3   11.23    0.38
   3  -3   3   10.52    0.38
   3   3   3   11.47    0.35
  -3   3  -3   11.47    0.28
   3   3   3   10.76    0.39
   3   3   3   11.26    0.38
  -3   3  -3   11.72    0.40
   3   3   3   10.89    0.37
   3   3   3   11.63    0.41
   3   3   3   10.86    0.44
   5  -3   3   15.38    0.58
   5  -3   3   14.67    0.55
   5  -3   3   14.32    0.53
   5  -3   3   15.03    0.61
   5  -3   3   15.61    0.63
   5  -3   3   12.58    0.61
  -5  -3  -3   14.86    0.47
   5  -3   3   13.93    0.54
   5   3   3   12.99    0.69
   5   3   3   14.78    0.64
   5   3   3   14.66    0.56
   5   3   3   13.52    0.53
   5   3   3   14.44    0.61
   5   3   3   14.76    0.49
  -7  -3  -3    4.13    0.54
   7  -3   3    3.45    0.52
   7  -3   3    3.19    0.39
   7  -3   3    4.50    0.51
  -7  -3  -3    4.57    0.39
   7  -3   3    4.42    0.54
   7  -3   3    4.34    0.55
   7  -3   3    4.18    0.52
   7   3   3    4.42    0.54
   7   3   3    4.12    0.51
   7   3   3    3.84    0.51
   7   3   3    3.53    0.54
   7   3   3    5.25    0.55
   7   3   3    3.82    0.55
  -8  -4   3   -0.04    0.41
   8  -4  -3    0.93    0.47
   8  -4  -3    0.51    0.33
   8  -4  -3    0.23    0.40
  -8  -4   3    0.41    0.49
  -8  -4   3    0.43    0.33
  -8   4   3    0.38    0.30
   8   4  -3    0.64    0.61
  -8   4   3    0.12    0.40
  -6  -4   3   11.86    0.55
   6  -4  -3   10.70    0.40
   6  -4  -3   11.97    0.53
   6  -4  -3   10.96    0.53
   6  -4  -3   11.70    0.54
  -6  -4   3   11.48    0.69
  -6  -4   3   11.72    0.55
  -6  -4   3   12.48    0.55
  -6   4   3   12.34    0.50
   6   4  -3   11.22    0.48
   6   4  -3   11.15    0.52
   6   4  -3   11.83    0.54
  -6   4   3   12.90    0.60
  -4  -4   3    7.88    0.35
  -4  -4   3    7.99    0.36
  -4  -4   3    7.86    0.34
  -4  -4   3    8.15    0.45
   4  -4  -3    8.43    0.34
   4  -4  -3    8.54    0.36
   4  -4  -3    7.57    0.38
  -4   4   3    7.96    0.49
   4   4  -3    9.15    0.35
  -4   4   3    7.64    0.34
  -4   4   3    7.69    0.35
   4   4  -3    8.36    0.31
  -4   4   3    7.70    0.38
   4   4  -3    8.27    0.34
   4   4  -3    8.39    0.37
  -2  -4   3   79.52    1.89
  -2  -4   3   80.38    1.87
  -2  -4   3   82.15    1.96
  -2  -4   3   79.57    1.87
  -2  -4   3   78.96    1.87
  -2  -4   3   80.34    1.87
   2  -4  -3   81.06    1.87
   2  -4  -3   82.24    1.87
   2  -4  -3   83.89    1.89
   2  -4  -3   82.35    1.85
  -2   4   3   77.60    1.88
   2   4  -3   83.09    1.87
   2   4  -3   83.42    1.97
  -2   4   3   82.56    1.98
  -2   4   3   79.70    1.87
  -2   4   3   79.97    1.87
   2   4  -3   80.18    1.87
   2   4  -3   79.49    1.87
   2   4  -3   80.39    1.87
   0  -4  -3   48.46    1.12
   0  -4  -3   50.55    1.17
   0  -4   3   50.55    1.23
   0  -4   3   50.61    1.14
   0  -4   3   48.49    1.14
   0  -4   3   52.07    1.22
   0  -4  -3   50.12    1.14
   0  -4   3   47.91    1.10
   0  -4  -3   50.38    1.14
   0   4   3   48.12    1.14
   0   4  -3   47.70    1.14
   0   4   3   48.37    1.14
   0   4   3   48.26    1.16
   0   4  -3   43.44    1.27
   0   4  -3   47.98    1.14
   0   4  -3   50.68    1.16
   0   4   3   49.59    1.18
   0   4  -3   48.63    1.10
   0   4  -3   50.39    1.17
   0   4  -3   50.45    1.16
   0   4   3   47.04    1.19
   2  -4   3   86.42    1.99
  -2  -4  -3   84.08    1.98
   2  -4   3   87.10    1.93
  -2  -4  -3   83.44    2.08
  -2  -4  -3   82.47    1.93
   2  -4   3   85.69    1.97
  -2  -4  -3   83.10    1.92
   2  -4   3   85.41    1.98
   2  -4   3   84.36    1.98
   2   4   3   85.05    2.03
   2   4   3   86.05    1.98
  -2   4  -3   85.25    1.97
  -2   4  -3   81.79    2.06
  -2   4  -3   86.46    1.99
   2   4   3   87.16    1.96
  -2   4  -3   84.50    1.93
   2   4   3   84.15    1.97
  -2   4  -3   86.45    1.99
   2   4   3   86.18    1.97
   4  -4   3   16.21    0.50
  -4  -4  -3   15.69    0.48
   4  -4   3   15.70    0.58
   4  -4   3   16.31    0.56
   4  -4   3   16.25    0.53
  -4  -4  -3   14.86    0.48
   4  -4   3   15.90    0.55
   4  -4   3   16.06    0.52
   4   4   3   16.42    0.49
   4   4   3   15.40    0.52
   4   4   3   15.89    0.53
   4   4   3   16.14    0.57
   4   4   3   15.45    0.55
   4   4   3   15.58    0.62
   6  -4   3   -0.05    0.32
   6  -4   3    0.06    0.19
   6  -4   3    0.40    0.20
   6  -4   3    0.26    0.24
   6  -4   3    0.82    0.27
  -6  -4  -3    0.21    0.28
  -6  -4  -3    0.09    0.16
   6  -4   3    0.46    0.25
   6  -4   3    0.50    0.27
   6   4   3    0.47    0.20
   6   4   3    0.44    0.27
   6   4   3    0.12    0.22
   6   4   3    0.04    0.24
   6   4   3    0.34    0.21
   6   4   3    0.41    0.31
   8  -4   3    0.09    0.43
   8  -4   3   -0.07    0.65
   8  -4   3    0.22    0.34
   8  -4   3    0.80    0.84
   8   4   3    0.48    0.36
   8   4   3    1.07    0.58
   8   4   3    0.67    0.59
  -9  -5   3    0.46    0.47
  -7  -5   3    0.22    0.29
  -7  -5   3   -0.20    0.29
   7  -5  -3   -0.21    0.25
   7  -5  -3   -0.22    0.17
  -7  -5   3   -0.01    0.25
   7  -5  -3   -0.43    0.27
   7  -5  -3   -0.13    0.31
   7  -5  -3    0.03    0.22
  -7  -5   3    0.15    0.62
  -7   5   3   -0.03    0.28
  -7   5   3   -0.02    0.21
   7   5  -3    0.36    0.29
  -7   5   3   -0.10    0.22
   7   5  -3   -0.58    0.42
  -5  -5   3    8.07    0.41
   5  -5  -3    7.56    0.38
   5  -5  -3    7.97    0.41
  -5  -5   3    7.70    0.39
  -5  -5   3    7.96    0.54
  -5  -5   3    7.97    0.40
   5   5  -3    8.03    0.39
  -5   5   3    8.09    0.56
  -5   5   3    8.28    0.41
   5   5  -3    7.50    0.38
   5   5  -3    8.63    0.38
  -5   5   3    8.13    0.44
  -3  -5   3    1.63    0.17
   3  -5  -3    1.52    0.15
  -3  -5   3    1.93    0.16
   3  -5  -3    2.07    0.14
   3  -5  -3    1.82    0.15
  -3  -5   3    2.13    0.31
   3  -5  -3    1.66    0.18
  -3  -5   3    1.80    0.19
   3   5  -3    1.68    0.16
  -3   5   3    1.69    0.16
   3   5  -3    1.92    0.27
   3   5  -3    1.48    0.18
   3   5  -3    1.70    0.15
  -3   5   3    1.69    0.16
   3   5  -3    1.69    0.15
  -3   5   3    1.77    0.20
  -1  -5   3    4.99    0.20
  -1  -5   3    5.11    0.21
   1  -5  -3    5.31    0.18
   1  -5  -3    5.44    0.19
   1  -5  -3    5.05    0.20
  -1  -5   3    5.09    0.18
   1  -5  -3    5.82    0.21
  -1  -5   3    5.23    0.18
  -1  -5   3    5.07    0.26
   1  -5  -3    5.54    0.22
   1   5  -3    5.35    0.18
  -1   5   3    5.20    0.18
  -1   5   3    5.13    0.27
   1   5  -3    5.49    0.20
   1   5  -3    5.12    0.28
  -1   5   3    5.32    0.19
  -1   5   3    5.07    0.21
  -1   5   3    4.98    0.18
   1   5  -3    5.46    0.18
   1   5  -3    5.31    0.18
   1  -5   3   44.95    1.14
   1  -5   3   47.83    1.13
  -1  -5  -3   48.47    1.13
   1  -5   3   47.77    1.15
   1  -5   3   47.31    1.09
   1  -5   3   47.39    1.16
   1  -5   3   46.95    1.07
  -1  -5  -3   46.75    1.14
  -1  -5  -3   49.18    1.19
   1  -5   3   49.55    1.14
  -1  -5  -3   48.41    1.13
   1   5   3   48.26    1.18
  -1   5  -3   47.95    1.14
   1   5   3   48.04    1.12
   1   5   3   48.31    1.13
   1   5   3   48.43    1.14
  -1   5  -3   47.14    1.23
   1   5   3   49.05    1.13
  -1   5  -3   48.74    1.16
  -1   5  -3   48.28    1.14
   1   5   3   47.70    1.08
  -1   5  -3   48.72    1.14
   3  -5   3    7.36    0.27
   3  -5   3    7.40    0.29
   3  -5   3    7.83    0.33
  -3  -5  -3    7.76    0.28
  -3  -5  -3    7.02    0.22
   3  -5   3    7.65    0.30
   3  -5   3    7.12    0.32
   3  -5   3    7.21    0.29
   3  -5   3    7.55    0.34
  -3  -5  -3    7.57    0.39
   3   5   3    7.78    0.39
   3   5   3    7.11    0.28
   3   5   3    7.36    0.29
  -3   5  -3    7.74    0.31
   3   5   3    7.70    0.32
  -3   5  -3    7.59    0.23
   3   5   3    6.92    0.32
   3   5   3    7.73    0.30
   5  -5   3    1.88    0.27
   5  -5   3    1.61    0.21
   5  -5   3    2.17    0.32
  -5  -5  -3    2.83    0.41
  -5  -5  -3    1.93    0.20
   5  -5   3    2.05    0.31
  -5  -5  -3    1.84    0.24
   5  -5   3    2.17    0.27
   5  -5   3    2.28    0.28
   5   5   3    2.39    0.26
   5   5   3    2.03    0.34
   5   5   3    2.04    0.30
   5   5   3    1.80    0.22
   5   5   3    2.21    0.28
   5   5   3    2.74    0.27
  -7  -5  -3    7.78    0.52
   7  -5   3    8.42    0.72
   7  -5   3    7.51    0.57
  -7  -5  -3    7.71    0.49
   7  -5   3    7.35    0.52
   7  -5   3    7.53    0.79
   7   5   3    8.43    0.74
   7   5   3    6.01    0.74
   7   5   3    8.56    0.62
   7   5   3    6.62    0.61
   7   5   3    6.68    0.80
   8  -6  -3    0.38    0.42
  -8  -6   3   -0.62    0.42
  -8  -6   3    0.00    0.35
  -8   6   3    1.30    0.50
  -8   6   3    0.20    0.29
   8   6  -3    1.13    0.64
  -6  -6   3    0.93    0.23
   6  -6  -3    1.23    0.25
   6  -6  -3    0.91    0.29
  -6  -6   3    0.93    0.22
  -6  -6   3    1.59    0.28
   6  -6  -3    1.32    0.26
  -6  -6   3    1.72    0.45
   6  -6  -3    1.08    0.19
  -6   6   3    0.90    0.21
  -6   6   3    0.93    0.26
  -6   6   3    1.41    0.26
   6   6  -3    1.25    0.23
  -6   6   3    1.40    0.31
   6   6  -3    1.24    0.26
   6   6  -3    1.07    0.25
  -4  -6   3    0.00    0.12
   4  -6  -3   -0.01    0.11
   4  -6  -3    0.05    0.10
   4  -6  -3    0.07    0.10
  -4  -6   3    0.04    0.11
  -4  -6   3    0.16    0.24
   4  -6  -3    0.18    0.16
  -4  -6   3    0.09    0.11
   4   6  -3    0.07    0.11
   4   6  -3    0.09    0.13
  -4   6   3    0.31    0.13
  -4   6   3    0.05    0.12
   4   6  -3    0.29    0.12
   4   6  -3    0.25    0.16
  -4   6   3   -0.06    0.16
  -2  -6   3   61.44    1.42
  -2  -6   3   62.07    1.52
   2  -6  -3   59.76    1.39
  -2  -6   3   59.98    1.44
   2  -6  -3   62.86    1.45
   2  -6  -3   61.09    1.42
  -2  -6   3   60.90    1.42
   2  -6  -3   58.02    1.47
   2  -6  -3   60.68    1.42
  -2  -6   3   59.83    1.45
  -2   6   3   59.99    1.42
   2   6  -3   59.71    1.42
   2   6  -3   58.94    1.52
   2   6  -3   60.08    1.42
  -2   6   3   59.62    1.42
  -2   6   3   59.63    1.44
   2   6  -3   60.81    1.42
   0  -6   3    3.68    0.15
   0  -6   3    3.97    0.24
   0  -6   3    3.89    0.16
   0  -6  -3    3.62    0.20
   0  -6  -3    3.63    0.18
   0  -6  -3    3.76    0.14
   0  -6  -3    3.83    0.14
   0  -6   3    3.60    0.17
   0  -6  -3    3.76    0.14
   0   6   3    3.45    0.14
   0   6   3    3.71    0.14
   0   6  -3    3.41    0.14
   0   6   3    3.44    0.20
   0   6  -3    3.53    0.15
   0   6  -3    3.85    0.17
   0   6  -3    3.39    0.24
   0   6  -3    3.73    0.18
   0   6   3    3.41    0.17
   0   6   3    3.63    0.15
   2  -6   3    1.48    0.17
  -2  -6  -3    1.97    0.22
   2  -6   3    1.29    0.16
  -2  -6  -3    1.57    0.15
   2  -6   3    1.48    0.11
   2  -6   3    1.45    0.14
   2  -6   3    1.55    0.15
   2  -6   3    1.62    0.16
   2  -6   3    1.58    0.14
  -2   6  -3    1.57    0.16
   2   6   3    1.46    0.13
   2   6   3    1.33    0.14
   2   6   3    1.39    0.19
  -2   6  -3    1.48    0.21
  -2   6  -3    1.71    0.16
   2   6   3    1.21    0.14
   2   6   3    1.55    0.16
  -2   6  -3    1.72    0.12
   4  -6   3    4.72    0.27
   4  -6   3    4.68    0.34
  -4  -6  -3    5.13    0.28
   4  -6   3    4.97    0.28
   4  -6   3    5.06    0.33
   4  -6   3    4.93    0.26
   4  -6   3    5.23    0.36
   4   6   3    4.60    0.32
   4   6   3    5.34    0.29
   4   6   3    4.75    0.43
  -4   6  -3    4.82    0.31
   4   6   3    4.76    0.27
   4   6   3    4.86    0.34
   4   6   3    4.42    0.29
   6  -6   3    0.45    0.28
   6  -6   3    0.03    0.24
  -6  -6  -3    0.11    0.18
   6  -6   3    0.04    0.20
  -6  -6  -3    0.31    0.22
  -6  -6  -3    0.42    0.24
   6  -6   3    0.02    0.22
   6  -6   3    0.27    0.21
   6  -6   3   -0.08    0.19
   6  -6   3    0.12    0.32
   6   6   3    0.00    0.23
   6   6   3    0.88    0.36
   6   6   3   -0.04    0.23
   6   6   3   -0.04    0.21
   6   6   3   -0.03    0.29
   6   6   3   -0.12    0.21
   8  -6   3    0.75    0.36
   8  -6   3    1.68    1.15
   8  -6   3    0.22    0.47
   8  -6   3    0.61    0.58
   8   6   3    0.47    0.36
   8   6   3    0.68    0.58
  -7  -7   3    0.33    0.33
   7  -7  -3    0.33    0.33
  -7  -7   3    0.67    0.32
   7  -7  -3    0.54    0.28
   7  -7  -3    0.42    0.28
  -7  -7   3    1.61    0.60
   7  -7  -3    0.49    0.20
  -7  -7   3    0.26    0.28
   7   7  -3    0.96    0.34
  -7   7   3    0.51    0.30
  -7   7   3    0.11    0.30
   7   7  -3    0.16    0.28
  -7   7   3    0.20    0.23
   7   7  -3    0.31    0.47
  -5  -7   3    1.94    0.25
   5  -7  -3    1.93    0.19
   5  -7  -3    1.66    0.22
   5  -7  -3    2.28    0.28
   5  -7  -3    1.88    0.25
  -5  -7   3    2.34    0.27
  -5  -7   3    1.36    0.20
   5  -7  -3    1.71    0.28
  -5  -7   3    2.78    0.41
   5  -7  -3    1.88    0.25
  -5   7   3    1.49    0.25
   5   7  -3    1.56    0.21
   5   7  -3    1.85    0.22
   5   7  -3    1.99    0.28
   5   7  -3    1.64    0.22
  -5   7   3    1.53    0.20
  -5   7   3    1.44    0.21
   3  -7  -3    2.85    0.15
  -3  -7   3    2.80    0.19
   3  -7  -3    2.78    0.19
   3  -7  -3    3.00    0.19
  -3  -7   3    2.54    0.23
   3  -7  -3    2.61    0.28
   3  -7  -3    2.82    0.21
  -3  -7   3    2.83    0.18
   3   7  -3    2.58    0.19
  -3   7   3    3.07    0.24
   3   7  -3    3.06    0.23
   3   7  -3    2.72    0.18
  -3   7   3    2.70    0.19
   3   7  -3    2.42    0.21
  -3   7   3    2.86    0.20
   3   7  -3    2.54    0.32
  -1  -7   3    5.55    0.19
   1  -7  -3    5.62    0.23
  -1  -7   3    5.43    0.19
  -1  -7   3    5.38    0.23
   1  -7  -3    5.66    0.19
   1  -7  -3    6.14    0.24
   1  -7  -3    5.62    0.24
   1  -7  -3    5.79    0.19
   1  -7  -3    5.64    0.22
  -1  -7   3    5.59    0.29
  -1  -7   3    5.63    0.23
   1   7  -3    5.57    0.20
  -1   7   3    5.16    0.23
  -1   7   3    5.84    0.20
   1   7  -3    5.62    0.19
   1   7  -3    5.70    0.32
  -1   7   3    5.62    0.20
   1   7  -3    5.78    0.23
  -1   7   3    5.62    0.21
   1   7  -3    5.64    0.20
  -1   7   3    5.81    0.17
   1  -7   3   70.46    1.60
   1  -7   3   69.80    1.66
  -1  -7  -3   71.52    1.63
   1  -7   3   69.07    1.68
   1  -7   3   69.60    1.63
  -1  -7  -3   69.29    1.65
  -1  -7  -3   69.82    1.63
  -1  -7  -3   73.61    1.72
   1   7   3   69.41    1.70
  -1   7  -3   72.30    1.64
   1   7   3   70.37    1.62
  -1   7  -3   69.86    1.65
  -1   7  -3   71.04    1.68
  -1   7  -3   69.37    1.76
  -1   7  -3   72.25    1.66
   1   7   3   69.94    1.62
   1   7   3   71.31    1.63
   1   7   3   71.38    1.61
  -1   7  -3   71.32    1.64
   3  -7   3    7.94    0.35
   3  -7   3    7.73    0.29
  -3  -7  -3    7.39    0.27
   3  -7   3    8.02    0.35
   3  -7   3    7.70    0.31
   3  -7   3    7.94    0.35
   3  -7   3    8.12    0.31
   3  -7   3    7.87    0.27
  -3  -7  -3    7.41    0.30
   3   7   3    7.64    0.33
  -3   7  -3    7.81    0.31
   3   7   3    7.93    0.43
  -3   7  -3    7.49    0.26
   3   7   3    7.72    0.32
  -3   7  -3    7.70    0.38
   3   7   3    7.71    0.32
   3   7   3    8.12    0.30
   3   7   3    7.62    0.30
   5  -7   3    4.14    0.33
   5  -7   3    4.03    0.40
  -5  -7  -3    4.46    0.32
   5  -7   3    4.36    0.32
   5  -7   3    3.75    0.28
   5  -7   3    4.66    0.38
   5  -7   3    4.55    0.43
   5   7   3    3.91    0.33
   5   7   3    4.71    0.39
   5   7   3    4.46    0.33
   5   7   3    4.49    0.33
   5   7   3    4.17    0.50
   5   7   3    5.19    0.42
   7  -7   3    1.37    0.33
   7  -7   3    1.54    0.48
   7  -7   3    1.35    0.35
   7  -7   3    1.82    0.32
  -7  -7  -3    1.47    0.29
   7  -7   3    1.71    0.44
   7   7   3    2.17    0.38
   7   7   3    2.56    0.47
   7   7   3    0.80    0.34
   7   7   3    1.85    0.34
   7   7   3    1.67    0.51
  -8  -8   3    0.45    0.46
  -8  -8   3    0.62    0.38
   8  -8  -3    0.18    0.40
   8   8  -3    2.02    0.69
  -8   8   3   -0.09    0.30
   6  -8  -3    0.68    0.23
   6  -8  -3    0.61    0.17
  -6  -8   3    0.81    0.25
  -6  -8   3    1.50    0.45
   6  -8  -3    0.28    0.17
  -6  -8   3    0.35    0.21
   6  -8  -3    0.43    0.26
   6  -8  -3    0.56    0.20
   6  -8  -3   -0.03    0.17
  -6  -8   3    0.96    0.26
  -6   8   3    0.60    0.20
   6   8  -3    0.52    0.22
   6   8  -3    0.96    0.25
  -6   8   3    0.77    0.23
  -6   8   3    0.58    0.26
  -6   8   3    0.22    0.20
  -4  -8   3    0.44    0.26
  -4  -8   3    0.33    0.13
   4  -8  -3    0.32    0.10
  -4  -8   3    0.28    0.16
   4  -8  -3    0.39    0.17
   4  -8  -3    0.40    0.13
   4  -8  -3    0.37    0.13
  -4  -8   3    0.19    0.12
   4  -8  -3    0.24    0.12
   4  -8  -3    0.35    0.18
   4   8  -3    0.26    0.13
   4   8  -3    0.42    0.19
   4   8  -3    0.36    0.12
   4   8  -3    0.44    0.16
  -4   8   3    0.24    0.14
  -4   8   3    0.36    0.18
   4   8  -3    0.10    0.26
  -4   8   3    0.17    0.12
  -2  -8   3   46.80    1.19
   2  -8  -3   49.72    1.16
  -2  -8   3   47.93    1.15
   2  -8  -3   49.52    1.15
   2  -8  -3   47.12    1.21
   2  -8  -3   47.54    1.20
   2  -8  -3   50.06    1.19
  -2  -8   3   47.34    1.19
  -2  -8   3   47.31    1.16
   2  -8  -3   47.67    1.12
  -2  -8   3   49.11    1.27
   2   8  -3   48.38    1.16
   2   8  -3   48.26    1.18
   2   8  -3   47.77    1.15
   2   8  -3   47.76    1.15
  -2   8   3   47.04    1.16
  -2   8   3   48.24    1.16
  -2   8   3   48.26    1.19
   2   8  -3   47.18    1.27
   0  -8  -3   19.27    0.54
   0  -8   3   19.43    0.49
   0  -8   3   18.78    0.49
   0  -8   3   18.53    0.50
   0  -8  -3   20.21    0.49
   0  -8  -3   20.27    0.56
   0  -8  -3   20.34    0.49
   0  -8  -3   19.37    0.51
   0  -8   3   19.03    0.53
   0  -8   3   20.41    0.63
   0   8   3   19.68    0.49
   0   8   3   19.24    0.48
   0   8   3   18.48    0.54
   0   8  -3   17.29    0.52
   0   8  -3   18.79    0.61
   0   8   3   20.49    0.52
   0   8  -3   19.84    0.45
   0   8  -3   19.19    0.49
   0   8  -3   17.29    0.60
   0   8   3   18.88    0.54
   0   8  -3   19.94    0.64
   2  -8   3    1.27    0.13
   2  -8   3    1.35    0.10
   2  -8   3    1.28    0.18
  -2  -8  -3    1.15    0.19
  -2  -8  -3    1.46    0.15
   2  -8   3    1.38    0.16
   2  -8   3    1.51    0.17
   2  -8   3    1.65    0.14
   2  -8   3    1.32    0.16
   2   8   3    1.57    0.17
   2   8   3    1.46    0.15
   2   8   3    1.29    0.15
   2   8   3    1.30    0.13
  -2   8  -3    1.39    0.14
  -2   8  -3    1.52    0.20
  -2   8  -3    1.70    0.18
   2   8   3    1.43    0.13
   2   8   3    1.56    0.15
   2   8   3    1.41    0.22
  -2   8  -3    1.64    0.25
   4  -8   3    6.86    0.30
   4  -8   3    6.21    0.32
   4  -8   3    6.74    0.33
   4  -8   3    6.40    0.39
   4  -8   3    7.16    0.39
   4  -8   3    6.45    0.29
   4  -8   3    6.69    0.40
  -4  -8  -3    6.33    0.34
   4   8   3    6.85    0.37
   4   8   3    6.91    0.32
   4   8   3    6.51    0.33
   4   8   3    5.42    0.48
  -4   8  -3    6.61    0.32
   4   8   3    6.34    0.34
   4   8   3    6.58    0.38
   6  -8   3    0.28    0.29
   6  -8   3    0.37    0.23
   6  -8   3    0.31    0.26
  -6  -8  -3    0.04    0.20
   6  -8   3    0.17    0.19
   6  -8   3    0.04    0.21
   6  -8   3    0.22    0.29
   6  -8   3    0.00    0.19
   6   8   3   -0.01    0.37
   6   8   3    0.11    0.23
   6   8   3   -0.44    0.26
   6   8   3    0.41    0.24
   6   8   3    0.49    0.25
   8  -8   3    0.54    0.64
   8  -8   3    0.68    0.39
   8   8   3   -0.21    0.58
   7  -9  -3    0.04    0.21
  -7  -9   3    0.07    0.32
  -7  -9   3   -0.16    0.29
   7  -9  -3    0.25    0.31
  -7  -9   3    0.81    0.33
  -7   9   3   -0.20    0.22
  -7   9   3    0.07    0.29
  -7   9   3    0.70    0.34
   7   9  -3    0.08    0.51
   7   9  -3    0.21    0.41
   7   9  -3    0.01    0.31
  -7   9   3   -0.01    0.26
  -5  -9   3    6.01    0.41
   5  -9  -3    6.38    0.36
   5  -9  -3    6.08    0.36
  -5  -9   3    6.17    0.36
   5  -9  -3    6.01    0.41
   5  -9  -3    6.46    0.50
  -5  -9   3    6.10    0.38
  -5  -9   3    6.95    0.50
   5   9  -3    5.96    0.51
   5   9  -3    5.85    0.36
  -5   9   3    5.89    0.38
  -5   9   3    6.26    0.43
   5   9  -3    5.54    0.34
   5   9  -3    6.09    0.39
  -5   9   3    5.74    0.38
   3  -9  -3   12.62    0.40
  -3  -9   3   12.20    0.50
   3  -9  -3   12.39    0.44
   3  -9  -3   11.92    0.48
  -3  -9   3   12.89    0.40
  -3  -9   3   13.32    0.46
   3  -9  -3   12.63    0.44
   3  -9  -3   12.45    0.44
   3   9  -3   12.16    0.43
   3   9  -3   11.43    0.53
   3   9  -3   12.17    0.40
   3   9  -3   11.66    0.39
   3   9  -3   12.28    0.44
  -3   9   3   12.46    0.41
  -3   9   3   12.00    0.41
  -3   9   3   12.40    0.45
   1  -9  -3   61.86    1.52
  -1  -9   3   62.49    1.51
   1  -9  -3   64.01    1.46
   1  -9  -3   64.55    1.54
  -1  -9   3   62.28    1.52
  -1  -9   3   62.25    1.46
  -1  -9   3   63.84    1.66
   1  -9  -3   64.28    1.46
   1  -9  -3   65.05    1.52
  -1  -9   3   61.45    1.47
   1  -9  -3   64.21    1.50
   1   9  -3   63.18    1.62
   1   9  -3   63.26    1.47
   1   9  -3   63.67    1.46
   1   9  -3   62.89    1.46
   1   9  -3   63.95    1.52
  -1   9   3   62.77    1.46
   1   9  -3   64.70    1.52
  -1   9   3   62.08    1.48
  -1   9   3   62.94    1.47
  -1   9   3   63.15    1.45
   1   9  -3   65.23    1.56
  -1   9   3   63.36    1.52
  -1  -9  -3  140.36    3.16
   1  -9   3  133.87    3.10
   1  -9   3  134.52    3.06
   1  -9   3  134.75    3.06
   1  -9   3  134.66    3.04
  -1  -9  -3  133.05    3.05
  -1  -9  -3  134.21    3.11
  -1  -9  -3  137.19    3.06
   1  -9   3  132.46    3.14
   1   9   3  138.69    3.10
  -1   9  -3  135.23    3.07
   1   9   3  134.40    3.06
   1   9   3  136.32    3.04
  -1   9  -3  135.30    3.23
   1   9   3  133.64    3.14
   1   9   3  132.76    3.05
  -1   9  -3  136.69    3.11
  -1   9  -3  139.82    3.11
   1   9   3  134.33    3.07
  -1   9  -3  135.51    3.13
  -1   9  -3  135.09    3.07
   3  -9   3    6.37    0.34
   3  -9   3    5.31    0.27
   3  -9   3    6.11    0.30
   3  -9   3    5.20    0.31
  -3  -9  -3    5.95    0.29
  -3  -9  -3    6.07    0.26
   3  -9   3    5.67    0.30
   3  -9   3    5.67    0.22
   3   9   3    5.41    0.29
  -3   9  -3    4.33    0.34
   3   9   3    5.12    0.27
   3   9   3    4.96    0.28
  -3   9  -3    4.76    0.26
   3   9   3    5.32    0.25
   3   9   3    4.75    0.40
  -3   9  -3    4.47    0.30
   3   9   3    5.15    0.25
   5  -9   3    4.72    0.33
   5  -9   3    4.49    0.34
   5  -9   3    4.75    0.44
   5  -9   3    4.71    0.45
  -5  -9  -3    4.73    0.36
   5  -9   3    4.88    0.43
   5  -9   3    4.51    0.28
   5   9   3    5.16    0.43
   5   9   3    4.54    0.33
   5   9   3    5.40    0.41
   5   9   3    4.41    0.39
   5   9   3    4.84    0.32
   5   9   3    4.56    0.54
   7  -9   3    1.55    0.55
   7  -9   3    1.43    0.28
   7  -9   3    1.10    0.33
  -7  -9  -3    1.19    0.43
   7  -9   3    1.27    0.47
   7   9   3    1.11    0.52
   7   9   3    1.17    0.45
   7   9   3    1.44    0.38
  -8 -10   3   -0.07    0.39
   8 -10  -3    0.24    0.42
   8  10  -3    1.32    0.73
  -6 -10   3    1.57    0.28
  -6 -10   3    1.28    0.27
   6 -10  -3    1.46    0.23
   6 -10  -3    0.90    0.28
   6 -10  -3    0.92    0.23
  -6 -10   3    1.38    0.31
  -6 -10   3    2.27    0.50
   6 -10  -3    1.41    0.26
  -6  10   3    1.38    0.26
   6  10  -3    1.56    0.30
   6  10  -3    1.55    0.26
  -6  10   3    1.79    0.34
   6  10  -3    1.36    0.26
  -6  10   3    1.39    0.29
  -4 -10   3   11.22    0.42
   4 -10  -3   12.27    0.54
   4 -10  -3   11.36    0.46
  -4 -10   3   10.99    0.52
   4 -10  -3   10.83    0.45
   4 -10  -3   11.69    0.42
  -4 -10   3   10.49    0.46
  -4 -10   3   11.06    0.41
  -4  10   3   11.11    0.48
   4  10  -3   10.93    0.54
   4  10  -3   10.89    0.46
  -4  10   3   11.21    0.44
   4  10  -3   11.01    0.47
  -4  10   3   11.18    0.44
   4  10  -3   11.39    0.42
   4  10  -3   11.22    0.42
   2 -10  -3   19.30    0.50
  -2 -10   3   19.10    0.65
  -2 -10   3   18.53    0.57
   2 -10  -3   20.69    0.58
  -2 -10   3   19.02    0.52
   2 -10  -3   19.77    0.60
  -2 -10   3   19.21    0.51
   2 -10  -3   19.89    0.59
  -2 -10   3   18.52    0.57
   2 -10  -3   19.79    0.52
   2 -10  -3   19.72    0.52
  -2  10   3   17.60    0.56
   2  10  -3   19.14    0.66
   2  10  -3   20.23    0.52
   2  10  -3   19.71    0.52
   2  10  -3   19.41    0.55
  -2  10   3   19.48    0.48
   2  10  -3   19.40    0.58
   2  10  -3   19.71    0.59
  -2  10   3   18.39    0.52
  -2  10   3   18.65    0.53
  -2  10   3   18.85    0.48
   0 -10   3    9.46    0.31
   0 -10   3    9.47    0.34
   0 -10  -3    9.33    0.27
   0 -10  -3    8.89    0.31
   0 -10  -3    9.32    0.36
   0 -10  -3    8.94    0.35
   0 -10   3    9.52    0.28
   0 -10  -3    8.97    0.27
   0 -10   3    9.52    0.27
   0  10  -3    9.65    0.32
   0  10   3    9.64    0.33
   0  10  -3    9.15    0.29
   0  10  -3    9.78    0.37
   0  10   3    9.98    0.31
   0  10  -3    9.52    0.35
   0  10  -3    8.99    0.28
   0  10   3    9.42    0.34
   0  10   3    9.59    0.27
   0  10   3    9.31    0.26
   0  10   3    9.70    0.32
   0  10  -3    8.67    0.43
   0  10   3    9.55    0.36
   0  10  -3    9.05    0.34
   2 -10   3   17.62    0.50
   2 -10   3   17.89    0.50
   2 -10   3   17.33    0.54
   2 -10   3   17.52    0.43
   2 -10   3   17.37    0.57
  -2 -10  -3   17.52    0.53
   2 -10   3   17.53    0.51
   2 -10   3   17.08    0.51
   2  10   3   17.34    0.62
  -2  10  -3   17.49    0.67
   2  10   3   18.41    0.54
  -2  10  -3   18.07    0.53
   2  10   3   17.85    0.55
  -2  10  -3   17.58    0.49
   2  10   3   17.11    0.48
   2  10   3   17.48    0.49
   2  10   3   17.44    0.49
  -2  10  -3   18.43    0.59
   2  10   3   17.62    0.48
   2  10   3   18.33    0.50
   4 -10   3    0.43    0.13
   4 -10   3    0.27    0.17
   4 -10   3    0.58    0.17
   4 -10   3    0.26    0.18
   4 -10   3    0.47    0.15
  -4 -10  -3    0.34    0.16
   4 -10   3    0.25    0.19
   4 -10   3   -0.03    0.11
  -4  10  -3    0.62    0.16
  -4  10  -3    0.34    0.11
   4  10   3    0.16    0.15
   4  10   3    0.41    0.13
   4  10   3    0.15    0.15
   4  10   3    0.03    0.26
   4  10   3    0.33    0.14
   4  10   3    0.46    0.13
   6 -10   3    1.89    0.50
  -6 -10  -3    1.53    0.27
   6 -10   3    1.37    0.33
   6 -10   3    1.48    0.30
   6 -10   3    1.81    0.40
   6 -10   3    1.18    0.29
   6 -10   3    1.12    0.27
   6 -10   3    1.47    0.21
   6 -10   3    1.98    0.31
   6  10   3    1.13    0.25
   6  10   3    1.88    0.46
   6  10   3    1.53    0.33
   6  10   3    1.68    0.31
   6  10   3    1.86    0.35
   8 -10   3    1.63    0.65
   8 -10   3    1.07    0.50
   8 -10   3    0.99    0.41
   8  10   3    1.85    0.65
  -7 -11   3    1.35    0.34
  -7 -11   3    0.68    0.35
   7 -11  -3    0.71    0.37
   7 -11  -3    0.46    0.26
  -7  11   3    0.31    0.35
   7  11  -3    1.00    0.58
  -7  11   3    0.26    0.34
  -7  11   3    0.50    0.25
   7  11  -3    0.12    0.34
  -5 -11   3    0.40    0.19
   5 -11  -3    0.22    0.16
   5 -11  -3    0.08    0.18
  -5 -11   3    0.89    0.37
   5 -11  -3    0.23    0.15
  -5 -11   3    0.38    0.17
   5 -11  -3    0.47    0.18
  -5 -11   3    0.24    0.21
   5  11  -3    0.35    0.18
  -5  11   3   -0.12    0.18
  -5  11   3    0.29    0.19
   5  11  -3    0.55    0.20
  -5  11   3    0.74    0.27
   5  11  -3    0.12    0.16
   3 -11  -3   19.84    0.67
   3 -11  -3   20.01    0.57
  -3 -11   3   19.92    0.56
   3 -11  -3   18.93    0.62
  -3 -11   3   19.36    0.63
  -3 -11   3   19.60    0.56
  -3 -11   3   19.30    0.67
   3 -11  -3   19.82    0.56
   3 -11  -3   19.49    0.61
   3  11  -3   18.90    0.64
  -3  11   3   19.66    0.58
   3  11  -3   19.83    0.56
  -3  11   3   19.75    0.58
  -3  11   3   19.30    0.62
   3  11  -3   19.93    0.63
   3  11  -3   19.41    0.71
   3  11  -3   19.88    0.61
  -1 -11   3   58.08    1.32
  -1 -11   3   56.66    1.40
   1 -11  -3   57.93    1.32
   1 -11  -3   56.71    1.40
  -1 -11   3   57.98    1.39
   1 -11  -3   57.88    1.32
   1 -11  -3   56.78    1.37
  -1 -11   3   59.38    1.50
  -1 -11   3   56.51    1.32
   1 -11  -3   55.40    1.41
  -1  11   3   58.28    1.33
  -1  11   3   55.78    1.32
   1  11  -3   54.93    1.33
   1  11  -3   56.58    1.50
   1  11  -3   56.60    1.43
   1  11  -3   54.35    1.32
  -1  11   3   56.45    1.32
  -1  11   3   58.53    1.42
  -1  11   3   57.24    1.39
   1  11  -3   55.32    1.32
   1  11  -3   56.52    1.39
   1  11  -3   56.75    1.44
   1  11  -3   57.46    1.40
   1 -11   3   17.76    0.50
   1 -11   3   18.25    0.60
  -1 -11  -3   18.82    0.57
  -1 -11  -3   18.99    0.49
   1 -11   3   18.14    0.49
   1 -11   3   18.39    0.49
   1 -11   3   18.07    0.55
   1  11   3   18.13    0.48
  -1  11  -3   18.70    0.52
   1  11   3   18.86    0.57
  -1  11  -3   18.98    0.69
   1  11   3   18.36    0.61
  -1  11  -3   19.64    0.57
   1  11   3   18.15    0.47
  -1  11  -3   19.49    0.50
  -1  11  -3   18.86    0.53
   1  11   3   18.46    0.47
   1  11   3   18.57    0.55
  -1  11  -3   19.42    0.60
   1  11   3   18.45    0.56
  -1  11  -3   18.60    0.51
  -1  11  -3   19.62    0.57
   1  11   3   18.41    0.52
   3 -11   3    0.07    0.13
   3 -11   3    0.01    0.10
   3 -11   3    0.07    0.14
   3 -11   3    0.30    0.09
   3 -11   3    0.10    0.11
   3 -11   3    0.14    0.13
   3 -11   3    0.21    0.14
  -3  11  -3    0.10    0.13
   3  11   3    0.14    0.12
   3  11   3    0.25    0.11
   3  11   3    0.26    0.11
  -3  11  -3    0.06    0.14
   3  11   3    0.41    0.16
  -3  11  -3    0.10    0.10
   3  11   3    0.13    0.13
   3  11   3    0.29    0.25
   3  11   3    0.18    0.11
   3  11   3    0.07    0.12
   5 -11   3    2.72    0.29
   5 -11   3    2.18    0.31
   5 -11   3    1.60    0.25
   5 -11   3    1.91    0.30
   5 -11   3    1.98    0.25
  -5 -11  -3    1.63    0.26
   5 -11   3    2.20    0.26
   5  11   3    2.23    0.25
   5  11   3    2.17    0.28
   5  11   3    2.26    0.44
   5  11   3    1.96    0.23
   5  11   3    2.10    0.30
   7 -11   3    1.51    0.51
   7 -11   3    1.37    0.36
   7 -11   3    1.69    0.38
  -7 -11  -3    2.13    0.36
   7  11   3    2.09    0.57
   7  11   3    3.16    0.57
   8 -12  -3   -0.05    0.43
  -8 -12   3   -0.29    0.44
   8  12  -3    0.74    0.77
  -6 -12   3    0.87    0.47
   6 -12  -3    0.08    0.26
  -6 -12   3    0.16    0.27
  -6 -12   3    0.17    0.24
   6 -12  -3    0.21    0.20
  -6 -12   3   -0.05    0.24
   6  12  -3   -0.02    0.24
   6  12  -3   -0.01    0.25
  -6  12   3   -0.11    0.28
  -6  12   3    0.15    0.21
  -6  12   3    0.31    0.23
   4 -12  -3    3.22    0.37
  -4 -12   3    3.27    0.36
  -4 -12   3    3.13    0.26
   4 -12  -3    2.80    0.30
   4 -12  -3    3.35    0.31
  -4 -12   3    3.64    0.38
   4 -12  -3    3.02    0.26
  -4 -12   3    3.13    0.23
  -4  12   3    3.14    0.28
  -4  12   3    3.25    0.33
  -4  12   3    3.31    0.28
   4  12  -3    3.12    0.26
   4  12  -3    2.88    0.33
   4  12  -3    3.45    0.41
   4  12  -3    3.25    0.26
   4  12  -3    3.17    0.37
   4  12  -3    3.33    0.33
   2 -12  -3    6.19    0.24
   2 -12  -3    6.59    0.32
  -2 -12   3    6.07    0.22
  -2 -12   3    5.86    0.36
  -2 -12   3    6.79    0.33
   2 -12  -3    6.26    0.33
  -2 -12   3    6.16    0.32
  -2 -12   3    5.44    0.27
   2 -12  -3    6.16    0.32
  -2  12   3    6.01    0.25
   2  12  -3    6.04    0.37
  -2  12   3    6.56    0.23
  -2  12   3    5.84    0.31
   2  12  -3    6.33    0.29
  -2  12   3    6.06    0.21
   2  12  -3    5.98    0.34
   2  12  -3    5.67    0.24
   2  12  -3    5.94    0.42
   2  12  -3    6.38    0.34
   2  12  -3    5.95    0.33
  -2  12   3    5.80    0.24
   2  12  -3    6.10    0.24
   0 -12   3   29.14    0.78
   0 -12  -3   28.39    0.67
   0 -12  -3   28.48    0.67
   0 -12   3   28.77    0.68
   0 -12   3   28.36    0.74
   0 -12  -3   28.42    0.80
   0 -12  -3   28.19    0.75
   0  12  -3   27.96    0.69
   0  12   3   27.24    0.74
   0  12   3   27.16    0.81
   0  12  -3   27.64    0.74
   0  12  -3   27.37    0.70
   0  12   3   27.38    0.66
   0  12   3   27.71    0.76
   0  12  -3   27.68    0.67
   0  12   3   27.27    0.67
   0  12  -3   28.26    0.78
   0  12   3   27.15    0.78
   0  12  -3   28.72    0.81
   0  12  -3   29.07    0.80
   0  12  -3   28.07    0.90
   0  12   3   27.94    0.77
   2 -12   3   12.30    0.38
   2 -12   3   11.91    0.39
   2 -12   3   12.22    0.43
  -2 -12  -3   12.12    0.44
   2 -12   3   11.90    0.48
   2 -12   3   12.11    0.37
   2 -12   3   11.80    0.39
  -2  12  -3   11.42    0.57
   2  12   3   11.75    0.37
   2  12   3   12.22    0.40
   2  12   3   12.46    0.44
   2  12   3   11.65    0.35
   2  12   3   12.02    0.54
   2  12   3   12.14    0.36
  -2  12  -3   11.88    0.38
   2  12   3   11.97    0.44
  -2  12  -3   11.67    0.49
  -2  12  -3   12.27    0.44
   2  12   3   11.69    0.35
   4 -12   3    3.88    0.39
   4 -12   3    3.88    0.30
   4 -12   3    3.94    0.34
   4 -12   3    3.87    0.24
   4 -12   3    3.98    0.35
  -4 -12  -3    3.98    0.33
   4 -12   3    4.12    0.33
   4  12   3    3.92    0.38
  -4  12  -3    4.12    0.29
   4  12   3    4.22    0.33
   4  12   3    3.56    0.27
   4  12   3    3.94    0.30
   4  12   3    4.28    0.46
   4  12   3    4.14    0.27
  -6 -12  -3    0.05    0.30
   6 -12   3    0.68    0.31
   6 -12   3    0.46    0.28
   6 -12   3    0.44    0.41
   6 -12   3    0.38    0.37
   6 -12   3    0.34    0.26
   6  12   3    0.38    0.26
   6  12   3    0.30    0.44
   6  12   3    0.54    0.30
   6  12   3   -0.07    0.26
   6  12   3   -0.11    0.22
   8 -12   3    0.67    0.45
   8 -12   3    0.22    0.48
   8  12   3    1.35    0.72
  -7 -13   3   -0.41    0.33
   7 -13  -3   -0.30    0.34
   7 -13  -3   -0.03    0.27
  -7  13   3    0.30    0.27
  -7  13   3   -0.21    0.40
   7  13  -3    0.67    0.60
  -5 -13   3    0.26    0.17
   5 -13  -3    0.01    0.16
   5 -13  -3    0.22    0.19
  -5 -13   3    1.03    0.38
  -5 -13   3    0.20    0.19
   5 -13  -3    0.29    0.21
   5 -13  -3    0.07    0.17
  -5 -13   3    0.27    0.24
   5  13  -3   -0.07    0.18
  -5  13   3   -0.09    0.18
   5  13  -3    0.14    0.17
  -5  13   3    0.37    0.25
  -5  13   3   -0.04    0.19
   5  13  -3    0.36    0.25
   3 -13  -3    1.15    0.19
  -3 -13   3    1.49    0.29
   3 -13  -3    1.28    0.15
  -3 -13   3    1.37    0.16
   3 -13  -3    1.08    0.18
  -3 -13   3    0.99    0.19
  -3 -13   3    1.23    0.15
   3 -13  -3    1.27    0.15
   3 -13  -3    1.54    0.22
   3  13  -3    1.22    0.15
  -3  13   3    1.28    0.21
   3  13  -3    1.48    0.22
  -3  13   3    1.54    0.18
   3  13  -3    1.41    0.15
  -3  13   3    1.36    0.17
   3  13  -3    1.71    0.35
   3  13  -3    1.60    0.23
   3  13  -3    1.41    0.21
  -1 -13   3    4.51    0.17
  -1 -13   3    4.55    0.29
   1 -13  -3    4.49    0.28
   1 -13  -3    4.57    0.18
   1 -13  -3    4.66    0.30
  -1 -13   3    4.42    0.27
  -1 -13   3    4.62    0.17
   1 -13  -3    4.35    0.18
   1  13  -3    4.35    0.29
   1  13  -3    4.45    0.19
   1  13  -3    4.90    0.30
  -1  13   3    4.66    0.23
   1  13  -3    3.92    0.31
  -1  13   3    4.72    0.28
  -1  13   3    4.58    0.27
  -1  13   3    4.69    0.31
   1  13  -3    4.61    0.19
  -1  13   3    4.40    0.18
  -1  13   3    4.05    0.25
   1  13  -3    4.23    0.40
   1  13  -3    4.46    0.31
  -1  13   3    4.64    0.18
   1 -13   3    1.99    0.23
  -1 -13  -3    2.27    0.24
   1 -13   3    2.14    0.13
   1 -13   3    2.66    0.15
   1 -13   3    2.43    0.17
   1 -13   3    2.30    0.16
   1 -13   3    2.27    0.27
   1 -13   3    2.48    0.15
   1  13   3    2.65    0.13
   1  13   3    2.34    0.13
   1  13   3    2.13    0.24
  -1  13  -3    2.57    0.20
   1  13   3    2.71    0.25
   1  13   3    2.62    0.28
  -1  13  -3    2.18    0.22
  -1  13  -3    2.57    0.25
  -1  13  -3    2.51    0.27
  -1  13  -3    2.32    0.34
   1  13   3    2.49    0.13
  -1  13  -3    2.56    0.27
   1  13   3    2.47    0.26
   3 -13   3    5.48    0.29
   3 -13   3    5.72    0.33
   3 -13   3    5.41    0.39
   3 -13   3    5.06    0.30
   3 -13   3    5.20    0.31
   3 -13   3    5.51    0.22
  -3  13  -3    4.99    0.25
  -3  13  -3    5.18    0.41
  -3  13  -3    5.56    0.51
   3  13   3    5.08    0.25
   3  13   3    5.19    0.36
   3  13   3    5.05    0.28
  -3  13  -3    5.61    0.33
   3  13   3    5.33    0.31
   3  13   3    5.48    0.26
   3  13   3    4.72    0.48
   3  13   3    4.88    0.33
   3  13   3    5.48    0.29
   5 -13   3    1.97    0.32
   5 -13   3    2.20    0.33
  -5 -13  -3    1.78    0.26
   5 -13   3    1.97    0.28
   5 -13   3    2.48    0.32
   5 -13   3    2.49    0.32
   5 -13   3    1.87    0.31
   5  13   3    1.87    0.29
   5  13   3    2.20    0.27
   5  13   3    2.09    0.26
   5  13   3    2.21    0.25
   5  13   3    2.26    0.50
   7 -13   3   -0.11    0.32
   7 -13   3   -0.14    0.43
   7 -13   3   -0.68    0.50
   7  13   3    0.59    0.56
   6 -14  -3    0.41    0.25
  -6 -14   3    0.24    0.32
   6 -14  -3    0.28    0.30
  -6 -14   3    0.50    0.29
  -6  14   3    0.20    0.34
  -6  14   3    0.55    0.28
   6  14  -3    0.43    0.27
   6  14  -3    0.24    0.53
  -6  14   3    0.35    0.26
   4 -14  -3    3.56    0.43
  -4 -14   3    3.76    0.28
  -4 -14   3    3.96    0.43
  -4 -14   3    3.58    0.25
   4 -14  -3    3.40    0.35
   4 -14  -3    3.87    0.36
  -4 -14   3    4.06    0.39
   4  14  -3    3.40    0.28
   4  14  -3    3.73    0.29
  -4  14   3    3.43    0.36
   4  14  -3    3.36    0.44
  -4  14   3    3.71    0.31
   4  14  -3    3.20    0.34
   4  14  -3    3.39    0.39
  -4  14   3    3.42    0.31
   2 -14  -3    1.04    0.17
   2 -14  -3    1.40    0.15
   2 -14  -3    1.29    0.13
   2 -14  -3    1.57    0.23
  -2 -14   3    1.21    0.18
   2 -14  -3    1.25    0.19
  -2 -14   3    1.32    0.13
  -2 -14   3    1.03    0.18
   2  14  -3    1.54    0.34
   2  14  -3    0.96    0.19
  -2  14   3    1.11    0.19
  -2  14   3    1.11    0.16
   2  14  -3    1.45    0.14
   2  14  -3    0.91    0.19
  -2  14   3    1.48    0.15
   2  14  -3    1.33    0.13
   2  14  -3    1.17    0.18
  -2  14   3    1.32    0.16
  -2  14   3    1.47    0.18
  -2  14   3    1.20    0.13
   2  14  -3    1.58    0.21
   0 -14   3   23.84    0.57
   0 -14   3   23.33    0.69
   0 -14  -3   24.34    0.69
   0 -14   3   23.44    0.58
   0 -14   3   23.34    0.66
   0 -14  -3   23.65    0.73
   0  14  -3   22.83    0.58
   0  14  -3   24.08    0.75
   0  14  -3   22.42    0.60
   0  14   3   23.20    0.69
   0  14  -3   23.20    0.67
   0  14  -3   23.93    0.73
   0  14   3   22.68    0.71
   0  14  -3   23.97    0.71
   0  14  -3   23.59    0.84
   0  14   3   23.79    0.70
   0  14   3   23.21    0.69
   0  14   3   23.47    0.66
   0  14  -3   23.08    0.59
   2 -14   3    1.68    0.20
   2 -14   3    1.39    0.19
   2 -14   3    2.12    0.18
  -2 -14  -3    2.37    0.27
   2 -14   3    2.23    0.23
   2 -14   3    1.97    0.19
   2 -14   3    1.90    0.16
  -2  14  -3    1.99    0.14
   2  14   3    1.86    0.15
   2  14   3    1.71    0.16
   2  14   3    1.82    0.17
  -2  14  -3    1.86    0.18
  -2  14  -3    2.51    0.41
   2  14   3    2.09    0.33
   2  14   3    2.05    0.27
   2  14   3    2.09    0.15
   2  14   3    1.51    0.22
   2  14   3    2.08    0.23
  -2  14  -3    2.26    0.21
  -2  14  -3    2.18    0.27
   4 -14   3    1.44    0.26
   4 -14   3    1.57    0.24
   4 -14   3    1.83    0.19
   4 -14   3    1.69    0.25
  -4  14  -3    1.84    0.22
   4  14   3    1.71    0.20
   4  14   3    1.25    0.37
   4  14   3    1.81    0.23
   4  14   3    1.67    0.22
   4  14   3    1.63    0.23
   4  14   3    1.61    0.20
   4  14   3    1.38    0.22
   6 -14   3    0.82    0.32
   6 -14   3    0.30    0.37
   6 -14   3    0.77    0.31
   6  14   3    0.78    0.33
   6  14   3    0.84    0.28
   6  14   3    0.26    0.27
   6  14   3    1.29    0.53
  -7 -15   3    0.46    0.40
   7 -15  -3    0.02    0.37
   7 -15  -3   -0.32    0.36
  -7  15   3    0.62    0.43
   7  15  -3    0.67    0.65
   5 -15  -3    0.30    0.22
  -5 -15   3    0.20    0.27
   5 -15  -3    0.62    0.23
  -5 -15   3    0.50    0.20
   5 -15  -3    0.42    0.27
  -5 -15   3    0.99    0.43
   5 -15  -3    0.64    0.21
  -5 -15   3    0.35    0.20
   5  15  -3    0.34    0.21
  -5  15   3    0.86    0.25
  -5  15   3    0.80    0.29
  -5  15   3    0.51    0.21
   5  15  -3    0.63    0.22
  -3 -15   3    1.02    0.23
   3 -15  -3    1.16    0.21
   3 -15  -3    1.28    0.15
   3 -15  -3    1.41    0.23
  -3 -15   3    1.14    0.14
   3 -15  -3    0.96    0.20
  -3 -15   3    1.22    0.31
  -3 -15   3    1.02    0.17
   3  15  -3    1.24    0.16
   3  15  -3    1.27    0.15
  -3  15   3    0.93    0.17
   3  15  -3    1.63    0.37
   3  15  -3    1.06    0.22
  -3  15   3    1.07    0.22
   3  15  -3    1.44    0.24
   3  15  -3    0.91    0.25
  -3  15   3    1.20    0.17
   1 -15  -3   15.27    0.39
  -1 -15   3   15.05    0.39
   1 -15  -3   15.28    0.56
  -1 -15   3   14.57    0.51
  -1 -15   3   15.09    0.54
   1 -15  -3   15.47    0.55
  -1  15   3   14.69    0.47
  -1  15   3   14.87    0.39
  -1  15   3   14.32    0.48
  -1  15   3   14.66    0.52
  -1  15   3   15.58    0.58
   1  15  -3   14.08    0.40
  -1  15   3   14.67    0.51
   1  15  -3   14.42    0.53
   1  15  -3   14.34    0.66
  -1  15   3   15.48    0.40
   1  15  -3   14.42    0.58
   1 -15   3    4.68    0.20
   1 -15   3    4.76    0.24
   1 -15   3    4.50    0.30
  -1 -15  -3    4.36    0.33
   1 -15   3    4.59    0.18
   1 -15   3    4.87    0.20
   1 -15   3    4.60    0.19
   1 -15   3    4.78    0.37
   1  15   3    4.10    0.32
   1  15   3    4.44    0.33
  -1  15  -3    4.74    0.34
  -1  15  -3    4.63    0.29
   1  15   3    4.34    0.33
  -1  15  -3    4.29    0.45
   1  15   3    4.11    0.39
   1  15   3    4.99    0.30
  -1  15  -3    4.54    0.27
  -1  15  -3    4.52    0.17
  -1  15  -3    4.77    0.33
   1  15   3    4.70    0.32
   3 -15   3    2.04    0.24
   3 -15   3    1.88    0.22
   3 -15   3    2.27    0.26
   3  15   3    1.51    0.17
   3  15   3    1.37    0.20
   3  15   3    1.29    0.34
  -3  15  -3    1.34    0.22
   3  15   3    1.37    0.17
   3  15   3    1.39    0.16
  -3  15  -3    2.00    0.43
   3  15   3    0.74    0.19
   3  15   3    1.34    0.15
   5 -15   3    0.06    0.22
   5 -15   3   -0.23    0.37
   5 -15   3    0.30    0.21
   5 -15   3    0.31    0.23
   5 -15   3    0.01    0.24
   5 -15   3   -0.17    0.28
   5  15   3   -0.02    0.24
   5  15   3    0.11    0.22
   5  15   3   -0.21    0.21
   5  15   3   -0.07    0.20
   5  15   3    0.14    0.19
   5  15   3   -0.02    0.23
   5  15   3    0.10    0.42
   7 -15   3    0.20    0.42
   7 -15   3    0.14    0.39
  -7  15  -3    0.02    0.72
   7  15   3    0.51    0.63
   6 -16  -3    0.19    0.35
   6 -16  -3    0.63    0.47
  -6 -16   3    0.52    0.35
  -6  16   3    0.62    0.38
  -6  16   3    0.11    0.31
   6  16  -3    0.53    0.58
   4 -16  -3    5.61    0.32
   4 -16  -3    5.95    0.45
  -4 -16   3    5.91    0.46
  -4 -16   3    5.53    0.33
   4 -16  -3    6.55    0.51
  -4 -16   3    5.65    0.50
  -4 -16   3    5.64    0.30
   4  16  -3    5.28    0.33
   4  16  -3    5.52    0.32
   4  16  -3    5.23    0.51
  -4  16   3    5.38    0.35
  -4  16   3    6.04    0.45
  -4  16   3    5.75    0.37
   4  16  -3    4.77    0.46
   2 -16  -3    3.72    0.20
   2 -16  -3    3.50    0.19
  -2 -16   3    3.32    0.16
  -2 -16   3    3.48    0.32
   2 -16  -3    3.80    0.36
   2 -16  -3    3.81    0.34
  -2 -16   3    3.37    0.17
  -2  16   3    3.38    0.30
   2  16  -3    3.43    0.20
  -2  16   3    3.24    0.30
   2  16  -3    3.26    0.19
  -2  16   3    3.57    0.20
  -2  16   3    3.21    0.28
   2  16  -3    3.78    0.38
   2  16  -3    3.87    0.45
   2  16  -3    3.61    0.28
   2  16  -3    3.32    0.41
   0 -16  -3    0.43    0.14
   0 -16   3    0.65    0.15
   0 -16   3    0.78    0.19
   0 -16  -3    0.76    0.19
   0  16  -3    0.32    0.16
   0  16   3    0.63    0.17
   0  16   3    0.65    0.22
   0  16  -3    0.21    0.16
   0  16  -3    0.41    0.12
   0  16   3    0.57    0.19
   0  16  -3    0.52    0.32
   0  16  -3    0.44    0.20
   0  16   3    0.77    0.18
   0  16  -3    0.18    0.18
   0  16   3    0.49    0.17
   2 -16   3    6.27    0.29
  -2 -16  -3    7.27    0.40
   2 -16   3    6.54    0.26
   2 -16   3    6.74    0.27
   2 -16   3    7.32    0.46
   2 -16   3    6.99    0.38
   2 -16   3    6.39    0.28
  -2  16  -3    6.57    0.22
   2  16   3    6.67    0.37
  -2  16  -3    6.87    0.55
   2  16   3    6.92    0.41
  -2  16  -3    6.06    0.29
   2  16   3    6.30    0.42
  -2  16  -3    6.83    0.31
   2  16   3    6.48    0.24
  -2  16  -3    5.94    0.39
   2  16   3    6.90    0.30
   2  16   3    6.46    0.29
   2  16   3    6.82    0.51
   2  16   3    6.45    0.23
   4 -16   3    0.24    0.21
   4 -16   3    0.09    0.22
   4 -16   3    0.08    0.15
   4 -16   3    0.33    0.17
   4 -16   3    0.46    0.20
   4 -16   3   -0.03    0.21
   4  16   3    0.29    0.15
   4  16   3    0.12    0.21
  -4  16  -3    0.27    0.22
   4  16   3    0.51    0.38
  -4  16  -3   -0.06    0.40
   4  16   3    0.23    0.18
   4  16   3   -0.23    0.21
   4  16   3   -0.07    0.17
   4  16   3   -0.03    0.14
   6 -16   3    0.82    0.47
   6 -16   3    0.66    0.33
   6 -16   3    1.29    0.38
  -6  16  -3    1.11    0.65
   6  16   3    2.66    0.63
   6  16   3    0.68    0.31
   7 -17  -3    0.53    0.45
   7 -17  -3    0.29    0.39
  -7 -17   3    0.06    0.44
   7  17  -3    1.51    0.76
  -7  17   3    0.79    0.49
  -5 -17   3    0.55    0.32
   5 -17  -3    0.06    0.28
   5 -17  -3    0.91    0.38
   5 -17  -3    0.16    0.24
  -5 -17   3    0.34    0.23
  -5  17   3    0.20    0.22
   5  17  -3    0.38    0.24
  -5  17   3    0.47    0.32
   5  17  -3    0.38    0.23
  -5  17   3    0.17    0.23
  -3 -17   3    4.40    0.22
   3 -17  -3    5.02    0.45
   3 -17  -3    4.41    0.42
   3 -17  -3    3.99    0.26
  -3 -17   3    4.70    0.42
   3 -17  -3    4.09    0.40
  -3  17   3    4.14    0.28
   3  17  -3    3.95    0.38
  -3  17   3    5.00    0.38
  -3  17   3    3.46    0.35
   3  17  -3    4.28    0.49
   3  17  -3    3.47    0.33
  -3  17   3    4.06    0.28
   3  17  -3    4.06    0.26
   1 -17  -3   12.31    0.51
  -1 -17   3   11.67    0.50
   1 -17  -3   11.80    0.53
  -1 -17   3   11.31    0.47
   1  17  -3   11.28    0.63
  -1  17   3   10.48    0.46
  -1  17   3   11.02    0.53
  -1  17   3   10.86    0.43
  -1  17   3   11.56    0.47
  -1  17   3   10.73    0.43
   1  17  -3   10.93    0.49
   1 -17   3    5.17    0.35
   1 -17   3    5.29    0.20
   1 -17   3    5.27    0.45
  -1 -17  -3    5.38    0.39
   1 -17   3    5.49    0.20
   1  17   3    4.91    0.41
   1  17   3    4.87    0.36
  -1  17  -3    5.05    0.20
   1  17   3    5.37    0.37
   1  17   3    5.07    0.36
  -1  17  -3    5.53    0.41
   1  17   3    5.64    0.44
  -1  17  -3    5.52    0.34
  -1  17  -3    5.38    0.52
   1  17   3    4.60    0.38
  -1  17  -3    4.64    0.32
  -1  17  -3    5.18    0.41
   1  17   3    5.65    0.38
   3 -17   3    2.92    0.35
   3 -17   3    2.76    0.26
   3 -17   3    2.69    0.30
   3 -17   3    2.73    0.23
   3 -17   3    3.21    0.44
   3 -17   3    2.67    0.27
   3  17   3    2.38    0.30
   3  17   3    2.51    0.35
   3  17   3    2.70    0.19
   3  17   3    2.61    0.23
   3  17   3    3.42    0.46
   3  17   3    2.14    0.22
  -3  17  -3    2.18    0.31
   3  17   3    2.90    0.21
  -3  17  -3    2.97    0.53
   5 -17   3    0.37    0.33
   5 -17   3    0.49    0.32
   5 -17   3    0.92    0.29
   5  17   3    0.44    0.25
   5  17   3    0.83    0.23
   5  17   3    0.72    0.24
  -5  17  -3    1.27    0.61
   5  17   3    1.16    0.52
   7 -17   3    0.39    0.46
   7 -17   3    0.32    0.50
   7  17   3    0.34    0.69
  -7  17  -3    1.35    0.90
   6 -18  -3   -0.11    0.31
   6 -18  -3    0.12    0.35
  -6 -18   3   -0.88    0.37
  -6  18   3    0.40    0.40
   6  18  -3    0.05    0.38
   6  18  -3    1.58    0.65
   4 -18  -3    0.61    0.36
  -4 -18   3    0.48    0.20
   4 -18  -3    1.07    0.27
   4 -18  -3    0.98    0.19
   4 -18  -3    0.70    0.19
  -4 -18   3    0.77    0.29
   4  18  -3    0.76    0.18
  -4  18   3    0.72    0.20
   4  18  -3    1.08    0.20
   4  18  -3    0.65    0.40
  -4  18   3    0.54    0.21
  -4  18   3    1.19    0.30
  -4  18   3    0.83    0.23
   2 -18  -3    4.94    0.43
   2 -18  -3    4.91    0.43
  -2 -18   3    4.58    0.39
   2  18  -3    4.44    0.52
  -2  18   3    4.50    0.21
  -2  18   3    4.48    0.36
   2  18  -3    4.83    0.35
  -2  18   3    4.31    0.33
  -2  18   3    4.54    0.23
  -2  18   3    4.80    0.36
   0 -18   3    1.36    0.23
   0 -18  -3    1.32    0.25
   0 -18   3    1.29    0.19
   0  18   3    1.19    0.24
   0  18   3    1.28    0.27
   0  18  -3    1.37    0.15
   0  18   3    1.36    0.23
   0  18   3    0.98    0.21
   0  18  -3    1.15    0.40
   0  18   3    0.72    0.21
   0  18  -3    0.92    0.21
  -2 -18  -3    2.37    0.29
   2 -18   3    2.48    0.19
   2 -18   3    2.35    0.20
   2 -18   3    2.70    0.34
   2 -18   3    2.67    0.20
   2 -18   3    2.36    0.31
  -2  18  -3    3.97    0.60
   2  18   3    2.87    0.31
   2  18   3    2.32    0.26
  -2  18  -3    2.72    0.28
   2  18   3    2.79    0.41
  -2  18  -3    2.23    0.28
   4 -18   3    9.36    0.52
   4 -18   3    9.56    0.57
   4 -18   3   11.10    0.72
   4 -18   3   10.62    0.53
   4 -18   3    9.03    0.44
   4 -18   3    9.22    0.49
   4  18   3    8.41    0.38
  -4  18  -3   11.41    0.89
   4  18   3    9.35    0.42
   4  18   3    8.71    0.40
   4  18   3    9.08    0.54
   4  18   3    9.70    0.80
   4  18   3    9.03    0.42
   6 -18   3   -0.02    0.39
   6 -18   3   -1.31    0.68
   6  18   3   -0.02    0.40
  -6  18  -3    0.20    0.70
   6  18   3    0.73    0.56
  -5 -19   3    0.50    0.36
   5 -19  -3    0.61    0.34
   5 -19  -3    0.98    0.32
  -5  19   3    0.58    0.28
   5  19  -3    0.98    0.29
   5  19  -3    1.40    0.45
   5  19  -3    1.26    0.60
  -5  19   3    1.07    0.39
  -3 -19   3    0.68    0.28
   3 -19  -3    0.23    0.25
  -3 -19   3    0.46    0.12
   3 -19  -3    0.09    0.24
   3 -19  -3    0.29    0.15
   3 -19  -3    0.47    0.13
  -3  19   3    0.22    0.17
  -3  19   3    0.16    0.23
  -3  19   3    0.38    0.23
   3  19  -3    0.15    0.25
   3  19  -3    0.35    0.15
   3  19  -3    0.68    0.39
  -1 -19   3    0.25    0.19
  -1 -19   3    0.52    0.22
   1 -19  -3    0.42    0.23
   1 -19  -3    0.28    0.18
  -1  19   3    0.13    0.20
  -1  19   3    0.01    0.22
   1  19  -3   -0.04    0.23
  -1  19   3    0.41    0.20
   1  19  -3    0.33    0.15
  -1  19   3    0.31    0.23
  -1  19   3    0.23    0.20
   1  19  -3    0.15    0.37
  -1 -19  -3    0.77    0.23
   1 -19   3    0.58    0.22
  -1  19  -3    0.16    0.22
   1  19   3    0.45    0.29
   1  19   3    0.52    0.24
  -1  19  -3    0.13    0.37
  -1  19  -3    0.52    0.12
   1  19   3    0.46    0.20
   1  19   3    0.14    0.22
   1  19   3    0.41    0.28
  -1  19  -3    0.13    0.20
   3 -19   3    0.43    0.14
   3 -19   3    0.25    0.22
   3 -19   3    0.30    0.17
   3 -19   3    0.08    0.24
  -3  19  -3    0.75    0.53
   3  19   3    0.12    0.20
   3  19   3    0.60    0.40
   5 -19   3    0.13    0.33
   5 -19   3    0.26    0.31
   5  19   3   -0.05    0.24
   5  19   3    0.58    0.52
  -5  19  -3    1.23    0.66
  -6 -20   3    0.34    0.42
   6 -20  -3   -0.35    0.37
   6 -20  -3   -0.31    0.41
  -6  20   3    0.56    0.47
   6  20  -3   -0.42    0.65
   4 -20  -3   -0.16    0.35
  -4 -20   3   -0.34    0.30
   4 -20  -3   -0.21    0.28
   4 -20  -3    0.20    0.20
   4 -20  -3    0.08    0.28
   4  20  -3   -0.08    0.20
  -4  20   3    0.14    0.29
   4  20  -3    0.00    0.21
   4  20  -3   -0.20    0.43
  -2 -20   3    0.18    0.23
   2 -20  -3   -0.12    0.20
   2 -20  -3    0.05    0.27
  -2  20   3    0.21    0.23
   2  20  -3    0.30    0.41
   2  20  -3    0.26    0.24
  -2  20   3    0.22    0.23
   0 -20   3    0.13    0.21
   0 -20   3    0.19    0.17
   0 -20  -3    0.25    0.23
   0  20  -3    0.05    0.23
   0  20   3    0.22    0.22
   0  20   3    0.76    0.26
   0  20   3    0.37    0.26
   0  20  -3    0.11    0.40
   0  20   3   -0.16    0.22
   0  20  -3    0.19    0.14
   2 -20   3    0.00    0.10
   2 -20   3   -0.24    0.28
   2 -20   3   -0.05    0.11
   2 -20   3    0.10    0.21
   2  20   3   -0.22    0.20
   2  20   3   -0.19    0.33
   2  20   3    0.55    0.26
  -2  20  -3    0.07    0.36
  -2  20  -3   -0.21    0.20
  -2  20  -3   -0.21    0.45
   2  20   3   -0.20    0.26
   4 -20   3    4.45    0.38
   4 -20   3    4.99    0.51
   4 -20   3    4.52    0.66
   4  20   3    4.16    0.64
   4  20   3    3.02    0.30
   4  20   3    4.30    0.32
  -4  20  -3    5.46    0.83
   4  20   3    3.88    0.32
   6 -20   3    0.20    0.39
   6 -20   3    0.81    0.42
   6  20   3   -0.25    0.64
  -6  20  -3    0.57    0.86
   5 -21  -3    0.60    0.37
   5 -21  -3    0.78    0.41
  -5 -21   3    1.30    0.43
   5  21  -3    1.89    0.65
   5  21  -3    1.22    0.30
  -5  21   3    1.11    0.41
  -3 -21   3    0.30    0.29
   3 -21  -3    0.03    0.19
   3 -21  -3    0.21    0.16
   3 -21  -3    0.10    0.27
   3 -21  -3    0.11    0.26
   3  21  -3    0.32    0.33
   3  21  -3    0.24    0.44
  -3  21   3    0.03    0.28
   1 -21  -3    1.01    0.29
  -1 -21   3    1.15    0.26
   1 -21  -3    0.68    0.24
  -1 -21   3    1.27    0.53
   1  21  -3    1.28    0.48
   1  21  -3    1.15    0.20
  -1  21   3    0.96    0.28
  -1  21   3    0.98    0.25
  -1  21   3    0.76    0.26
   1 -21   3    1.41    0.27
  -1  21  -3    1.80    0.18
   1  21   3    2.07    0.33
  -1  21  -3    2.05    0.55
   1  21   3    2.08    0.39
   1  21   3    1.90    0.38
  -1  21  -3    1.79    0.31
   1  21   3    1.53    0.28
   3 -21   3    2.64    0.34
   3 -21   3    2.29    0.39
   3 -21   3    2.06    0.32
   3 -21   3    1.99    0.24
  -3  21  -3    2.51    0.65
   3  21   3    2.67    0.52
   3  21   3    2.13    0.34
   5 -21   3    0.20    0.35
   5 -21   3    0.73    0.39
   5  21   3    0.38    0.58
   5  21   3    0.43    0.26
  -5  21  -3    0.62    0.75
   4 -22  -3    0.54    0.35
  -4 -22   3    0.75    0.38
   4 -22  -3    0.49    0.22
   4 -22  -3    0.42    0.35
  -4  22   3    0.71    0.44
   4  22  -3    0.60    0.53
   4  22  -3    0.10    0.57
   2 -22  -3    1.33    0.50
  -2 -22   3    1.10    0.31
   2 -22  -3    0.90    0.32
  -2  22   3    1.66    0.33
  -2  22   3    1.49    0.42
   2  22  -3    1.80    0.54
   0 -22  -3    0.51    0.29
   0 -22   3    0.20    0.46
   0  22   3    0.19    0.27
   0  22   3    0.60    0.40
   0  22   3    0.11    0.29
   0  22  -3    0.38    0.17
   0  22  -3    0.68    0.49
   2 -22   3    0.54    0.31
   2 -22   3    1.07    0.30
  -2  22  -3    1.43    0.60
   2  22   3    1.54    0.33
  -2  22  -3    0.92    0.27
   2  22   3    0.59    0.42
   4 -22   3    0.95    0.35
   4 -22   3    0.10    0.37
   4  22   3    0.42    0.57
  -4  22  -3    1.19    0.74
   5 -23  -3    0.11    0.44
  -5 -23   3    1.16    0.47
   5 -23  -3    0.60    0.46
   5  23  -3    0.37    0.72
  -5  23   3    0.03    0.44
   3 -23  -3    0.86    0.38
  -3 -23   3    1.18    0.38
   3 -23  -3    0.33    0.34
   3  23  -3    0.74    0.58
  -3  23   3    1.11    0.36
   3  23  -3    0.90    0.55
   1 -23  -3    0.57    0.33
   1 -23  -3    0.40    0.32
  -1 -23   3    0.58    0.32
   1  23  -3    1.05    0.55
  -1  23   3    1.09    0.33
   1  23  -3    0.86    0.22
  -1  23   3    0.78    0.27
   1 -23   3    0.19    0.29
  -1  23  -3   -0.13    0.45
   1  23   3    0.61    0.39
  -1  23  -3   -0.01    0.56
   1  23   3    0.66    0.40
  -1  23  -3    0.83    0.36
   1  23   3    0.40    0.32
   3 -23   3    0.46    0.36
   3 -23   3    0.62    0.33
  -3  23  -3    0.53    0.64
   3  23   3    0.19    0.39
   3  23   3    0.56    0.51
   5 -23   3    1.48    0.53
   5 -23   3    0.67    0.45
   5  23   3    0.89    0.67
  -5  23  -3    1.22    0.92
   4 -24  -3    0.43    0.43
  -4 -24   3    1.54    0.47
   4 -24  -3    1.51    0.46
   4  24  -3    1.72    0.72
  -4  24   3    1.31    0.44
   2 -24  -3    0.03    0.33
   2 -24  -3    0.16    0.32
  -2 -24   3   -0.18    0.34
   2  24  -3    0.52    0.30
  -2  24   3    0.36    0.34
   2  24  -3    1.22    0.59
   2  24  -3    0.74    0.58
   0 -24   3    0.36    0.31
   0 -24  -3    0.13    0.33
   0  24  -3    0.91    0.21
   0  24  -3    0.53    0.44
   0  24   3    0.38    0.32
   0  24  -3    0.13    0.70
   0  24   3    0.16    0.37
   0  24   3    0.84    0.51
   2 -24   3    0.01    0.32
  -2  24  -3    0.72    0.69
   2  24   3   -0.29    0.47
   2  24   3    0.70    0.39
   4 -24   3    1.04    0.44
   4 -24   3    0.96    0.46
   4  24   3    2.23    0.64
  -4  24  -3    1.05    0.80
   3 -25  -3   -0.69    0.36
   3 -25  -3    0.52    0.42
  -3 -25   3    0.04    0.43
  -3  25   3    0.01    0.40
   3  25  -3   -0.33    0.65
   1 -25  -3    0.04    0.36
   1  25  -3    0.13    0.83
   1 -25   3   -0.21    0.34
   1  25   3   -0.03    0.38
  -1  25  -3    1.22    0.71
   1  25   3   -0.57    0.42
  -1  25  -3    0.17    0.42
   1  25   3    0.48    0.50
   3 -25   3    0.57    0.41
   3 -25   3   -0.29    0.41
   3  25   3    0.51    0.47
   3  25   3    0.50    0.58
  -3  25  -3    0.35    0.77
   2 -26  -3   -0.13    0.40
   2 -26  -3   -0.26    0.44
   2  26  -3    1.40    0.85
  -2  26   3    1.34    0.74
  -2  26   3   -0.26    0.41
   2  26  -3    1.45    0.67
   0  26  -3    0.83    0.72
   0  26  -3    1.90    0.56
   0  26   3    0.22    0.42
   0  26   3    0.89    0.63
   0  26   3   -0.19    0.40
   2 -26   3    0.08    0.41
   2  26   3    0.39    0.57
   2  26   3    0.93    0.46
  -2  26  -3    1.15    0.79
   1  27  -3    0.69    0.66
  -1  27   3    1.03    0.44
   1  27  -3    1.54    0.82
  -1  27   3    0.62    0.77
   1  27   3    0.48    0.55
   1  27   3   -0.11    0.44
  -1  27  -3    1.89    0.84
   0  28   3   -0.18    0.50
   0  28  -3    0.61    0.89
  -8   0   4    0.26    0.43
  -8   0   4    0.51    0.35
   8   0  -4    0.07    0.41
  -8   0   4   -0.12    0.41
   8   0  -4    1.26    0.59
   6   0  -4    0.58    0.22
  -6   0   4    0.30    0.22
  -6   0   4    0.26    0.19
  -6   0   4    0.51    0.22
  -6   0   4    0.27    0.52
   6   0  -4    0.65    0.17
   6   0  -4    0.40    0.21
   4   0  -4   17.51    0.48
  -4   0   4   17.86    0.56
  -4   0   4   17.20    0.57
  -4   0   4   17.58    0.59
   4   0  -4   18.24    0.56
   4   0  -4   17.43    0.56
  -4   0   4   17.98    0.72
   4   0  -4   17.17    0.56
   2   0  -4   75.95    1.73
   2   0  -4   74.53    1.73
   2   0  -4   72.97    1.68
  -2   0   4   73.71    1.68
   2   0  -4   73.11    1.83
   2   0  -4   77.40    1.73
  -2   0   4   72.87    1.73
  -2   0   4   72.03    1.73
  -2   0   4   71.18    1.73
  -2   0   4   73.94    1.84
   0   0   4  165.20    3.80
   0   0  -4  176.33    3.84
   0   0  -4  173.05    3.82
   0   0   4  166.96    3.82
   0   0   4  172.76    3.89
   0   0  -4  170.92    3.82
   0   0   4  166.21    3.82
   0   0   4  165.19    3.83
   0   0  -4  173.60    3.81
  -2   0  -4   65.69    1.56
   2   0   4   62.61    1.48
  -2   0  -4   63.84    1.54
   2   0   4   63.23    1.53
  -2   0  -4   67.27    1.55
  -2   0  -4   62.12    1.57
   2   0   4   63.00    1.54
   2   0   4   65.66    1.54
   2   0   4   63.76    1.47
   4   0   4    9.41    0.46
   4   0   4    8.79    0.38
   4   0   4    9.04    0.30
   4   0   4    9.30    0.44
   4   0   4    9.36    0.39
   4   0   4    9.29    0.37
  -4   0  -4    8.66    0.45
  -4   0  -4    8.58    0.42
   4   0   4    9.25    0.42
   6   0   4    3.37    0.42
   6   0   4    3.92    0.49
   6   0   4    3.75    0.40
   6   0   4    5.26    0.63
  -6   0  -4    3.25    0.43
   6   0   4    3.61    0.39
   6   0   4    2.80    0.31
   8   0   4    0.04    0.32
  -8   0  -4    0.37    0.58
   8   0   4    0.30    0.44
   8   0   4    0.53    0.50
   8   0   4    0.01    0.66
  -9  -1   4   -0.10    0.46
   9   1  -4    0.62    0.81
  -9   1   4    0.95    0.45
   7  -1  -4    2.12    0.44
  -7  -1   4    1.68    0.37
  -7  -1   4    2.09    0.64
   7  -1  -4    1.65    0.30
   7  -1  -4    1.73    0.25
   7  -1  -4    1.41    0.32
  -7  -1   4    1.73    0.30
   7   1  -4    2.19    0.35
  -7   1   4    1.68    0.38
   7   1  -4    1.46    0.43
   7   1  -4    2.09    0.36
  -7   1   4    0.81    0.29
   7   1  -4    1.29    0.24
  -7   1   4    1.69    0.30
  -5  -1   4    4.25    0.33
  -5  -1   4    4.99    0.37
   5  -1  -4    4.68    0.32
  -5  -1   4    4.44    0.50
  -5  -1   4    4.84    0.35
   5  -1  -4    4.82    0.22
   5  -1  -4    4.52    0.33
  -5  -1   4    4.77    0.35
   5   1  -4    4.84    0.32
  -5   1   4    5.14    0.35
   5   1  -4    5.02    0.25
  -5   1   4    4.68    0.34
  -5   1   4    4.83    0.37
  -5   1   4    4.79    0.34
  -5   1   4    4.35    0.50
   5   1  -4    4.65    0.33
   3  -1  -4    6.92    0.21
   3  -1  -4    6.91    0.28
   3  -1  -4    6.35    0.28
  -3  -1   4    7.07    0.31
  -3  -1   4    6.81    0.29
  -3  -1   4    7.11    0.29
  -3  -1   4    7.39    0.41
   3   1  -4    6.76    0.23
  -3   1   4    7.18    0.41
  -3   1   4    6.71    0.28
  -3   1   4    6.93    0.31
   3   1  -4    7.23    0.29
  -3   1   4    7.08    0.29
   3   1  -4    6.83    0.28
   3   1  -4    6.84    0.29
   1  -1  -4   64.86    1.53
   1  -1  -4   65.73    1.52
  -1  -1   4   64.92    1.50
  -1  -1   4   66.83    1.62
   1  -1  -4   66.22    1.62
  -1  -1   4   66.63    1.53
   1  -1  -4   67.19    1.54
   1  -1  -4   63.44    1.53
   1   1  -4   65.89    1.54
   1   1  -4   64.97    1.51
   1   1  -4   64.40    1.53
   1   1  -4   64.05    1.53
  -1   1   4   65.14    1.53
   1   1  -4   65.06    1.62
   1   1  -4   65.86    1.51
  -1   1   4   65.58    1.49
  -1   1   4   66.79    1.53
  -1   1   4   65.11    1.53
  -1   1   4   67.38    1.62
  -1  -1  -4    5.94    0.17
   1  -1   4    6.15    0.25
  -1  -1  -4    5.89    0.23
   1  -1   4    5.62    0.22
   1  -1   4    5.93    0.27
  -1  -1  -4    5.81    0.27
   1  -1   4    6.21    0.19
   1  -1   4    5.83    0.22
  -1  -1  -4    5.99    0.23
  -1  -1  -4    5.76    0.25
  -1   1  -4    5.81    0.29
  -1   1  -4    5.93    0.23
   1   1   4    5.83    0.22
   1   1   4    6.12    0.26
  -1   1  -4    5.86    0.19
   1   1   4    6.00    0.22
  -1   1  -4    6.22    0.25
  -1   1  -4    5.82    0.22
   1   1   4    5.71    0.25
  -3  -1  -4   91.81    2.26
   3  -1   4   95.14    2.26
   3  -1   4   97.19    2.27
   3  -1   4   97.99    2.25
   3  -1   4   94.57    2.23
   3  -1   4   96.37    2.17
  -3  -1  -4   95.96    2.30
  -3  -1  -4   95.28    2.27
   3  -1   4   96.14    2.27
  -3   1  -4   95.72    2.28
   3   1   4   97.17    2.29
   3   1   4   95.82    2.27
  -3   1  -4   93.57    2.30
   3   1   4   97.54    2.25
  -3   1  -4   95.70    2.28
   3   1   4   95.00    2.18
   3   1   4   94.91    2.26
   3   1   4   95.21    2.21
   5  -1   4    2.13    0.26
  -5  -1  -4    2.24    0.32
   5  -1   4    1.91    0.29
   5  -1   4    1.26    0.20
   5  -1   4    2.41    0.31
   5  -1   4    1.49    0.20
   5  -1   4    1.94    0.25
   5  -1   4    1.64    0.29
   5   1   4    1.84    0.26
   5   1   4    2.00    0.26
  -5   1  -4    2.00    0.33
   5   1   4    1.92    0.30
   5   1   4    2.08    0.25
   5   1   4    1.77    0.22
   5   1   4    1.74    0.31
   5   1   4    1.45    0.19
   7  -1   4    0.68    0.34
   7  -1   4    1.39    0.29
   7  -1   4    1.78    0.51
   7  -1   4    1.42    0.40
   7  -1   4    1.33    0.38
  -7  -1  -4    1.75    0.45
   7  -1   4    1.02    0.35
   7   1   4    1.40    0.28
   7   1   4    1.52    0.37
   7   1   4    1.44    0.47
   7   1   4    2.02    0.44
   7   1   4    2.05    0.42
   7   1   4    0.95    0.33
  -7   1  -4    1.90    0.48
  -8  -2   4    0.96    0.44
  -8  -2   4    0.53    0.35
   8  -2  -4    0.73    0.54
  -8  -2   4    1.59    0.50
  -8   2   4    0.35    0.48
   8   2  -4    1.00    0.45
  -8   2   4    0.60    0.35
   8   2  -4    0.68    0.59
  -8   2   4    0.18    0.44
  -6  -2   4    1.13    0.26
   6  -2  -4    1.39    0.17
  -6  -2   4    1.57    0.50
  -6  -2   4    1.27    0.25
   6  -2  -4    1.59    0.25
  -6  -2   4    1.26    0.24
   6  -2  -4    1.67    0.28
   6   2  -4    1.19    0.23
   6   2  -4    1.16    0.21
  -6   2   4    1.25    0.23
   6   2  -4    1.61    0.28
  -6   2   4    0.72    0.21
  -6   2   4    1.22    0.26
  -6   2   4    1.42    0.32
   4  -2  -4    1.98    0.21
   4  -2  -4    1.84    0.21
  -4  -2   4    2.26    0.22
   4  -2  -4    1.78    0.20
  -4  -2   4    2.39    0.37
  -4  -2   4    2.05    0.25
   4  -2  -4    1.89    0.13
  -4  -2   4    2.30    0.26
  -4  -2   4    1.65    0.21
  -4   2   4    1.52    0.18
   4   2  -4    1.65    0.21
   4   2  -4    1.61    0.19
  -4   2   4    2.93    0.42
  -4   2   4    2.03    0.24
  -4   2   4    1.78    0.22
   4   2  -4    1.82    0.21
  -2  -2   4   19.27    0.54
   2  -2  -4   21.03    0.55
  -2  -2   4   19.57    0.54
   2  -2  -4   19.94    0.54
   2  -2  -4   20.26    0.55
  -2  -2   4   19.34    0.54
  -2  -2   4   19.87    0.65
  -2   2   4   19.62    0.55
   2   2  -4   20.10    0.54
   2   2  -4   20.31    0.66
   2   2  -4   20.50    0.54
   2   2  -4   20.35    0.55
  -2   2   4   19.32    0.54
   2   2  -4   20.39    0.51
  -2   2   4   19.92    0.47
   0  -2  -4   76.91    1.77
   0  -2  -4   77.75    1.79
   0  -2  -4   76.03    1.76
   0  -2   4   77.43    1.74
   0  -2   4   76.96    1.79
   0  -2   4   75.54    1.80
   0  -2  -4   76.35    1.83
   0  -2   4   77.03    1.77
   0  -2   4   80.15    1.86
   0  -2   4   75.93    1.77
   0   2  -4   75.78    1.73
   0   2   4   75.54    1.76
   0   2  -4   76.04    1.77
   0   2  -4   75.11    1.77
   0   2   4   74.81    1.77
   0   2  -4   75.73    1.85
   0   2   4   78.88    1.83
   0   2   4   75.50    1.78
   0   2   4   76.03    1.77
   0   2  -4   78.79    1.79
  -2  -2  -4   91.79    2.11
   2  -2   4   89.73    2.10
  -2  -2  -4   93.07    2.12
  -2  -2  -4   86.66    2.27
   2  -2   4   88.37    2.11
   2  -2   4   87.49    2.10
  -2  -2  -4   90.76    2.11
  -2   2  -4   91.89    2.09
  -2   2  -4   94.22    2.12
  -2   2  -4   92.96    2.13
  -2   2  -4   90.37    2.17
  -2   2  -4   90.05    2.11
   2   2   4   89.27    2.06
   2   2   4   86.55    2.09
   2   2   4   90.53    2.11
   2   2   4   88.46    2.03
   2   2   4   89.64    2.13
   4  -2   4    8.65    0.42
  -4  -2  -4    9.08    0.40
   4  -2   4    9.33    0.38
  -4  -2  -4    9.64    0.48
   4  -2   4    8.55    0.28
   4  -2   4    9.57    0.44
   4  -2   4    9.31    0.38
   4  -2   4    9.22    0.42
   4  -2   4    9.05    0.37
   4   2   4    9.20    0.37
   4   2   4    9.35    0.43
   4   2   4    8.94    0.46
  -4   2  -4    8.05    0.43
   4   2   4    8.56    0.37
   4   2   4    9.30    0.42
  -4   2  -4    8.68    0.44
   4   2   4    8.60    0.38
   4   2   4    8.64    0.32
   6  -2   4    6.40    0.55
   6  -2   4    6.66    0.46
   6  -2   4    7.35    0.62
  -6  -2  -4    6.67    0.47
   6  -2   4    6.71    0.47
   6  -2   4    6.26    0.48
   6  -2   4    6.63    0.50
   6   2   4    6.75    0.48
  -6   2  -4    6.72    0.54
   6   2   4    6.81    0.41
   6   2   4    6.55    0.46
   6   2   4    7.11    0.57
   6   2   4    7.73    0.50
   6   2   4    7.04    0.61
   6   2   4    7.14    0.54
   8  -2   4   -0.08    0.87
  -8  -2  -4    0.44    0.65
   8  -2   4   -0.07    0.32
   8  -2   4    0.07    0.58
  -8   2  -4   -0.29    0.62
   8   2   4   -0.28    0.61
   8   2   4   -0.49    0.31
   8   2   4    0.21    0.53
  -9   3   4    0.34    0.56
   7  -3  -4    0.82    0.37
  -7  -3   4    0.52    0.31
   7  -3  -4    0.52    0.33
  -7  -3   4    0.26    0.28
   7  -3  -4    0.61    0.37
  -7  -3   4    0.62    0.28
   7  -3  -4    0.63    0.31
   7   3  -4    0.22    0.29
   7   3  -4    0.17    0.25
  -7   3   4    0.19    0.26
  -7   3   4    0.10    0.30
  -7   3   4    0.23    0.25
   7   3  -4    0.23    0.25
  -5  -3   4    1.39    0.20
  -5  -3   4    1.87    0.24
  -5  -3   4    1.97    0.25
   5  -3  -4    1.62    0.15
  -5  -3   4    2.15    0.42
   5  -3  -4    2.12    0.24
   5  -3  -4    2.36    0.26
  -5   3   4    2.02    0.44
   5   3  -4    2.40    0.25
  -5   3   4    1.79    0.26
  -5   3   4    2.58    0.27
  -5   3   4    2.18    0.28
   5   3  -4    1.78    0.23
   5   3  -4    2.12    0.22
  -3  -3   4    3.71    0.24
   3  -3  -4    3.35    0.20
   3  -3  -4    3.40    0.11
   3  -3  -4    3.22    0.20
  -3  -3   4    3.16    0.21
  -3  -3   4    3.38    0.33
   3  -3  -4    3.50    0.21
  -3  -3   4    3.16    0.23
  -3  -3   4    3.21    0.20
   3  -3  -4    3.24    0.22
   3   3  -4    3.14    0.21
  -3   3   4    3.47    0.21
  -3   3   4    3.17    0.24
   3   3  -4    3.42    0.33
   3   3  -4    3.35    0.21
   3   3  -4    3.47    0.21
  -3   3   4    3.83    0.35
  -3   3   4    3.22    0.21
   3   3  -4    3.23    0.17
  -1  -3   4   15.65    0.43
  -1  -3   4   16.18    0.44
  -1  -3   4   15.27    0.43
   1  -3  -4   16.35    0.44
   1  -3  -4   16.05    0.44
   1  -3  -4   15.53    0.52
  -1  -3   4   15.86    0.42
   1  -3  -4   15.76    0.43
   1  -3  -4   16.25    0.44
  -1  -3   4   15.36    0.52
  -1   3   4   15.93    0.45
   1   3  -4   16.56    0.43
  -1   3   4   15.14    0.43
  -1   3   4   15.29    0.46
   1   3  -4   16.17    0.42
   1   3  -4   16.16    0.44
  -1   3   4   15.94    0.52
   1   3  -4   15.90    0.43
   1   3  -4   15.92    0.54
  -1   3   4   15.41    0.43
   1  -3   4   19.63    0.54
  -1  -3  -4   20.97    0.58
  -1  -3  -4   20.82    0.54
   1  -3   4   19.35    0.53
   1  -3   4   20.62    0.61
   1  -3   4   20.12    0.54
  -1  -3  -4   20.38    0.54
  -1  -3  -4   20.08    0.56
   1  -3   4   19.62    0.55
   1   3   4   20.69    0.56
   1   3   4   20.47    0.53
   1   3   4   20.41    0.58
   1   3   4   20.33    0.54
  -1   3  -4   19.36    0.62
  -1   3  -4   20.22    0.54
  -1   3  -4   20.52    0.53
  -1   3  -4   20.38    0.55
  -1   3  -4   20.50    0.55
   3  -3   4   21.51    0.60
  -3  -3  -4   19.74    0.61
  -3  -3  -4   19.60    0.49
  -3  -3  -4   19.83    0.58
   3  -3   4   20.34    0.62
   3  -3   4   21.00    0.60
   3  -3   4   20.11    0.60
   3  -3   4   20.26    0.59
  -3  -3  -4   20.85    0.67
   3  -3   4   20.11    0.61
   3  -3   4   20.62    0.49
   3   3   4   20.52    0.62
   3   3   4   20.54    0.56
   3   3   4   20.16    0.66
  -3   3  -4   19.97    0.67
   3   3   4   20.83    0.60
   3   3   4   20.96    0.56
  -3   3  -4   20.21    0.49
   3   3   4   20.07    0.60
   5  -3   4    0.09    0.21
   5  -3   4    0.36    0.24
   5  -3   4   -0.14    0.20
   5  -3   4    0.08    0.19
  -5  -3  -4   -0.06    0.20
   5  -3   4   -0.06    0.16
   5  -3   4    0.14    0.14
   5  -3   4    0.03    0.17
   5   3   4   -0.06    0.18
   5   3   4    0.23    0.14
   5   3   4    0.18    0.17
   5   3   4    0.16    0.23
   5   3   4    0.18    0.14
   5   3   4    0.04    0.16
   5   3   4    0.11    0.26
  -7  -3  -4    1.90    0.42
   7  -3   4    0.90    0.36
   7  -3   4    0.76    0.35
   7  -3   4    0.89    0.44
   7  -3   4    0.24    0.26
   7  -3   4    0.43    0.38
  -7   3  -4    1.26    0.49
   7   3   4    0.98    0.36
   7   3   4    0.29    0.29
   7   3   4    1.31    0.44
   7   3   4    0.96    0.57
   7   3   4    0.59    0.27
   7   3   4    1.97    0.40
   8  -4  -4    0.33    0.42
  -8  -4   4    0.62    0.36
   8  -4  -4    0.25    0.26
  -8  -4   4    0.28    0.36
   8  -4  -4    0.48    0.51
  -8   4   4   -0.27    0.34
  -8   4   4    1.19    0.44
   8   4  -4    0.64    0.61
  -6  -4   4    1.43    0.25
   6  -4  -4    1.42    0.15
  -6  -4   4    1.25    0.32
  -6  -4   4    1.50    0.28
   6  -4  -4    0.95    0.21
   6  -4  -4    0.83    0.22
  -6  -4   4    2.03    0.50
   6   4  -4    1.43    0.26
   6   4  -4    1.44    0.22
  -6   4   4    1.00    0.23
   6   4  -4    1.32    0.27
  -6   4   4    1.28    0.33
  -6   4   4    1.19    0.27
  -6   4   4    1.55    0.28
  -4  -4   4    2.98    0.27
   4  -4  -4    2.05    0.25
   4  -4  -4    2.62    0.23
   4  -4  -4    2.14    0.22
  -4  -4   4    2.71    0.40
   4  -4  -4    2.33    0.11
  -4  -4   4    2.66    0.23
  -4  -4   4    2.50    0.24
  -4   4   4    2.81    0.40
  -4   4   4    2.24    0.23
   4   4  -4    2.59    0.23
  -4   4   4    2.27    0.27
   4   4  -4    2.61    0.21
   4   4  -4    2.44    0.26
  -4   4   4    2.26    0.24
   4   4  -4    2.36    0.23
   2  -4  -4   39.00    0.95
  -2  -4   4   37.91    0.94
   2  -4  -4   38.18    0.93
  -2  -4   4   38.12    0.94
   2  -4  -4   38.44    0.95
  -2  -4   4   36.99    0.94
   2  -4  -4   38.55    0.96
  -2  -4   4   38.64    0.97
  -2  -4   4   38.21    1.19
  -2  -4   4   36.75    0.93
  -2   4   4   37.27    0.96
   2   4  -4   38.38    0.93
  -2   4   4   38.82    1.06
   2   4  -4   37.16    0.94
  -2   4   4   38.36    0.95
  -2   4   4   37.83    0.95
   2   4  -4   38.24    0.93
   2   4  -4   38.04    0.94
   2   4  -4   38.24    1.06
   0  -4   4   23.42    0.61
   0  -4   4   23.87    0.69
   0  -4  -4   23.58    0.60
   0  -4   4   23.45    0.60
   0  -4  -4   23.38    0.56
   0  -4  -4   23.05    0.65
   0  -4   4   22.83    0.55
   0  -4   4   22.77    0.60
   0  -4  -4   24.00    0.63
   0  -4  -4   23.61    0.59
   0   4   4   23.59    0.59
   0   4  -4   23.60    0.62
   0   4  -4   23.51    0.60
   0   4  -4   23.74    0.61
   0   4  -4   22.92    0.55
   0   4  -4   23.30    0.60
   0   4   4   22.76    0.62
   0   4   4   23.77    0.65
   0   4  -4   23.35    0.70
   0   4   4   23.12    0.59
  -2  -4  -4   67.26    1.59
  -2  -4  -4   66.69    1.62
   2  -4   4   68.80    1.63
   2  -4   4   67.32    1.62
   2  -4   4   66.03    1.61
  -2  -4  -4   68.58    1.63
   2  -4   4   67.27    1.62
  -2  -4  -4   66.63    1.57
   2   4   4   69.29    1.60
   2   4   4   68.28    1.67
   2   4   4   68.65    1.62
  -2   4  -4   70.87    1.63
  -2   4  -4   66.41    1.71
   2   4   4   67.43    1.54
  -2   4  -4   69.89    1.65
  -2   4  -4   71.06    1.64
   2   4   4   67.95    1.62
  -2   4  -4   69.88    1.63
   4  -4   4    2.22    0.24
   4  -4   4    1.79    0.23
   4  -4   4    1.58    0.23
   4  -4   4    1.40    0.22
  -4  -4  -4    2.83    0.35
   4  -4   4    1.62    0.20
   4  -4   4    2.14    0.25
   4  -4   4    1.80    0.22
  -4  -4  -4    1.56    0.21
   4   4   4    2.15    0.24
   4   4   4    2.12    0.30
  -4   4  -4    2.18    0.26
   4   4   4    2.08    0.25
   4   4   4    1.96    0.22
   4   4   4    2.00    0.20
  -4   4  -4    2.68    0.37
   4   4   4    1.92    0.22
   6  -4   4   -0.11    0.17
   6  -4   4   -0.12    0.31
   6  -4   4    0.00    0.23
  -6  -4  -4    0.12    0.24
   6  -4   4    0.21    0.20
   6  -4   4    0.04    0.26
   6  -4   4    0.03    0.23
   6  -4   4    0.36    0.26
   6   4   4   -0.15    0.28
   6   4   4    0.11    0.20
   6   4   4   -0.05    0.18
   6   4   4    0.12    0.23
   6   4   4   -0.49    0.29
   6   4   4    0.57    0.23
   6   4   4    0.14    0.22
   8  -4   4   -0.89    0.41
   8  -4   4    0.49    0.69
   8  -4   4    0.62    0.36
   8   4   4   -0.06    0.33
   8   4   4    0.11    0.55
  -8   4  -4    0.46    0.66
   7  -5  -4   -0.02    0.29
   7  -5  -4    0.24    0.21
  -7  -5   4   -0.11    0.30
  -7  -5   4    0.22    0.33
   7  -5  -4    0.45    0.34
  -7  -5   4    0.44    0.30
  -7   5   4    0.26    0.25
   7   5  -4    0.32    0.27
   7   5  -4   -0.03    0.28
  -7   5   4    0.55    0.32
  -7   5   4   -0.37    0.32
  -7   5   4    0.10    0.29
  -5  -5   4    0.47    0.18
   5  -5  -4    0.74    0.19
   5  -5  -4    0.93    0.22
  -5  -5   4    0.63    0.20
  -5  -5   4    0.95    0.37
   5  -5  -4    0.85    0.09
  -5  -5   4    0.83    0.19
  -5   5   4    0.35    0.16
  -5   5   4    1.07    0.22
   5   5  -4    0.66    0.22
   5   5  -4    0.69    0.18
   5   5  -4    0.78    0.20
   5   5  -4    0.71    0.17
  -5   5   4    0.31    0.33
  -5   5   4    0.42    0.23
   3  -5  -4   15.73    0.49
   3  -5  -4   15.47    0.47
  -3  -5   4   15.63    0.48
  -3  -5   4   15.53    0.59
  -3  -5   4   14.93    0.47
   3  -5  -4   15.38    0.47
  -3  -5   4   14.91    0.49
   3  -5  -4   15.52    0.44
   3   5  -4   15.63    0.47
  -3   5   4   15.20    0.48
  -3   5   4   15.04    0.50
   3   5  -4   15.10    0.45
  -3   5   4   14.51    0.47
   3   5  -4   15.41    0.47
   3   5  -4   15.03    0.48
  -3   5   4   15.98    0.63
   3   5  -4   14.77    0.60
   1  -5  -4    8.43    0.26
   1  -5  -4    8.03    0.27
  -1  -5   4    7.61    0.27
  -1  -5   4    7.74    0.36
  -1  -5   4    7.23    0.24
  -1  -5   4    7.35    0.26
   1  -5  -4    8.33    0.26
  -1  -5   4    7.47    0.28
  -1  -5   4    7.68    0.26
   1  -5  -4    8.33    0.28
   1   5  -4    8.07    0.38
  -1   5   4    7.04    0.27
   1   5  -4    8.34    0.26
  -1   5   4    7.25    0.30
   1   5  -4    8.00    0.24
   1   5  -4    8.45    0.27
  -1   5   4    7.72    0.35
  -1   5   4    7.48    0.25
   1   5  -4    8.07    0.27
  -1   5   4    7.49    0.26
  -1  -5  -4    0.74    0.14
   1  -5   4    0.76    0.10
   1  -5   4    0.59    0.10
  -1  -5  -4    0.83    0.14
  -1  -5  -4    0.71    0.10
   1  -5   4    0.61    0.09
   1  -5   4    0.66    0.06
   1  -5   4    1.21    0.20
  -1  -5  -4    0.84    0.11
  -1  -5  -4    0.84    0.10
   1  -5   4    0.72    0.10
   1  -5   4    0.79    0.11
  -1   5  -4    1.08    0.21
  -1   5  -4    0.74    0.10
  -1   5  -4    0.72    0.09
   1   5   4    0.68    0.09
   1   5   4    0.80    0.14
   1   5   4    0.66    0.14
   1   5   4    0.82    0.10
  -1   5  -4    1.08    0.12
  -1   5  -4    1.16    0.13
   3  -5   4   34.58    0.92
   3  -5   4   35.19    0.92
  -3  -5  -4   35.02    1.00
   3  -5   4   33.48    0.89
   3  -5   4   34.32    0.86
  -3  -5  -4   33.65    0.83
  -3  -5  -4   33.19    0.83
   3  -5   4   35.53    0.92
   3  -5   4   35.57    0.93
   3  -5   4   34.75    0.94
   3   5   4   35.40    0.91
  -3   5  -4   33.96    0.91
   3   5   4   35.03    0.89
  -3   5  -4   33.44    1.02
  -3   5  -4   33.93    0.94
  -3   5  -4   34.25    0.83
   3   5   4   35.32    0.93
   3   5   4   34.06    0.91
   3   5   4   35.30    0.91
   3   5   4   34.95    0.99
   5  -5   4    0.32    0.18
   5  -5   4    0.30    0.16
   5  -5   4    0.34    0.22
   5  -5   4    0.30    0.16
   5  -5   4    0.14    0.21
   5  -5   4    0.16    0.15
   5  -5   4    0.32    0.20
   5   5   4    0.09    0.27
   5   5   4    0.31    0.17
   5   5   4    0.38    0.20
   5   5   4    0.31    0.16
   5   5   4    0.13    0.26
   7  -5   4    0.16    0.74
   7  -5   4   -0.08    0.39
   7  -5   4    0.25    0.30
  -7  -5  -4    1.14    0.35
   7  -5   4    0.08    0.34
   7   5   4    0.71    0.34
   7   5   4    0.50    0.27
   7   5   4    0.81    0.36
   7   5   4    0.02    0.44
   7   5   4    0.47    0.32
  -7   5  -4    1.02    0.53
   7   5   4    0.25    0.40
   8  -6  -4    0.76    0.42
   8  -6  -4    0.22    0.27
  -8  -6   4    0.76    0.39
  -8  -6   4    0.10    0.42
  -8   6   4    0.87    0.34
   8   6  -4   -0.11    0.64
  -8   6   4    0.72    0.50
   6  -6  -4    2.04    0.26
  -6  -6   4    1.76    0.30
   6  -6  -4    1.76    0.28
   6  -6  -4    1.53    0.16
  -6  -6   4    1.38    0.47
  -6  -6   4    1.18    0.25
  -6  -6   4    1.18    0.25
   6  -6  -4    1.79    0.28
   6   6  -4    1.96    0.26
  -6   6   4    1.49    0.25
  -6   6   4    1.72    0.26
   6   6  -4    1.48    0.27
  -6   6   4    1.11    0.30
   6   6  -4    1.90    0.29
  -6   6   4    1.92    0.30
  -4  -6   4    9.43    0.39
  -4  -6   4    8.88    0.37
  -4  -6   4    9.26    0.52
   4  -6  -4    9.11    0.32
   4  -6  -4    9.15    0.37
  -4  -6   4    8.62    0.41
   4  -6  -4    8.79    0.39
   4  -6  -4    8.74    0.37
   4   6  -4    8.71    0.40
   4   6  -4    9.07    0.38
   4   6  -4    9.37    0.38
  -4   6   4    9.64    0.57
   4   6  -4    8.54    0.52
  -4   6   4    8.90    0.38
  -4   6   4    8.84    0.42
  -4   6   4    9.56    0.39
   4   6  -4    8.60    0.37
  -2  -6   4  118.88    2.78
  -2  -6   4  121.35    2.79
  -2  -6   4  125.17    2.91
  -2  -6   4  119.95    2.80
   2  -6  -4  124.97    2.79
   2  -6  -4  125.96    2.81
   2  -6  -4  124.48    2.79
  -2  -6   4  118.85    2.81
   2  -6  -4  121.68    2.77
   2   6  -4  118.89    2.78
   2   6  -4  121.04    2.79
  -2   6   4  118.99    2.79
   2   6  -4  121.83    2.91
   2   6  -4  123.10    2.80
  -2   6   4  127.55    2.93
   2   6  -4  120.06    2.78
  -2   6   4  119.70    2.79
  -2   6   4  121.49    2.82
   0  -6   4   23.49    0.63
   0  -6  -4   24.19    0.61
   0  -6  -4   23.93    0.61
   0  -6   4   24.11    0.61
   0  -6  -4   24.61    0.66
   0  -6   4   24.81    0.74
   0  -6  -4   23.69    0.58
   0  -6   4   24.06    0.61
   0  -6   4   23.90    0.62
   0   6  -4   23.51    0.62
   0   6   4   23.73    0.64
   0   6   4   24.17    0.61
   0   6  -4   23.18    0.64
   0   6  -4   24.03    0.64
   0   6  -4   24.16    0.65
   0   6  -4   23.82    0.74
   0   6  -4   23.93    0.61
   0   6  -4   23.41    0.55
   0   6   4   24.98    0.61
   0   6   4   24.48    0.67
   0   6   4   23.71    0.65
  -2  -6  -4   65.58    1.54
  -2  -6  -4   68.78    1.66
   2  -6   4   62.64    1.59
  -2  -6  -4   66.38    1.59
   2  -6   4   63.39    1.56
   2  -6   4   64.09    1.59
   2  -6   4   64.41    1.58
   2  -6   4   65.06    1.58
   2  -6   4   65.21    1.50
  -2  -6  -4   65.94    1.58
   2   6   4   65.72    1.57
   2   6   4   66.10    1.57
  -2   6  -4   68.74    1.58
  -2   6  -4   67.49    1.55
   2   6   4   66.65    1.57
  -2   6  -4   69.03    1.61
  -2   6  -4   68.04    1.61
  -2   6  -4   68.99    1.60
   2   6   4   63.81    1.64
  -2   6  -4   65.32    1.70
   4  -6   4   23.93    0.66
   4  -6   4   24.13    0.71
   4  -6   4   23.96    0.76
   4  -6   4   23.63    0.68
   4  -6   4   23.19    0.74
   4  -6   4   23.68    0.74
  -4   6  -4   22.47    0.84
  -4   6  -4   22.73    0.72
   4   6   4   23.68    0.74
   4   6   4   23.92    0.73
   4   6   4   23.73    0.70
   4   6   4   25.03    0.70
   4   6   4   23.84    0.83
   4   6   4   24.02    0.71
   6  -6   4    4.51    0.39
   6  -6   4    4.58    0.54
   6  -6   4    3.99    0.44
   6  -6   4    5.03    0.47
   6  -6   4    5.34    0.45
   6  -6   4    5.56    0.60
  -6  -6  -4    4.50    0.40
   6  -6   4    3.50    0.40
  -6  -6  -4    4.41    0.32
   6   6   4    5.12    0.45
   6   6   4    5.00    0.60
   6   6   4    5.25    0.49
   6   6   4    4.66    0.43
   6   6   4    5.22    0.46
   6   6   4    4.69    0.55
   8  -6   4    0.12    0.36
   8   6   4    0.57    0.60
  -8   6  -4    1.35    0.75
   8   6   4    0.06    0.37
   7  -7  -4    0.46    0.23
   7  -7  -4    0.29    0.33
  -7  -7   4    0.74    0.35
   7  -7  -4    0.67    0.30
  -7  -7   4    0.31    0.35
   7  -7  -4    0.46    0.50
  -7  -7   4    0.22    0.30
  -7   7   4    0.78    0.26
  -7   7   4    0.53    0.33
  -7   7   4    0.27    0.32
   7   7  -4    0.94    0.33
  -7   7   4    0.57    0.30
   7   7  -4   -0.10    0.32
   5  -7  -4   10.82    0.39
  -5  -7   4   11.59    0.49
  -5  -7   4   10.91    0.47
   5  -7  -4   12.56    0.62
   5  -7  -4   11.33    0.48
  -5  -7   4   11.66    0.53
  -5  -7   4   11.19    0.64
   5   7  -4   10.94    0.46
   5   7  -4   11.67    0.48
   5   7  -4   11.20    0.53
   5   7  -4   11.02    0.48
  -5   7   4   11.23    0.49
  -5   7   4   11.40    0.54
  -5   7   4   10.46    0.53
   3  -7  -4    2.10    0.17
  -3  -7   4    1.90    0.31
   3  -7  -4    2.22    0.27
  -3  -7   4    2.10    0.19
  -3  -7   4    1.89    0.18
   3  -7  -4    2.12    0.18
   3  -7  -4    2.43    0.18
  -3  -7   4    2.48    0.24
   3  -7  -4    2.29    0.22
   3   7  -4    2.08    0.19
   3   7  -4    1.68    0.21
  -3   7   4    1.98    0.19
  -3   7   4    3.13    0.41
   3   7  -4    2.28    0.34
  -3   7   4    1.80    0.23
   3   7  -4    1.85    0.20
  -3   7   4    1.88    0.19
   3   7  -4    1.67    0.17
   1  -7  -4    3.39    0.18
  -1  -7   4    3.66    0.20
   1  -7  -4    2.90    0.19
  -1  -7   4    3.42    0.31
  -1  -7   4    3.63    0.19
   1  -7  -4    2.85    0.19
   1  -7  -4    3.37    0.16
   1  -7  -4    3.21    0.16
  -1  -7   4    3.61    0.17
   1   7  -4    3.07    0.17
   1   7  -4    2.86    0.29
  -1   7   4    3.47    0.16
  -1   7   4    3.60    0.27
   1   7  -4    3.04    0.19
  -1   7   4    3.79    0.19
  -1   7   4    3.35    0.19
   1   7  -4    3.10    0.15
  -1   7   4    3.52    0.16
   1   7  -4    3.09    0.16
   1  -7   4   81.44    1.95
   1  -7   4   80.07    1.90
  -1  -7  -4   84.39    1.91
   1  -7   4   80.28    1.86
  -1  -7  -4   83.17    1.90
  -1  -7  -4   83.84    1.98
   1  -7   4   81.46    1.90
  -1  -7  -4   81.64    1.92
   1  -7   4   82.16    1.93
  -1   7  -4   84.00    1.92
  -1   7  -4   79.84    2.04
  -1   7  -4   81.06    1.92
  -1   7  -4   82.49    1.96
   1   7   4   80.62    1.90
   1   7   4   82.42    1.92
   1   7   4   82.65    1.91
   1   7   4   83.06    1.97
  -1   7  -4   84.19    1.92
   1   7   4   81.58    1.85
   1   7   4   82.74    1.90
   3  -7   4   22.08    0.64
   3  -7   4   21.70    0.56
  -3  -7  -4   20.43    0.57
   3  -7   4   21.57    0.61
   3  -7   4   20.93    0.64
   3  -7   4   21.58    0.66
   3  -7   4   22.36    0.63
   3  -7   4   21.42    0.65
   3   7   4   21.52    0.63
   3   7   4   22.21    0.62
  -3   7  -4   20.95    0.76
   3   7   4   21.93    0.64
  -3   7  -4   21.11    0.68
  -3   7  -4   21.01    0.57
   3   7   4   21.48    0.62
   3   7   4   21.37    0.61
   3   7   4   21.17    0.73
  -3   7  -4   21.29    0.63
   5  -7   4    6.45    0.36
   5  -7   4    7.01    0.47
   5  -7   4    5.83    0.47
   5  -7   4    6.35    0.35
   5  -7   4    6.73    0.44
   5  -7   4    6.27    0.40
   5   7   4    6.87    0.39
   5   7   4    6.32    0.46
   5   7   4    6.87    0.40
   5   7   4    6.88    0.44
   5   7   4    6.81    0.55
   5   7   4    5.70    0.40
   7  -7   4    0.29    0.28
   7  -7   4    0.03    0.48
   7  -7   4    0.92    0.44
   7  -7   4    0.42    0.30
  -7   7  -4    0.54    0.56
   7   7   4    0.07    0.34
   7   7   4    0.62    0.47
   7   7   4    0.03    0.31
   7   7   4    0.39    0.40
   7   7   4    0.32    0.33
  -8  -8   4    1.20    0.44
  -8  -8   4    0.87    0.40
   8  -8  -4    0.92    0.45
   8  -8  -4    0.54    0.38
  -8   8   4    0.81    0.35
   8   8  -4    0.49    0.68
   6  -8  -4    0.18    0.22
   6  -8  -4   -0.16    0.19
  -6  -8   4   -0.14    0.24
   6  -8  -4    0.35    0.19
   6  -8  -4    0.08    0.21
  -6  -8   4    0.08    0.22
   6  -8  -4    0.11    0.19
  -6  -8   4    0.24    0.23
  -6  -8   4    0.98    0.46
  -6   8   4    0.28    0.28
  -6   8   4   -0.24    0.21
   6   8  -4    0.25    0.24
   6   8  -4    0.00    0.23
  -6   8   4    0.13    0.24
  -4  -8   4    2.77    0.24
   4  -8  -4    2.75    0.24
  -4  -8   4    2.56    0.30
  -4  -8   4    2.54    0.25
   4  -8  -4    2.74    0.28
   4  -8  -4    2.60    0.19
   4  -8  -4    2.13    0.24
   4  -8  -4    3.06    0.38
  -4  -8   4    2.92    0.40
   4   8  -4    2.66    0.29
   4   8  -4    2.65    0.25
   4   8  -4    2.73    0.27
   4   8  -4    2.90    0.25
  -4   8   4    3.76    0.33
  -4   8   4    3.00    0.26
   4   8  -4    3.21    0.42
  -4   8   4    2.75    0.26
  -2  -8   4   21.44    0.63
   2  -8  -4   21.52    0.64
   2  -8  -4   21.95    0.59
  -2  -8   4   21.24    0.58
  -2  -8   4   22.00    0.72
   2  -8  -4   21.03    0.57
   2  -8  -4   22.27    0.59
  -2  -8   4   21.59    0.62
   2  -8  -4   22.13    0.62
  -2   8   4   20.98    0.59
   2   8  -4   21.24    0.73
   2   8  -4   21.76    0.59
  -2   8   4   21.72    0.59
   2   8  -4   22.04    0.59
   2   8  -4   21.69    0.58
   2   8  -4   22.47    0.62
  -2   8   4   20.94    0.62
   0  -8   4   28.01    0.74
   0  -8  -4   30.02    0.73
   0  -8  -4   29.33    0.80
   0  -8   4   29.84    0.75
   0  -8  -4   30.19    0.73
   0  -8   4   30.19    0.78
   0  -8   4   31.77    0.89
   0  -8   4   29.78    0.74
   0  -8  -4   29.68    0.79
   0  -8  -4   29.57    0.73
   0   8  -4   28.70    0.89
   0   8   4   29.38    0.73
   0   8   4   29.90    0.81
   0   8   4   28.72    0.78
   0   8  -4   29.89    0.74
   0   8  -4   30.34    0.78
   0   8  -4   29.82    0.80
   0   8  -4   29.30    0.74
   0   8   4   29.31    0.79
   0   8   4   29.63    0.73
   2  -8   4   15.32    0.51
  -2  -8  -4   17.12    0.58
   2  -8   4   15.46    0.48
   2  -8   4   15.31    0.49
   2  -8   4   15.77    0.39
   2  -8   4   16.09    0.47
  -2  -8  -4   15.71    0.47
   2  -8   4   15.43    0.50
  -2  -8  -4   15.35    0.47
   2   8   4   16.14    0.47
  -2   8  -4   15.11    0.61
  -2   8  -4   16.08    0.52
  -2   8  -4   16.04    0.50
   2   8   4   16.12    0.47
  -2   8  -4   15.67    0.47
   2   8   4   15.91    0.41
  -2   8  -4   15.97    0.48
   2   8   4   16.22    0.49
   2   8   4   15.70    0.46
  -2   8  -4   16.25    0.50
   2   8   4   15.32    0.56
   4  -8   4    1.43    0.21
   4  -8   4    1.36    0.19
   4  -8   4    1.90    0.21
   4  -8   4    1.79    0.20
   4  -8   4    2.27    0.26
   4  -8   4    1.55    0.19
   4   8   4    1.93    0.23
  -4   8  -4    1.65    0.16
   4   8   4    1.83    0.31
  -4   8  -4    1.74    0.28
   4   8   4    1.87    0.22
   4   8   4    1.67    0.19
   4   8   4    1.62    0.24
  -4   8  -4    2.24    0.40
   4   8   4    2.19    0.26
   6  -8   4    5.13    0.51
   6  -8   4    5.90    0.58
   6  -8   4    5.73    0.45
   6  -8   4    5.22    0.39
   6  -8   4    6.10    0.46
   6  -8   4    5.52    0.51
   6   8   4    5.41    0.45
   6   8   4    6.35    0.75
   6   8   4    5.17    0.49
   6   8   4    4.34    0.53
   6   8   4    4.97    0.46
   8  -8   4    0.76    0.39
   8   8   4    1.30    0.43
   8   8   4    2.27    0.64
  -8   8  -4    2.23    0.83
  -7  -9   4   -0.27    0.35
  -7  -9   4    0.56    0.55
   7  -9  -4    0.67    0.25
  -7  -9   4    0.12    0.32
   7  -9  -4    0.36    0.35
   7   9  -4    0.30    0.31
  -7   9   4    0.73    0.35
  -7   9   4    0.59    0.34
  -7   9   4    0.09    0.27
  -7   9   4    0.08    0.35
   5  -9  -4    9.06    0.44
   5  -9  -4    9.20    0.45
  -5  -9   4    9.90    0.51
  -5  -9   4    9.08    0.43
  -5  -9   4   10.43    0.62
   5  -9  -4    9.60    0.59
  -5  -9   4    9.62    0.46
   5   9  -4    9.05    0.46
  -5   9   4    9.80    0.46
   5   9  -4    9.31    0.45
   5   9  -4    9.33    0.44
  -5   9   4    9.69    0.47
  -5   9   4    9.31    0.52
   3  -9  -4    3.65    0.25
  -3  -9   4    2.95    0.27
   3  -9  -4    3.64    0.20
  -3  -9   4    3.31    0.35
   3  -9  -4    3.71    0.31
   3  -9  -4    3.65    0.26
  -3  -9   4    3.50    0.22
  -3  -9   4    3.59    0.23
   3  -9  -4    3.34    0.21
   3  -9  -4    3.58    0.27
   3   9  -4    3.47    0.26
  -3   9   4    3.61    0.27
   3   9  -4    3.35    0.40
  -3   9   4    3.23    0.23
   3   9  -4    3.54    0.23
   3   9  -4    3.42    0.22
   3   9  -4    3.90    0.27
  -3   9   4    3.28    0.23
   1  -9  -4   28.50    0.71
   1  -9  -4   28.63    0.77
  -1  -9   4   28.52    0.71
  -1  -9   4   27.91    0.76
  -1  -9   4   27.47    0.75
  -1  -9   4   28.81    0.86
  -1  -9   4   28.00    0.71
   1  -9  -4   28.82    0.71
   1  -9  -4   27.90    0.78
   1  -9  -4   28.40    0.75
   1  -9  -4   27.68    0.75
   1   9  -4   28.63    0.89
   1   9  -4   29.02    0.77
  -1   9   4   27.85    0.71
  -1   9   4   28.27    0.76
   1   9  -4   29.26    0.81
   1   9  -4   28.74    0.72
   1   9  -4   28.53    0.72
  -1   9   4   28.17    0.71
  -1   9   4   28.40    0.73
  -1   9   4   28.16    0.68
   1   9  -4   27.60    0.69
  -1  -9  -4    2.82    0.17
  -1  -9  -4    2.84    0.27
   1  -9   4    2.78    0.23
  -1  -9  -4    3.01    0.20
   1  -9   4    2.57    0.19
  -1  -9  -4    3.13    0.17
   1  -9   4    2.87    0.15
   1  -9   4    2.73    0.18
   1  -9   4    3.02    0.21
  -1   9  -4    3.24    0.21
   1   9   4    2.95    0.15
  -1   9  -4    3.01    0.21
  -1   9  -4    3.27    0.20
   1   9   4    2.82    0.26
  -1   9  -4    3.13    0.23
  -1   9  -4    2.95    0.19
   1   9   4    2.83    0.20
  -1   9  -4    2.92    0.31
   1   9   4    2.82    0.16
   1   9   4    2.96    0.17
   1   9   4    2.74    0.21
   3  -9   4    1.57    0.14
   3  -9   4    1.95    0.21
   3  -9   4    1.88    0.25
  -3  -9  -4    1.37    0.14
   3  -9   4    1.74    0.21
   3  -9   4    1.66    0.20
   3  -9   4    1.52    0.17
   3  -9   4    1.59    0.20
  -3   9  -4    1.27    0.20
  -3   9  -4    2.13    0.38
  -3   9  -4    1.87    0.21
   3   9   4    1.71    0.19
   3   9   4    1.77    0.19
   3   9   4    1.59    0.28
   3   9   4    1.43    0.16
   3   9   4    1.94    0.22
  -3   9  -4    1.46    0.18
   3   9   4    1.51    0.17
   5  -9   4    2.49    0.26
   5  -9   4    2.37    0.23
   5  -9   4    2.23    0.28
   5  -9   4    1.77    0.25
   5  -9   4    2.23    0.33
   5  -9   4    2.05    0.30
  -5   9  -4    2.46    0.46
   5   9   4    2.19    0.25
   5   9   4    1.71    0.27
   5   9   4    2.19    0.25
   5   9   4    1.91    0.39
   5   9   4    2.21    0.30
   5   9   4    1.49    0.25
   7  -9   4    1.23    0.48
   7  -9   4    0.35    0.31
   7  -9   4    0.41    0.31
   7  -9   4    0.94    0.54
   7   9   4    1.35    0.39
   7   9   4    1.24    0.53
  -7   9  -4    0.97    0.61
   7   9   4    0.08    0.43
   8 -10  -4    0.23    0.43
  -8 -10   4   -0.86    0.40
   8  10  -4    1.49    0.73
   6 -10  -4    0.11    0.25
  -6 -10   4   -0.20    0.22
  -6 -10   4    0.32    0.27
  -6 -10   4    0.74    0.48
   6 -10  -4    0.07    0.20
   6 -10  -4   -0.09    0.23
   6 -10  -4    0.41    0.24
  -6 -10   4   -0.07    0.22
  -6  10   4    0.46    0.51
  -6  10   4    0.01    0.22
  -6  10   4   -0.20    0.24
   6  10  -4    0.07    0.25
   6  10  -4   -0.13    0.23
   4 -10  -4    0.51    0.15
   4 -10  -4    0.28    0.16
   4 -10  -4    0.72    0.19
   4 -10  -4    0.61    0.18
  -4 -10   4    0.32    0.17
  -4 -10   4    0.40    0.22
  -4 -10   4    0.60    0.31
  -4 -10   4    0.52    0.15
   4  10  -4    0.44    0.15
   4  10  -4    0.51    0.20
  -4  10   4    0.28    0.19
  -4  10   4    0.53    0.21
   4  10  -4    0.95    0.19
   4  10  -4    0.89    0.31
   4  10  -4    0.57    0.15
  -2 -10   4    1.74    0.22
   2 -10  -4    1.69    0.22
   2 -10  -4    1.87    0.19
  -2 -10   4    2.23    0.15
  -2 -10   4    2.02    0.17
   2 -10  -4    1.84    0.16
   2 -10  -4    1.81    0.22
   2 -10  -4    1.73    0.15
   2 -10  -4    1.76    0.22
  -2 -10   4    1.65    0.28
  -2 -10   4    2.03    0.22
  -2  10   4    2.08    0.17
   2  10  -4    2.12    0.17
   2  10  -4    2.13    0.19
  -2  10   4    1.98    0.10
  -2  10   4    1.86    0.17
   2  10  -4    2.67    0.36
   2  10  -4    1.96    0.16
  -2  10   4    1.78    0.17
  -2  10   4    1.73    0.21
   2  10  -4    2.04    0.23
   0 -10   4    3.44    0.16
   0 -10   4    3.36    0.22
   0 -10  -4    3.43    0.17
   0 -10   4    3.40    0.19
   0 -10   4    3.57    0.18
   0 -10  -4    3.68    0.17
   0 -10  -4    3.46    0.23
   0 -10  -4    3.45    0.18
   0 -10   4    3.41    0.30
   0  10   4    3.30    0.21
   0  10  -4    3.67    0.25
   0  10   4    3.38    0.23
   0  10   4    3.53    0.16
   0  10   4    3.00    0.24
   0  10   4    3.33    0.27
   0  10   4    3.32    0.16
   0  10  -4    3.40    0.18
   0  10  -4    3.50    0.19
   0  10  -4    3.38    0.33
   0  10  -4    3.16    0.23
   2 -10   4    2.41    0.24
  -2 -10  -4    2.52    0.19
   2 -10   4    2.41    0.18
   2 -10   4    2.47    0.23
   2 -10   4    2.37    0.20
  -2 -10  -4    2.67    0.33
  -2 -10  -4    2.32    0.20
  -2  10  -4    2.41    0.26
  -2  10  -4    2.18    0.20
  -2  10  -4    1.96    0.33
   2  10   4    2.29    0.17
   2  10   4    2.35    0.15
  -2  10  -4    2.40    0.23
   2  10   4    2.14    0.18
   2  10   4    2.57    0.31
   2  10   4    2.38    0.23
  -2  10  -4    2.61    0.23
   2  10   4    2.28    0.19
   4 -10   4    3.10    0.32
   4 -10   4    2.90    0.34
   4 -10   4    2.74    0.24
   4 -10   4    2.80    0.32
   4 -10   4    2.23    0.27
   4 -10   4    2.81    0.33
   4  10   4    3.15    0.28
  -4  10  -4    2.74    0.43
   4  10   4    2.40    0.29
  -4  10  -4    2.77    0.22
  -4  10  -4    2.81    0.29
   4  10   4    3.28    0.30
   4  10   4    3.45    0.41
   4  10   4    2.27    0.24
   6 -10   4    0.92    0.30
   6 -10   4    1.02    0.37
   6 -10   4    0.51    0.27
   6 -10   4    0.37    0.28
   6 -10   4    1.25    0.35
   6 -10   4    0.95    0.22
   6  10   4    1.01    0.29
   6  10   4    0.72    0.32
   6  10   4    0.53    0.28
   6  10   4    0.33    0.26
   6  10   4    0.72    0.43
   8 -10   4   -0.23    0.39
   8 -10   4    0.38    0.51
  -8  10  -4    1.26    0.84
   8  10   4   -0.33    0.64
   8  10   4   -0.63    0.53
  -7 -11   4    0.39    0.34
   7 -11  -4    0.08    0.25
   7 -11  -4    0.43    0.35
  -7 -11   4    0.36    0.37
  -7  11   4    0.11    0.41
   7  11  -4    0.44    0.39
   7  11  -4   -0.33    0.55
  -7  11   4    0.16    0.40
  -7  11   4   -0.03    0.27
   5 -11  -4    0.06    0.16
  -5 -11   4   -0.09    0.20
  -5 -11   4    0.56    0.39
  -5 -11   4   -0.02    0.18
   5 -11  -4    0.05    0.20
   5 -11  -4    0.17    0.18
   5 -11  -4    0.22    0.17
  -5 -11   4    0.04    0.17
   5  11  -4   -0.04    0.17
  -5  11   4   -0.12    0.17
   5  11  -4    0.17    0.18
  -5  11   4   -0.08    0.22
  -5  11   4    0.22    0.19
   3 -11  -4   15.79    0.53
  -3 -11   4   15.27    0.63
   3 -11  -4   14.76    0.41
   3 -11  -4   14.96    0.47
  -3 -11   4   15.00    0.48
  -3 -11   4   15.07    0.55
  -3 -11   4   15.29    0.47
   3 -11  -4   14.88    0.57
   3 -11  -4   15.02    0.54
  -3  11   4   15.19    0.49
   3  11  -4   15.29    0.48
   3  11  -4   15.42    0.67
  -3  11   4   14.46    0.49
   3  11  -4   14.44    0.47
   3  11  -4   15.00    0.53
   3  11  -4   15.82    0.52
  -3  11   4   15.42    0.54
   1 -11  -4    2.56    0.23
  -1 -11   4    2.78    0.15
   1 -11  -4    2.93    0.24
  -1 -11   4    2.74    0.17
   1 -11  -4    2.69    0.16
  -1 -11   4    2.50    0.22
   1 -11  -4    3.04    0.17
  -1 -11   4    2.90    0.22
  -1 -11   4    2.45    0.30
   1 -11  -4    2.72    0.21
  -1  11   4    2.53    0.22
  -1  11   4    2.70    0.16
   1  11  -4    2.89    0.18
  -1  11   4    2.91    0.17
  -1  11   4    2.65    0.16
   1  11  -4    3.49    0.41
   1  11  -4    2.76    0.17
   1  11  -4    2.75    0.24
   1  11  -4    2.84    0.26
  -1  11   4    2.83    0.22
   1  11  -4    2.75    0.17
   1 -11   4    1.81    0.15
  -1 -11  -4    1.90    0.16
   1 -11   4    1.63    0.18
   1 -11   4    1.82    0.17
  -1 -11  -4    1.91    0.24
  -1 -11  -4    1.94    0.17
   1 -11   4    2.02    0.24
  -1 -11  -4    2.08    0.21
   1 -11   4    1.97    0.15
   1  11   4    1.66    0.15
   1  11   4    1.81    0.15
   1  11   4    1.96    0.16
  -1  11  -4    2.05    0.33
  -1  11  -4    2.00    0.24
  -1  11  -4    1.73    0.21
  -1  11  -4    1.99    0.17
   1  11   4    1.78    0.24
  -1  11  -4    1.93    0.19
   1  11   4    1.72    0.18
   1  11   4    1.88    0.22
   1  11   4    1.91    0.22
   3 -11   4    2.67    0.32
  -3 -11  -4    3.02    0.24
   3 -11   4    3.08    0.23
   3 -11   4    3.09    0.29
   3 -11   4    2.52    0.27
   3 -11   4    2.79    0.16
   3 -11   4    2.96    0.30
  -3  11  -4    2.89    0.26
  -3  11  -4    2.69    0.40
  -3  11  -4    2.61    0.24
   3  11   4    2.90    0.21
   3  11   4    2.70    0.25
   3  11   4    2.74    0.21
   3  11   4    2.88    0.27
   3  11   4    2.79    0.21
  -3  11  -4    2.92    0.33
   3  11   4    3.06    0.41
   3  11   4    3.07    0.25
   5 -11   4    5.51    0.36
   5 -11   4    5.22    0.48
   5 -11   4    5.35    0.42
   5 -11   4    5.51    0.48
   5 -11   4    4.98    0.37
   5 -11   4    5.67    0.49
   5 -11   4    5.13    0.38
   5  11   4    5.75    0.62
   5  11   4    5.20    0.42
   5  11   4    5.89    0.39
   5  11   4    5.34    0.35
   5  11   4    5.33    0.44
  -5  11  -4    5.28    0.62
   7 -11   4    1.16    0.47
   7 -11   4    0.94    0.39
   7 -11   4    0.90    0.35
   7  11   4    1.37    0.57
  -7  11  -4    1.73    0.73
  -8 -12   4   -0.74    0.46
   8 -12  -4   -0.58    0.48
   8  12  -4    1.86    0.81
  -6 -12   4    1.86    0.32
  -6 -12   4    2.49    0.35
   6 -12  -4    2.53    0.40
  -6 -12   4    2.37    0.37
   6 -12  -4    2.19    0.30
  -6  12   4    2.59    0.34
   6  12  -4    2.12    0.31
  -6  12   4    2.47    0.39
  -6  12   4    2.33    0.35
   4 -12  -4    7.36    0.43
  -4 -12   4    6.47    0.40
  -4 -12   4    7.65    0.44
   4 -12  -4    7.83    0.42
  -4 -12   4    7.36    0.36
  -4 -12   4    6.92    0.52
   4 -12  -4    7.50    0.48
   4  12  -4    7.77    0.36
  -4  12   4    7.42    0.38
  -4  12   4    6.78    0.43
   4  12  -4    7.65    0.37
   4  12  -4    6.64    0.50
   4  12  -4    7.49    0.42
  -4  12   4    7.44    0.38
   4  12  -4    7.57    0.54
   2 -12  -4    8.12    0.38
   2 -12  -4    8.17    0.29
  -2 -12   4    8.15    0.37
   2 -12  -4    8.04    0.30
   2 -12  -4    7.77    0.31
   2 -12  -4    8.12    0.37
  -2 -12   4    8.17    0.30
  -2 -12   4    8.53    0.38
  -2 -12   4    8.27    0.29
   2 -12  -4    8.28    0.39
  -2 -12   4    8.13    0.45
   2  12  -4    7.54    0.43
   2  12  -4    8.17    0.30
  -2  12   4    7.94    0.29
  -2  12   4    8.16    0.25
   2  12  -4    8.20    0.38
  -2  12   4    8.02    0.37
  -2  12   4    8.22    0.31
   2  12  -4    8.10    0.52
  -2  12   4    8.22    0.30
   2  12  -4    7.64    0.30
   0 -12   4   19.03    0.50
   0 -12  -4   19.13    0.49
   0 -12  -4   18.59    0.60
   0 -12   4   18.16    0.58
   0 -12   4   18.31    0.54
   0 -12   4   17.48    0.58
   0 -12  -4   18.84    0.49
   0 -12  -4   18.83    0.61
   0 -12  -4   18.90    0.54
   0  12   4   18.75    0.49
   0  12  -4   18.29    0.52
   0  12  -4   18.70    0.61
   0  12   4   18.89    0.56
   0  12  -4   19.06    0.62
   0  12  -4   19.11    0.59
   0  12  -4   18.75    0.51
   0  12  -4   18.24    0.71
   0  12   4   18.77    0.54
   0  12   4   18.12    0.48
   0  12   4   18.04    0.59
   0  12   4   18.72    0.57
   0  12   4   17.86    0.58
   2 -12   4    8.72    0.34
   2 -12   4    9.20    0.35
   2 -12   4    8.64    0.38
  -2 -12  -4    9.23    0.39
   2 -12   4    8.92    0.43
   2 -12   4    8.77    0.48
   2 -12   4    9.43    0.33
   2  12   4    8.80    0.32
  -2  12  -4    9.24    0.36
  -2  12  -4    9.56    0.44
   2  12   4    8.95    0.49
  -2  12  -4    9.31    0.39
   2  12   4    8.56    0.30
   2  12   4    8.98    0.32
   2  12   4    9.19    0.32
   2  12   4    8.96    0.39
  -2  12  -4    7.81    0.52
   4 -12   4    3.50    0.22
   4 -12   4    3.56    0.36
   4 -12   4    3.88    0.40
   4 -12   4    3.05    0.35
   4 -12   4    3.18    0.34
  -4  12  -4    3.99    0.52
   4  12   4    3.45    0.31
  -4  12  -4    2.56    0.29
  -4  12  -4    2.97    0.28
   4  12   4    3.91    0.51
   4  12   4    3.16    0.31
   4  12   4    3.47    0.28
   4  12   4    3.49    0.27
   6 -12   4    1.20    0.40
   6 -12   4    1.11    0.41
   6 -12   4    1.44    0.33
   6 -12   4    1.08    0.30
   6  12   4    1.52    0.34
  -6  12  -4    1.46    0.58
   6  12   4    1.06    0.29
   6  12   4    1.11    0.29
   6  12   4    1.40    0.51
   8 -12   4    0.93    0.46
   8 -12   4    1.11    0.53
   8  12   4    1.17    0.80
  -8  12  -4    1.22    0.88
  -7 -13   4    1.54    0.42
   7 -13  -4    1.46    0.42
   7 -13  -4    1.31    0.39
  -7  13   4    1.23    0.47
   7  13  -4    2.41    0.68
  -7  13   4    1.22    0.32
   5 -13  -4    1.23    0.28
  -5 -13   4    1.11    0.24
   5 -13  -4    1.43    0.22
  -5 -13   4    1.86    0.47
  -5 -13   4    1.53    0.47
   5 -13  -4    1.51    0.25
  -5  13   4    1.03    0.24
  -5  13   4    1.53    0.26
   5  13  -4    1.47    0.25
   5  13  -4    0.89    0.22
  -5  13   4    1.54    0.33
   5  13  -4    1.24    0.41
   3 -13  -4    7.81    0.40
  -3 -13   4    8.03    0.50
   3 -13  -4    8.52    0.44
  -3 -13   4    7.30    0.41
  -3 -13   4    7.36    0.32
   3 -13  -4    7.60    0.41
   3 -13  -4    7.85    0.33
  -3 -13   4    7.35    0.30
   3  13  -4    8.22    0.33
  -3  13   4    8.03    0.41
   3  13  -4    7.94    0.38
   3  13  -4    7.90    0.53
  -3  13   4    7.80    0.34
   3  13  -4    8.09    0.33
  -3  13   4    7.41    0.34
   3  13  -4    7.18    0.42
  -1 -13   4   12.57    0.47
   1 -13  -4   13.02    0.46
  -1 -13   4   13.20    0.37
  -1 -13   4   13.35    0.38
   1 -13  -4   12.94    0.37
   1 -13  -4   12.98    0.46
  -1 -13   4   13.53    0.58
   1 -13  -4   12.79    0.48
   1 -13  -4   11.31    0.39
  -1 -13   4   13.10    0.46
   1  13  -4   12.52    0.52
  -1  13   4   12.71    0.43
   1  13  -4   12.35    0.37
  -1  13   4   13.10    0.47
   1  13  -4   12.34    0.38
   1  13  -4   12.02    0.61
   1  13  -4   12.19    0.39
   1  13  -4   12.26    0.49
  -1  13   4   13.01    0.39
  -1  13   4   13.39    0.38
  -1  13   4   13.11    0.38
   1  13  -4   12.55    0.48
   1 -13   4    4.48    0.23
   1 -13   4    4.26    0.21
   1 -13   4    4.35    0.30
  -1 -13  -4    4.49    0.29
   1 -13   4    4.53    0.22
   1 -13   4    4.70    0.34
  -1 -13  -4    4.57    0.21
  -1  13  -4    4.01    0.32
  -1  13  -4    4.00    0.43
   1  13   4    4.63    0.25
  -1  13  -4    4.66    0.29
  -1  13  -4    4.60    0.30
   1  13   4    4.84    0.30
  -1  13  -4    4.37    0.26
   1  13   4    4.69    0.20
   1  13   4    4.26    0.29
   1  13   4    4.52    0.20
  -1  13  -4    4.79    0.25
   1  13   4    4.84    0.31
   1  13   4    4.51    0.37
   1  13   4    4.35    0.29
  -1  13  -4    4.43    0.32
   3 -13   4    6.94    0.36
  -3 -13  -4    7.03    0.36
   3 -13   4    6.66    0.36
   3 -13   4    6.71    0.23
   3 -13   4    6.84    0.33
   3 -13   4    7.56    0.45
   3 -13   4    7.62    0.39
   3  13   4    6.60    0.51
  -3  13  -4    7.08    0.37
   3  13   4    6.58    0.41
   3  13   4    7.25    0.30
  -3  13  -4    6.24    0.45
   3  13   4    7.22    0.32
   3  13   4    6.98    0.33
   3  13   4    6.73    0.30
  -3  13  -4    6.56    0.54
  -3  13  -4    6.91    0.32
   3  13   4    7.05    0.36
   5 -13   4    2.21    0.27
   5 -13   4    3.18    0.33
   5 -13   4    3.07    0.37
   5 -13   4    2.98    0.36
   5 -13   4    3.18    0.48
   5 -13   4    3.56    0.32
   5 -13   4    2.54    0.31
   5  13   4    3.17    0.54
   5  13   4    3.05    0.37
   5  13   4    2.87    0.32
  -5  13  -4    2.78    0.87
   5  13   4    3.02    0.38
   5  13   4    3.45    0.41
   7 -13   4    0.27    0.35
   7 -13   4   -0.14    0.39
   7 -13   4    0.58    0.53
  -7  13  -4   -0.04    0.68
   7  13   4    0.06    0.57
  -6 -14   4    0.98    0.36
   6 -14  -4    1.24    0.29
   6 -14  -4    1.19    0.36
  -6 -14   4    0.97    0.33
  -6  14   4    0.73    0.36
   6  14  -4    0.60    0.33
  -6  14   4    0.67    0.30
  -6  14   4    0.62    0.29
   4 -14  -4    6.66    0.49
  -4 -14   4    6.00    0.32
  -4 -14   4    6.46    0.54
  -4 -14   4    6.16    0.35
  -4 -14   4    6.58    0.47
   4 -14  -4    6.06    0.42
  -4  14   4    6.29    0.37
  -4  14   4    6.57    0.38
   4  14  -4    6.32    0.55
  -4  14   4    6.06    0.44
   4  14  -4    6.43    0.35
   4  14  -4    6.26    0.34
   4  14  -4    5.71    0.42
   2 -14  -4    6.67    0.26
  -2 -14   4    6.67    0.25
   2 -14  -4    7.00    0.38
   2 -14  -4    7.06    0.39
   2 -14  -4    5.92    0.30
  -2 -14   4    7.23    0.38
  -2 -14   4    6.03    0.31
  -2 -14   4    7.04    0.38
   2 -14  -4    7.09    0.38
  -2 -14   4    6.63    0.47
  -2  14   4    6.80    0.26
  -2  14   4    6.86    0.28
  -2  14   4    6.60    0.36
   2  14  -4    6.94    0.32
  -2  14   4    6.80    0.28
   2  14  -4    6.82    0.28
   2  14  -4    6.70    0.28
   2  14  -4    7.13    0.52
  -2  14   4    5.90    0.37
   0 -14  -4   21.88    0.70
   0 -14   4   21.31    0.55
   0 -14   4   21.14    0.62
   0 -14  -4   21.68    0.64
   0 -14  -4   21.92    0.55
   0 -14   4   21.26    0.67
   0  14  -4   21.21    0.69
   0  14   4   21.26    0.55
   0  14  -4   21.20    0.58
   0  14  -4   21.81    0.58
   0  14  -4   21.89    0.69
   0  14   4   21.39    0.65
   0  14   4   21.29    0.65
   0  14   4   21.53    0.54
   0  14  -4   21.14    0.83
   0  14   4   21.25    0.67
   0  14   4   21.18    0.62
   0  14   4   20.87    0.68
   2 -14   4    7.49    0.43
   2 -14   4    7.26    0.30
   2 -14   4    7.26    0.30
  -2 -14  -4    6.98    0.38
   2 -14   4    7.23    0.32
   2 -14   4    7.79    0.30
   2 -14   4    7.00    0.37
   2  14   4    7.13    0.49
  -2  14  -4    7.14    0.55
   2  14   4    7.40    0.37
  -2  14  -4    7.19    0.44
   2  14   4    7.34    0.27
   2  14   4    7.05    0.27
  -2  14  -4    6.89    0.34
  -2  14  -4    7.01    0.38
   2  14   4    7.48    0.41
   2  14   4    7.58    0.29
   2  14   4    7.34    0.28
   4 -14   4    1.33    0.22
   4 -14   4    1.91    0.28
   4 -14   4    2.11    0.20
   4 -14   4    1.47    0.25
   4 -14   4    1.54    0.26
   4  14   4    1.93    0.21
   4  14   4    1.61    0.24
   4  14   4    2.12    0.42
   4  14   4    1.79    0.22
  -4  14  -4    2.44    0.53
  -4  14  -4    1.70    0.21
   4  14   4    1.83    0.21
   4  14   4    1.99    0.24
  -4  14  -4    1.31    0.23
   6 -14   4    2.26    0.39
   6 -14   4    2.64    0.38
   6 -14   4    2.10    0.76
   6  14   4    2.47    0.57
  -6  14  -4    2.62    0.67
   6  14   4    1.71    0.33
   6  14   4    2.03    0.47
   7 -15  -4    0.33    0.35
   7 -15  -4    0.33    0.42
  -7 -15   4   -0.06    0.42
   7  15  -4    1.10    0.70
  -7  15   4    0.67    0.47
   5 -15  -4    0.93    0.22
   5 -15  -4    0.80    0.27
   5 -15  -4    0.65    0.25
  -5 -15   4    0.75    0.22
  -5 -15   4    0.81    0.24
  -5 -15   4    0.97    0.31
  -5 -15   4    1.86    0.46
   5  15  -4    1.18    0.42
   5  15  -4    0.91    0.25
  -5  15   4    1.29    0.26
   5  15  -4    0.66    0.42
  -5  15   4    0.99    0.31
  -5  15   4    1.10    0.25
   3 -15  -4    1.13    0.16
  -3 -15   4    1.23    0.15
  -3 -15   4    1.18    0.16
   3 -15  -4    0.89    0.20
   3 -15  -4    1.22    0.24
  -3 -15   4    1.82    0.36
   3 -15  -4    1.42    0.25
  -3 -15   4    1.03    0.24
   3  15  -4    2.05    0.42
  -3  15   4    1.25    0.18
  -3  15   4    1.43    0.26
   3  15  -4    1.38    0.17
   3  15  -4    1.23    0.17
  -3  15   4    1.05    0.19
   3  15  -4    1.26    0.24
   1 -15  -4    5.38    0.21
   1 -15  -4    5.37    0.36
  -1 -15   4    5.52    0.34
  -1 -15   4    5.05    0.20
   1 -15  -4    5.73    0.22
  -1 -15   4    5.22    0.32
   1 -15  -4    5.50    0.33
  -1  15   4    5.07    0.34
  -1  15   4    4.78    0.40
  -1  15   4    5.30    0.28
  -1  15   4    5.03    0.31
  -1  15   4    5.15    0.22
   1  15  -4    5.27    0.24
  -1  15   4    4.77    0.32
   1  15  -4    5.28    0.50
   1  15  -4    5.24    0.36
   1  15  -4    5.53    0.24
  -1  15   4    5.23    0.21
   1  15  -4    5.31    0.24
   1 -15   4    1.25    0.13
   1 -15   4    1.13    0.13
  -1 -15  -4    0.97    0.18
   1 -15   4    1.09    0.13
   1 -15   4    0.80    0.17
   1 -15   4    0.87    0.21
   1 -15   4    1.13    0.12
   1 -15   4    1.16    0.13
   1  15   4    0.99    0.12
   1  15   4    1.02    0.16
   1  15   4    1.45    0.26
   1  15   4    1.32    0.24
  -1  15  -4    1.08    0.20
   1  15   4    1.15    0.21
   1  15   4    1.03    0.13
  -1  15  -4    0.65    0.21
  -1  15  -4    1.36    0.39
  -1  15  -4    0.97    0.19
   1  15   4    1.16    0.12
   1  15   4    0.81    0.26
  -3 -15  -4    0.84    0.20
   3 -15   4    0.73    0.17
   3 -15   4    0.80    0.21
   3 -15   4    1.03    0.24
   3 -15   4    0.87    0.17
   3 -15   4    1.02    0.19
   3  15   4    1.12    0.34
   3  15   4    0.94    0.17
  -3  15  -4    1.56    0.46
   3  15   4    1.10    0.16
   3  15   4    0.82    0.15
  -3  15  -4    1.29    0.20
  -3  15  -4    0.93    0.20
   3  15   4    0.95    0.16
   3  15   4    0.84    0.16
   5 -15   4    0.87    0.34
   5 -15   4    1.88    0.40
   5 -15   4    1.29    0.28
   5 -15   4    1.90    0.34
   5 -15   4    1.25    0.34
   5 -15   4    1.70    0.33
   5  15   4    1.29    0.26
   5  15   4    1.50    0.27
   5  15   4    1.68    0.28
   5  15   4    1.69    0.49
   5  15   4    1.68    0.25
  -5  15  -4    2.10    0.62
   5  15   4    1.84    0.27
   7 -15   4   -0.19    0.44
   7 -15   4    0.19    0.40
  -7  15  -4   -1.18    0.74
   7  15   4   -0.29    0.64
   6 -16  -4   -0.17    0.33
   6 -16  -4   -0.02    0.29
  -6 -16   4   -0.16    0.35
  -6  16   4    0.03    0.36
  -4 -16   4    2.11    0.23
  -4 -16   4    1.97    0.22
   4 -16  -4    1.79    0.21
   4 -16  -4    2.16    0.24
   4 -16  -4    1.37    0.27
   4 -16  -4    2.07    0.30
  -4 -16   4    2.64    0.47
  -4 -16   4    1.76    0.32
   4  16  -4    2.03    0.24
  -4  16   4    2.08    0.25
   4  16  -4    2.24    0.23
   4  16  -4    1.76    0.31
  -4  16   4    2.33    0.26
  -4  16   4    2.37    0.33
   4  16  -4    2.43    0.47
   2 -16  -4    1.50    0.23
  -2 -16   4    1.91    0.27
  -2 -16   4    1.43    0.15
  -2 -16   4    2.17    0.26
   2 -16  -4    1.76    0.18
   2 -16  -4    1.49    0.18
   2 -16  -4    1.32    0.21
   2  16  -4    1.54    0.20
   2  16  -4    1.61    0.16
  -2  16   4    1.52    0.22
   2  16  -4    0.64    0.23
  -2  16   4    1.65    0.16
  -2  16   4    1.65    0.17
   2  16  -4    1.54    0.16
  -2  16   4    2.12    0.26
   2  16  -4    2.55    0.44
  -2  16   4    1.61    0.16
   0 -16   4    8.80    0.28
   0 -16   4    8.90    0.37
   0 -16   4    8.71    0.42
   0 -16  -4    9.17    0.40
   0 -16   4    8.76    0.27
   0 -16  -4    8.56    0.45
   0  16   4    8.73    0.42
   0  16  -4    8.05    0.32
   0  16   4    9.30    0.43
   0  16  -4    8.76    0.59
   0  16  -4    8.43    0.41
   0  16   4    8.98    0.44
   0  16   4    8.48    0.26
   0  16  -4    8.20    0.45
   0  16  -4    8.22    0.30
   0  16   4    9.21    0.43
   0  16   4    9.30    0.40
  -2 -16  -4    0.64    0.20
   2 -16   4    0.88    0.14
   2 -16   4    0.75    0.21
   2 -16   4    0.93    0.16
   2 -16   4    0.89    0.19
   2 -16   4    0.92    0.14
   2  16   4    0.86    0.13
   2  16   4    0.70    0.11
   2  16   4    0.78    0.12
  -2  16  -4    0.61    0.21
   2  16   4    1.09    0.13
   2  16   4    0.57    0.22
   2  16   4    0.81    0.15
  -2  16  -4    1.05    0.22
  -2  16  -4    0.86    0.39
   2  16   4    0.87    0.30
   4 -16   4    0.63    0.24
   4 -16   4    0.43    0.22
   4 -16   4    0.41    0.19
   4 -16   4    0.49    0.24
   4 -16   4    0.62    0.19
   4 -16   4    0.46    0.14
  -4  16  -4   -0.32    0.23
   4  16   4    0.30    0.20
  -4  16  -4    0.10    0.48
   4  16   4    0.49    0.60
   4  16   4    0.43    0.17
   4  16   4    0.53    0.19
   4  16   4    0.31    0.19
   4  16   4    0.77    0.18
   6 -16   4    0.07    0.35
   6 -16   4    0.30    0.36
   6  16   4   -0.16    0.33
   6  16   4    0.42    0.54
  -6  16  -4    0.55    0.70
   7 -17  -4    0.19    0.41
   7 -17  -4   -0.21    0.47
  -7 -17   4   -0.30    0.49
   7  17  -4    0.62    0.84
  -7  17   4   -0.07    0.47
  -5 -17   4    0.51    0.32
   5 -17  -4    0.30    0.28
   5 -17  -4   -0.08    0.26
  -5 -17   4    0.16    0.23
   5  17  -4    0.54    0.29
  -5  17   4   -0.12    0.23
  -5  17   4    0.18    0.31
  -5  17   4    0.35    0.25
   5  17  -4    0.35    0.44
  -3 -17   4    2.07    0.22
   3 -17  -4    1.90    0.28
   3 -17  -4    2.14    0.24
   3 -17  -4    1.77    0.27
   3 -17  -4    2.05    0.22
  -3 -17   4    2.10    0.20
  -3 -17   4    1.78    0.27
   3  17  -4    2.11    0.20
  -3  17   4    1.84    0.21
   3  17  -4    2.54    0.48
   3  17  -4    1.95    0.21
  -3  17   4    2.37    0.31
   3  17  -4    2.35    0.30
  -3  17   4    2.42    0.26
  -3  17   4    1.65    0.25
  -1 -17   4    0.14    0.15
   1 -17  -4    0.31    0.09
   1 -17  -4    0.19    0.17
   1 -17  -4    0.36    0.16
  -1 -17   4    0.41    0.20
  -1 -17   4    0.52    0.09
  -1  17   4    0.28    0.21
  -1  17   4    0.48    0.21
   1  17  -4    0.57    0.14
   1  17  -4    0.29    0.10
   1  17  -4    0.31    0.12
  -1  17   4    0.47    0.17
  -1  17   4    0.03    0.19
  -1  17   4    0.22    0.17
  -1  17   4    0.29    0.16
   1  17  -4    0.30    0.21
   1  17  -4    0.45    0.37
  -1 -17  -4    1.40    0.23
   1 -17   4    1.29    0.16
   1 -17   4    1.33    0.23
   1 -17   4    1.35    0.15
   1 -17   4    1.32    0.13
   1 -17   4    1.35    0.13
  -1  17  -4    0.78    0.28
   1  17   4    1.44    0.23
  -1  17  -4    1.52    0.42
   1  17   4    1.57    0.30
   1  17   4    1.58    0.46
   1  17   4    0.97    0.20
   1  17   4    1.38    0.25
  -1  17  -4    1.75    0.25
   3 -17   4    0.12    0.17
   3 -17   4    0.32    0.22
   3 -17   4   -0.03    0.14
   3 -17   4    0.19    0.22
   3 -17   4    0.31    0.18
   3  17   4    0.49    0.13
   3  17   4    0.50    0.35
   3  17   4    0.41    0.14
   3  17   4    0.35    0.15
  -3  17  -4    0.55    0.43
   3  17   4    0.18    0.13
   3  17   4    0.51    0.18
  -3  17  -4    0.28    0.18
   5 -17   4    4.40    0.54
   5 -17   4    5.17    0.66
   5 -17   4    4.89    0.63
   5  17   4    5.17    0.65
   5  17   4    4.60    0.44
   5  17   4    4.27    0.45
  -5  17  -4    5.69    0.87
   7 -17   4    0.39    0.49
   7 -17   4   -0.04    0.49
   7  17   4    1.72    1.09
  -7  17  -4    0.69    0.93
   6 -18  -4    0.06    0.32
   6 -18  -4    0.24    0.36
  -6 -18   4    0.19    0.39
   6  18  -4    1.44    0.67
  -6  18   4   -0.10    0.42
  -4 -18   4    0.22    0.18
   4 -18  -4    0.02    0.17
   4 -18  -4    0.15    0.29
  -4 -18   4   -0.09    0.29
  -4 -18   4   -0.04    0.18
   4 -18  -4    0.48    0.28
  -4  18   4   -0.27    0.26
  -4  18   4    0.02    0.19
  -4  18   4    0.35    0.20
  -4  18   4    0.13    0.28
   4  18  -4    0.62    0.44
   4  18  -4   -0.08    0.18
   4  18  -4    0.02    0.19
   2 -18  -4    0.57    0.20
  -2 -18   4    0.46    0.10
   2 -18  -4    0.57    0.12
  -2 -18   4    0.17    0.20
  -2 -18   4    0.42    0.21
   2 -18  -4    0.52    0.22
  -2  18   4    0.18    0.17
   2  18  -4    0.45    0.12
   2  18  -4    0.38    0.13
  -2  18   4    0.60    0.13
  -2  18   4    0.73    0.24
   2  18  -4    0.28    0.20
   2  18  -4    0.64    0.41
  -2  18   4    0.65    0.23
  -2  18   4    0.32    0.13
  -2  18   4    0.92    0.24
   0 -18   4    2.98    0.16
   0 -18  -4    3.85    0.39
   0 -18   4    2.74    0.30
   0 -18   4    2.97    0.35
   0  18  -4    3.01    0.36
   0  18  -4    4.16    0.57
   0  18   4    3.03    0.38
   0  18   4    3.26    0.35
   0  18   4    2.94    0.33
   0  18   4    3.21    0.33
   2 -18   4    3.32    0.33
  -2 -18  -4    3.37    0.40
   2 -18   4    3.07    0.24
   2 -18   4    2.93    0.23
   2 -18   4    3.14    0.46
   2  18   4    3.27    0.42
   2  18   4    2.96    0.35
   2  18   4    3.09    0.36
  -2  18  -4    3.57    0.58
  -2  18  -4    2.54    0.33
   4 -18   4    0.47    0.27
   4 -18   4    0.51    0.22
   4 -18   4    0.64    0.27
   4 -18   4    0.48    0.25
   4 -18   4    0.43    0.25
   4  18   4    0.77    0.21
   4  18   4    0.60    0.23
   4  18   4    0.63    0.18
   4  18   4    0.71    0.20
   4  18   4    0.56    0.19
  -4  18  -4    1.04    0.56
   4  18   4    0.56    0.43
   6 -18   4   -0.41    0.40
   6 -18   4   -0.07    0.37
   6  18   4    1.42    0.63
  -6  18  -4    0.90    0.70
   5 -19  -4    0.57    0.34
  -5 -19   4    0.27    0.37
   5 -19  -4    0.66    0.33
  -5  19   4    0.24    0.35
   5  19  -4    0.22    0.49
  -5  19   4    0.14    0.28
   3 -19  -4    0.44    0.29
   3 -19  -4    0.79    0.27
  -3 -19   4    0.73    0.16
   3 -19  -4    0.63    0.15
  -3 -19   4    0.30    0.14
   3  19  -4    0.91    0.45
   3  19  -4    0.47    0.16
   3  19  -4    0.76    0.27
  -3  19   4    0.12    0.17
   3  19  -4    0.55    0.17
  -3  19   4    0.38    0.16
  -3  19   4    0.95    0.28
  -1 -19   4   -0.16    0.19
  -1 -19   4   -0.05    0.19
   1 -19  -4   -0.01    0.17
   1 -19  -4    0.06    0.20
   1  19  -4   -0.04    0.14
   1  19  -4    0.62    0.29
  -1  19   4    0.05    0.19
  -1  19   4   -0.11    0.19
   1  19  -4   -0.02    0.15
  -1  19   4    0.22    0.22
   1  19  -4   -0.29    0.37
   1 -19   4    7.16    0.27
   1 -19   4    7.46    0.46
  -1 -19  -4    7.31    0.49
   1 -19   4    6.75    0.25
   1  19   4    6.83    0.47
   1  19   4    7.42    0.53
   1  19   4    6.91    0.44
   1  19   4    6.14    0.47
  -1  19  -4    6.31    0.45
  -1  19  -4    7.45    0.68
   1  19   4    7.46    0.48
   3 -19   4    0.72    0.26
   3 -19   4    0.57    0.30
   3 -19   4    0.58    0.22
   3 -19   4    0.52    0.19
   3 -19   4    0.27    0.20
   3 -19   4    0.80    0.17
  -3  19  -4    0.85    0.50
   3  19   4    0.62    0.15
   3  19   4    0.37    0.21
   3  19   4    0.68    0.15
   3  19   4    0.38    0.42
   5 -19   4    1.26    0.37
   5 -19   4    1.71    0.40
  -5  19  -4    2.30    0.70
   5  19   4    1.32    0.28
   5  19   4    1.70    0.57
   6 -20  -4    0.45    0.41
  -6 -20   4   -0.16    0.45
   6 -20  -4    0.58    0.45
  -6  20   4    0.27    0.48
   6  20  -4    0.32    0.75
   4 -20  -4    0.70    0.23
   4 -20  -4    0.19    0.31
   4 -20  -4    0.74    0.32
  -4 -20   4    0.62    0.34
  -4  20   4    0.93    0.23
  -4  20   4    0.75    0.23
   4  20  -4    0.66    0.51
  -4  20   4    0.40    0.40
   4  20  -4    0.58    0.24
   2 -20  -4    2.75    0.33
  -2 -20   4    3.06    0.34
   2 -20  -4    2.73    0.35
  -2  20   4    3.14    0.38
  -2  20   4    3.36    0.36
  -2  20   4    3.02    0.22
   2  20  -4    3.60    0.61
   2  20  -4    3.01    0.30
   0 -20   4    2.64    0.32
   0 -20   4    2.60    0.27
   0 -20  -4    2.61    0.35
   0  20  -4    1.93    0.30
   0  20   4    2.64    0.31
   0  20   4    3.41    0.37
   0  20  -4    3.96    0.62
   0  20   4    3.27    0.41
   0  20   4    3.09    0.36
  -2 -20  -4    0.29    0.25
   2 -20   4    0.39    0.14
   2 -20   4   -0.17    0.22
   2 -20   4   -0.11    0.26
   2 -20   4   -0.15    0.11
   2 -20   4    0.29    0.13
   2 -20   4    0.14    0.13
  -2  20  -4   -0.12    0.65
   2  20   4    0.23    0.36
   2  20   4    0.10    0.21
  -2  20  -4   -0.38    0.24
   2  20   4   -0.01    0.28
   4 -20   4    1.24    0.37
   4 -20   4    1.63    0.48
   4 -20   4    1.06    0.31
   4  20   4    1.64    0.24
   4  20   4    1.07    0.21
   4  20   4    1.26    0.51
  -4  20  -4    1.83    0.70
   4  20   4    1.06    0.21
   6 -20   4    0.05    0.46
   6 -20   4    0.62    0.45
  -6  20  -4    0.76    0.92
   6  20   4    1.09    0.73
   5 -21  -4   -0.48    0.36
   5 -21  -4   -0.19    0.35
  -5 -21   4   -0.52    0.38
  -5  21   4    0.04    0.32
   5  21  -4   -0.25    0.32
  -5  21   4    0.37    0.39
   5  21  -4    1.04    0.68
   3 -21  -4    0.17    0.21
   3 -21  -4    0.10    0.29
   3 -21  -4   -0.08    0.15
   3 -21  -4    0.09    0.28
  -3 -21   4   -0.11    0.29
   3  21  -4    1.08    0.52
  -3  21   4    0.00    0.30
  -1 -21   4    0.66    0.26
  -1 -21   4    0.93    0.26
   1 -21  -4    0.46    0.26
   1 -21  -4    0.86    0.25
  -1  21   4    0.84    0.26
  -1  21   4    0.96    0.29
   1  21  -4    0.79    0.18
  -1  21   4    0.82    0.25
   1  21  -4    1.84    0.56
   1 -21   4    1.63    0.32
  -1 -21  -4    1.46    0.31
   1  21   4    1.20    0.31
   1  21   4    0.66    0.25
  -1  21  -4    1.32    0.54
   1  21   4    1.41    0.37
  -1  21  -4    1.41    0.33
   1  21   4    0.64    0.34
   3 -21   4    0.28    0.31
   3 -21   4    0.61    0.25
   3 -21   4    0.81    0.35
   3 -21   4    0.64    0.20
   3  21   4    0.67    0.45
  -3  21  -4    0.58    0.61
   5 -21   4    0.83    0.43
   5 -21   4    0.52    0.39
   5  21   4    0.26    0.59
  -5  21  -4    0.67    0.76
   5  21   4   -0.07    0.28
   4 -22  -4   -0.30    0.34
   4 -22  -4    0.29    0.37
   4 -22  -4    0.06    0.29
  -4 -22   4    0.26    0.38
  -4  22   4    0.80    0.40
   4  22  -4    0.38    0.59
   2 -22  -4    0.19    0.29
  -2 -22   4    0.21    0.29
   2 -22  -4    0.48    0.33
   2  22  -4    0.18    0.25
   2  22  -4    1.15    0.54
  -2  22   4    0.59    0.32
   0 -22  -4    1.49    0.35
   0 -22   4    1.77    0.35
   0  22   4    1.57    0.35
   0  22  -4    2.28    0.60
   0  22   4    2.47    0.38
   2 -22   4    1.20    0.32
   2  22   4    0.90    0.36
  -2  22  -4    1.37    0.66
   2  22   4    1.16    0.54
   4 -22   4    0.27    0.39
   4 -22   4    0.17    0.37
  -4  22  -4    1.25    0.73
   4  22   4    1.21    0.56
  -5 -23   4    1.18    0.52
   5 -23  -4    0.21    0.46
   5 -23  -4    0.65    0.50
   5  23  -4    0.63    0.76
  -5  23   4   -0.11    0.48
  -3 -23   4    0.26    0.36
   3 -23  -4   -0.40    0.32
   3 -23  -4   -0.11    0.33
  -3  23   4   -0.02    0.34
   3  23  -4    1.40    0.61
   1 -23  -4    0.10    0.30
  -1 -23   4   -0.01    0.31
  -1 -23   4    1.10    0.48
   1 -23  -4   -0.14    0.30
  -1  23   4    0.42    0.38
   1  23  -4    1.09    0.61
   1  23  -4    0.74    0.19
  -1  23   4   -0.21    0.26
  -1 -23  -4    0.01    0.30
   1 -23   4    0.69    0.31
   1  23   4    0.50    0.39
   1  23   4    0.83    0.34
  -1  23  -4    0.44    0.59
   1  23   4    0.86    0.41
   3 -23   4    0.56    0.26
   3 -23   4    0.61    0.34
   3 -23   4    0.26    0.37
   3  23   4    0.53    0.41
   3  23   4    0.97    0.54
  -3  23  -4    1.16    0.74
   5 -23   4    0.78    0.73
   5 -23   4    0.63    0.49
  -5  23  -4    1.96    1.40
   5  23   4    2.58    0.79
   4 -24  -4    0.45    0.47
  -4 -24   4    0.15    0.47
   4 -24  -4    0.32    0.41
   4  24  -4    1.33    0.75
  -4  24   4    0.91    0.45
   2 -24  -4    0.00    0.33
  -2 -24   4   -0.14    0.37
   2 -24  -4    0.14    0.36
   2  24  -4    0.20    0.28
   2  24  -4    1.19    0.62
  -2  24   4    0.14    0.35
   0 -24   4    0.70    0.33
   0 -24  -4    0.25    0.34
   0  24  -4    0.31    0.63
   0  24   4    0.20    0.37
   0  24   4    0.92    0.52
   0  24   4    0.86    0.36
   2 -24   4    0.91    0.36
   2  24   4    0.35    0.51
  -2  24  -4    1.59    0.73
   2  24   4    0.22    0.40
   4 -24   4    1.16    0.47
   4 -24   4    0.64    0.45
   4  24   4    1.16    0.66
  -4  24  -4    2.54    0.89
   4  24   4    2.16    0.59
  -3 -25   4    0.09    0.42
   3 -25  -4    0.03    0.42
   3 -25  -4    0.91    0.44
  -3  25   4    0.38    0.41
   3  25  -4    0.36    0.72
   3  25  -4    1.48    0.69
   1 -25  -4    0.43    0.38
   1  25  -4    0.70    0.73
  -1  25   4    1.52    1.16
  -1  25   4    1.02    0.41
   1 -25   4    0.35    0.37
   1  25   4    0.30    0.53
  -1  25  -4    1.12    0.48
   1  25   4    0.24    0.40
  -1  25  -4    0.78    0.70
   3 -25   4    0.01    0.41
   3 -25   4   -0.27    0.44
   3  25   4    0.98    0.49
   3  25   4    0.13    0.61
  -3  25  -4    1.00    0.82
   2 -26  -4   -0.44    0.45
   2 -26  -4   -0.16    0.42
  -2 -26   4    0.02    0.45
   2  26  -4    0.31    0.69
   2  26  -4    0.47    0.77
  -2  26   4   -0.16    0.43
   0 -26  -4    1.40    0.45
   0  26  -4    3.10    0.84
   0  26   4    2.96    0.69
   0  26   4    2.42    0.49
   0  26  -4    2.24    0.61
   0  26   4    2.49    0.49
   2 -26   4   -0.19    0.43
  -2  26  -4    1.40    0.82
   2  26   4    0.54    0.59
   2  26   4    0.82    0.48
   1 -27  -4    0.47    0.46
   1  27  -4    0.02    0.70
  -1  27   4    0.01    0.81
  -1  27   4    1.28    0.49
   1  27  -4    1.04    0.85
   1 -27   4    0.20    0.45
  -1  27  -4    0.59    0.84
   1  27   4    0.43    0.49
   1  27   4    0.11    0.57
   0  28   4    0.06    0.56
   0  28  -4    2.62    0.97
   8   0  -5   -0.70    0.70
  -8   0   5    0.99    0.49
  -8   0   5    0.17    0.37
   8   0  -5    0.50    0.46
  -6   0   5   -0.04    0.23
   6   0  -5    0.31    0.24
  -6   0   5    0.10    0.19
   6   0  -5    0.18    0.23
  -6   0   5   -0.02    0.20
   6   0  -5   -0.05    0.15
  -6   0   5    0.19    0.21
  -4   0   5    0.16    0.14
   4   0  -5   -0.04    0.13
  -4   0   5    0.03    0.11
   4   0  -5    0.02    0.12
  -4   0   5    0.38    0.30
   4   0  -5   -0.23    0.15
  -4   0   5    0.00    0.16
   4   0  -5    0.06    0.08
   2   0  -5    0.01    0.07
  -2   0   5   -0.01    0.18
   2   0  -5    0.05    0.08
  -2   0   5    0.01    0.09
  -2   0   5   -0.01    0.06
   2   0  -5   -0.02    0.17
   2   0  -5   -0.04    0.08
  -2   0   5    0.04    0.07
  -2   0   5   -0.03    0.05
   2   0  -5   -0.03    0.06
   2   0  -5   -0.07    0.10
   0   0  -5    0.05    0.06
   0   0   5    0.10    0.08
   0   0  -5    0.11    0.07
   0   0  -5    0.14    0.10
   0   0   5    0.04    0.06
   0   0   5    0.04    0.06
   0   0   5    0.02    0.13
   0   0  -5    0.23    0.07
   0   0   5   -0.01    0.06
   0   0  -5   -0.11    0.15
   2   0   5    0.29    0.13
   2   0   5    0.06    0.09
   2   0   5   -0.01    0.04
  -2   0  -5    0.00    0.08
  -2   0  -5   -0.10    0.11
  -2   0  -5   -0.09    0.14
   2   0   5   -0.05    0.11
   2   0   5   -0.05    0.09
  -2   0  -5   -0.03    0.10
   4   0   5   -0.19    0.19
   4   0   5   -0.09    0.13
  -4   0  -5   -0.26    0.19
   4   0   5    0.08    0.08
  -4   0  -5    0.07    0.21
   4   0   5   -0.07    0.16
   4   0   5    0.01    0.09
   4   0   5   -0.20    0.11
   6   0   5   -0.55    0.24
  -6   0  -5    0.01    0.31
   6   0   5   -0.10    0.29
   6   0   5   -0.27    0.29
   6   0   5    0.21    0.26
   6   0   5   -0.04    0.17
   6   0   5   -0.26    0.22
   8   0   5   -0.14    0.32
   8   0   5   -0.28    0.52
   8   0   5    0.15    0.56
  -8   0  -5    0.97    0.65
   7  -1  -5   -0.55    0.30
  -7  -1   5    0.08    0.28
   7  -1  -5    0.32    0.33
  -7  -1   5    0.15    0.32
  -7  -1   5    0.14    0.27
  -7   1   5   -0.24    0.27
  -7   1   5    0.17    0.29
  -7   1   5    0.33    0.29
   7   1  -5    0.11    0.32
   7   1  -5    0.37    0.29
  -5  -1   5    0.52    0.37
  -5  -1   5    0.06    0.17
  -5  -1   5   -0.03    0.20
   5  -1  -5    0.24    0.17
   5  -1  -5    0.23    0.10
  -5  -1   5    0.18    0.19
  -5  -1   5    0.21    0.18
  -5   1   5    0.09    0.20
   5   1  -5    0.23    0.19
   5   1  -5    0.13    0.11
   5   1  -5   -0.07    0.18
  -5   1   5   -0.31    0.36
  -5   1   5   -0.06    0.19
  -5   1   5    0.10    0.17
   5   1  -5    0.28    0.18
   3  -1  -5    5.41    0.26
  -3  -1   5    4.75    0.26
  -3  -1   5    5.04    0.29
  -3  -1   5    4.79    0.41
   3  -1  -5    5.11    0.18
   3  -1  -5    5.48    0.28
  -3  -1   5    4.87    0.26
   3  -1  -5    5.24    0.26
  -3   1   5    5.02    0.29
   3   1  -5    5.38    0.21
   3   1  -5    5.28    0.26
  -3   1   5    5.19    0.41
  -3   1   5    4.97    0.26
  -3   1   5    5.23    0.27
   3   1  -5    5.28    0.26
   3   1  -5    5.12    0.41
   3   1  -5    5.16    0.26
  -1  -1   5  129.85    2.97
  -1  -1   5  128.40    2.98
   1  -1  -5  129.69    3.09
   1  -1  -5  133.26    2.98
   1  -1  -5  131.85    3.00
  -1  -1   5  121.68    2.98
   1  -1  -5  130.49    2.99
   1  -1  -5  132.09    2.98
  -1  -1   5  135.31    3.11
  -1  -1   5  130.40    2.98
  -1   1   5  134.29    3.09
  -1   1   5  130.09    2.98
   1   1  -5  130.59    2.96
  -1   1   5  128.38    2.98
   1   1  -5  132.68    3.00
   1   1  -5  132.92    2.98
  -1   1   5  130.05    3.00
  -1   1   5  129.84    2.98
   1   1  -5  134.14    2.99
   1   1  -5  131.19    3.10
  -1   1   5  131.02    2.94
   1  -1   5    5.37    0.23
   1  -1   5    5.22    0.25
  -1  -1  -5    5.26    0.16
   1  -1   5    5.48    0.28
  -1  -1  -5    5.20    0.22
  -1  -1  -5    5.19    0.23
   1  -1   5    5.46    0.23
  -1  -1  -5    4.73    0.28
   1   1   5    5.15    0.27
  -1   1  -5    5.06    0.23
   1   1   5    5.43    0.27
  -1   1  -5    5.02    0.31
   1   1   5    5.38    0.22
  -1   1  -5    5.16    0.19
   1   1   5    5.43    0.23
  -1   1  -5    5.43    0.26
  -1   1  -5    5.32    0.24
  -3  -1  -5   19.85    0.66
   3  -1   5   19.70    0.59
  -3  -1  -5   19.37    0.62
   3  -1   5   19.60    0.51
   3  -1   5   19.57    0.62
  -3  -1  -5   19.23    0.62
   3  -1   5   20.15    0.63
   3  -1   5   19.61    0.60
   3  -1   5   20.17    0.55
  -3   1  -5   19.18    0.65
   3   1   5   19.57    0.53
  -3   1  -5   20.76    0.66
   3   1   5   19.37    0.61
   3   1   5   19.35    0.64
   3   1   5   19.40    0.59
  -3   1  -5   19.53    0.62
   3   1   5   19.32    0.60
   5  -1   5    1.95    0.30
   5  -1   5    1.32    0.27
  -5  -1  -5    2.14    0.33
   5  -1   5    2.08    0.26
   5  -1   5    1.46    0.20
   5  -1   5    1.07    0.21
  -5  -1  -5    1.45    0.32
   5  -1   5    1.67    0.20
   5  -1   5    1.63    0.30
   5   1   5    1.25    0.25
   5   1   5    1.84    0.33
  -5   1  -5    1.48    0.32
   5   1   5    1.44    0.17
   5   1   5    1.53    0.24
   5   1   5    1.76    0.25
  -5   1  -5    1.77    0.35
   5   1   5    1.60    0.29
   5   1   5    1.30    0.18
   7  -1   5    0.84    0.39
   7  -1   5    0.42    0.35
  -7  -1  -5    0.55    0.44
   7  -1   5    0.49    0.49
   7  -1   5    0.64    0.27
   7  -1   5    0.27    0.37
   7   1   5    1.00    0.50
  -7   1  -5    0.74    0.46
   7   1   5    0.28    0.33
   7   1   5    0.52    0.26
   7   1   5    0.80    0.41
   7   1   5   -0.27    0.33
   7   1   5    1.11    0.37
   8  -2  -5    0.90    0.55
  -8  -2   5    1.32    0.62
  -8  -2   5    0.83    0.38
  -8  -2   5    0.55    0.50
  -8   2   5   -0.01    0.45
  -8   2   5    0.27    0.35
   8   2  -5    0.99    0.63
   6  -2  -5    0.82    0.26
   6  -2  -5    0.68    0.22
  -6  -2   5    0.83    0.26
  -6  -2   5    0.80    0.22
  -6  -2   5    0.90    0.24
   6   2  -5    0.85    0.26
   6   2  -5    0.51    0.19
  -6   2   5    1.00    0.29
  -6   2   5    1.06    0.32
   6   2  -5    0.43    0.23
  -6   2   5    0.56    0.23
  -6   2   5    0.65    0.22
   4  -2  -5   17.51    0.45
  -4  -2   5   18.53    0.58
  -4  -2   5   17.56    0.75
  -4  -2   5   18.86    0.61
  -4  -2   5   17.55    0.60
   4  -2  -5   17.49    0.57
  -4  -2   5   17.79    0.58
   4  -2  -5   16.72    0.58
   4   2  -5   15.43    0.53
  -4   2   5   18.22    0.76
  -4   2   5   18.55    0.62
   4   2  -5   17.67    0.57
   4   2  -5   17.56    0.58
   4   2  -5   17.77    0.58
  -4   2   5   17.87    0.58
  -4   2   5   18.14    0.59
   2  -2  -5    4.91    0.35
  -2  -2   5    5.16    0.35
  -2  -2   5    5.25    0.23
   2  -2  -5    5.12    0.23
  -2  -2   5    5.65    0.25
   2  -2  -5    5.34    0.24
  -2  -2   5    5.15    0.23
   2  -2  -5    5.34    0.25
   2  -2  -5    5.47    0.24
  -2  -2   5    5.33    0.20
   2   2  -5    5.02    0.20
   2   2  -5    5.05    0.24
  -2   2   5    5.36    0.16
  -2   2   5    5.00    0.24
  -2   2   5    5.29    0.23
   2   2  -5    4.95    0.23
  -2   2   5    5.20    0.36
   2   2  -5    5.34    0.37
  -2   2   5    5.14    0.24
   0  -2  -5   26.29    0.66
   0  -2   5   25.15    0.69
   0  -2   5   26.24    0.76
   0  -2   5   25.56    0.67
   0  -2   5   26.11    0.63
   0  -2   5   25.18    0.66
   0  -2   5   25.17    0.66
   0  -2  -5   25.87    0.67
   0  -2  -5   25.54    0.69
   0  -2  -5   25.66    0.75
   0   2   5   25.34    0.66
   0   2   5   24.56    0.68
   0   2  -5   26.65    0.69
   0   2  -5   25.38    0.66
   0   2  -5   26.20    0.63
   0   2  -5   25.82    0.77
   0   2   5   25.69    0.67
   0   2   5   25.76    0.74
   0   2   5   25.12    0.66
   0   2  -5   25.23    0.67
  -2  -2  -5   63.88    1.56
   2  -2   5   63.56    1.55
  -2  -2  -5   64.73    1.55
   2  -2   5   62.89    1.50
   2  -2   5   64.36    1.55
  -2  -2  -5   62.18    1.60
  -2  -2  -5   65.27    1.59
   2  -2   5   63.13    1.54
   2   2   5   64.52    1.50
  -2   2  -5   65.07    1.57
   2   2   5   61.95    1.45
   2   2   5   64.26    1.54
   2   2   5   64.00    1.58
  -2   2  -5   64.66    1.56
  -2   2  -5   65.11    1.51
  -2   2  -5   62.32    1.62
   2   2   5   64.17    1.55
   2   2   5   65.48    1.56
  -2   2  -5   64.01    1.57
   4  -2   5    4.20    0.27
   4  -2   5    3.82    0.29
   4  -2   5    3.87    0.32
  -4  -2  -5    3.45    0.31
   4  -2   5    3.56    0.34
   4  -2   5    3.76    0.29
   4  -2   5    3.91    0.18
  -4  -2  -5    3.63    0.39
   4  -2   5    3.32    0.33
   4   2   5    3.68    0.24
   4   2   5    3.83    0.31
   4   2   5    3.88    0.34
   4   2   5    3.42    0.28
   4   2   5    3.52    0.39
   4   2   5    3.72    0.21
  -4   2  -5    3.42    0.37
  -4   2  -5    3.57    0.36
   4   2   5    3.56    0.28
   6  -2   5    2.39    0.31
  -6  -2  -5    2.65    0.42
   6  -2   5    2.78    0.38
   6  -2   5    2.70    0.37
   6  -2   5    2.72    0.36
   6  -2   5    2.82    0.41
   6  -2   5    3.37    0.40
   6   2   5    2.53    0.36
   6   2   5    4.30    0.53
   6   2   5    2.40    0.34
  -6   2  -5    2.91    0.49
   6   2   5    3.36    0.43
   6   2   5    2.17    0.26
   6   2   5    3.44    0.38
   6   2   5    2.78    0.33
   8  -2   5    0.73    0.36
   8  -2   5    0.26    0.51
   8  -2   5    0.65    0.67
   8   2   5    0.60    0.34
   8   2   5    0.44    0.55
  -8   2  -5    1.01    0.70
   8   2   5    0.87    0.82
  -7  -3   5    1.50    0.38
  -7  -3   5    1.98    0.39
  -7  -3   5    1.31    0.32
   7  -3  -5    2.14    0.35
   7   3  -5    1.21    0.36
   7   3  -5    1.77    0.31
  -7   3   5    1.21    0.31
  -7   3   5    1.45    0.36
   7   3  -5    1.61    0.32
  -7   3   5    0.99    0.38
  -5  -3   5    2.58    0.28
  -5  -3   5    2.78    0.31
   5  -3  -5    2.70    0.16
  -5  -3   5    2.66    0.33
   5  -3  -5    2.85    0.30
   5  -3  -5    2.68    0.31
  -5  -3   5    3.05    0.50
  -5  -3   5    2.50    0.27
  -5   3   5    2.58    0.46
   5   3  -5    2.45    0.31
  -5   3   5    3.00    0.30
  -5   3   5    2.60    0.30
   5   3  -5    2.38    0.25
   5   3  -5    2.52    0.31
  -5   3   5    2.58    0.31
  -3  -3   5   11.68    0.42
  -3  -3   5   11.29    0.55
   3  -3  -5   11.76    0.40
   3  -3  -5   11.16    0.41
  -3  -3   5   11.66    0.41
  -3  -3   5   11.41    0.40
   3  -3  -5   10.99    0.40
   3   3  -5   11.17    0.55
   3   3  -5   11.45    0.40
  -3   3   5   12.08    0.57
   3   3  -5   11.71    0.41
  -3   3   5   11.69    0.41
   3   3  -5   11.03    0.40
  -3   3   5   11.80    0.41
   3   3  -5   11.86    0.37
  -3   3   5   11.43    0.43
   1  -3  -5  160.37    3.49
  -1  -3   5  151.44    3.46
  -1  -3   5  148.57    3.47
  -1  -3   5  153.44    3.47
   1  -3  -5  155.54    3.57
  -1  -3   5  136.33    3.64
   1  -3  -5  157.16    3.47
   1  -3  -5  158.97    3.48
  -1  -3   5  146.73    3.45
  -1   3   5  151.21    3.48
   1   3  -5  155.42    3.48
  -1   3   5  152.78    3.48
   1   3  -5  150.05    3.51
  -1   3   5  148.63    3.47
   1   3  -5  156.80    3.46
   1   3  -5  158.62    3.48
  -1   3   5  150.94    3.47
   1   3  -5  155.96    3.45
  -1   3   5  158.07    3.58
   1   3  -5  154.14    3.60
   1  -3   5   20.01    0.63
  -1  -3  -5   18.54    0.57
   1  -3   5   19.42    0.53
   1  -3   5   19.70    0.48
  -1  -3  -5   19.25    0.54
   1  -3   5   18.74    0.55
   1  -3   5   19.02    0.53
  -1  -3  -5   18.76    0.53
  -1   3  -5   18.51    0.54
   1   3   5   19.76    0.54
   1   3   5   19.05    0.57
   1   3   5   20.10    0.57
   1   3   5   18.99    0.53
  -1   3  -5   18.37    0.51
  -1   3  -5   18.95    0.63
  -1   3  -5   18.37    0.56
  -1   3  -5   18.75    0.54
   3  -3   5    8.83    0.38
  -3  -3  -5    8.79    0.37
  -3  -3  -5    8.64    0.44
   3  -3   5    8.24    0.35
   3  -3   5    8.41    0.33
  -3  -3  -5    8.39    0.25
   3  -3   5    8.58    0.24
   3  -3   5    8.01    0.36
   3  -3   5    8.15    0.38
   3   3   5    8.04    0.35
  -3   3  -5    7.87    0.43
  -3   3  -5    8.51    0.40
   3   3   5    8.37    0.43
  -3   3  -5    8.56    0.38
   3   3   5    8.59    0.28
   3   3   5    8.45    0.35
   3   3   5    8.40    0.30
   3   3   5    8.71    0.38
   5  -3   5   11.81    0.84
   5  -3   5   12.08    0.51
   5  -3   5   12.28    0.54
  -5  -3  -5   11.46    0.50
   5  -3   5   12.34    0.53
   5  -3   5   11.97    0.54
   5  -3   5   12.52    0.50
   5  -3   5   13.28    0.61
   5   3   5   12.62    0.53
   5   3   5   11.71    0.62
   5   3   5   11.93    0.55
   5   3   5   12.02    0.45
   5   3   5   13.42    0.54
   5   3   5   12.46    0.48
  -5   3  -5   11.76    0.61
   5   3   5   12.23    0.59
  -5   3  -5   12.62    0.61
   7  -3   5    2.85    0.43
  -7  -3  -5    3.92    0.52
   7  -3   5    2.28    0.34
   7  -3   5    2.77    0.40
   7  -3   5    2.57    0.42
   7  -3   5    3.69    0.56
   7   3   5    2.91    0.41
   7   3   5    2.75    0.50
   7   3   5    2.59    0.50
  -7   3  -5    3.22    0.59
   7   3   5    1.68    0.39
   7   3   5    2.23    0.32
   7   3   5    2.40    0.40
  -8  -4   5   -0.32    0.38
   8  -4  -5   -0.02    0.54
  -8  -4   5   -0.01    0.37
   8  -4  -5   -0.13    0.28
  -8   4   5    0.68    0.47
   8   4  -5    0.28    0.64
  -8   4   5    0.37    0.36
  -6  -4   5    2.97    0.36
   6  -4  -5    2.81    0.32
   6  -4  -5    2.70    0.20
  -6  -4   5    3.54    0.40
   6  -4  -5    3.53    0.39
  -6  -4   5    3.07    0.34
  -6   4   5    3.01    0.32
  -6   4   5    3.34    0.41
   6   4  -5    2.97    0.33
  -6   4   5    2.75    0.34
   6   4  -5    3.09    0.34
  -6   4   5    3.26    0.44
   6   4  -5    3.44    0.36
   4  -4  -5   18.36    0.58
  -4  -4   5   17.92    0.58
   4  -4  -5   17.73    0.59
  -4  -4   5   17.34    0.61
   4  -4  -5   18.76    0.61
   4  -4  -5   18.06    0.55
  -4  -4   5   17.71    0.59
  -4  -4   5   17.24    0.61
  -4  -4   5   17.67    0.75
   4   4  -5   17.96    0.53
  -4   4   5   17.90    0.59
   4   4  -5   17.56    0.74
   4   4  -5   18.80    0.59
  -4   4   5   17.85    0.59
  -4   4   5   17.19    0.61
  -4   4   5   17.85    0.78
   4   4  -5   18.28    0.58
   4   4  -5   17.43    0.59
   2  -4  -5   20.82    0.59
   2  -4  -5   21.26    0.60
  -2  -4   5   21.12    0.59
   2  -4  -5   21.98    0.59
  -2  -4   5   22.10    0.59
  -2  -4   5   20.81    0.58
   2  -4  -5   21.42    0.59
  -2  -4   5   21.40    0.71
  -2  -4   5   20.23    0.57
   2   4  -5   21.54    0.59
   2   4  -5   20.93    0.73
  -2   4   5   20.54    0.59
   2   4  -5   21.56    0.59
  -2   4   5   20.96    0.72
  -2   4   5   21.38    0.61
  -2   4   5   20.91    0.59
   2   4  -5   21.29    0.57
   2   4  -5   21.08    0.57
   0  -4  -5  141.98    3.17
   0  -4  -5  137.16    3.20
   0  -4  -5  137.91    3.13
   0  -4   5  120.94    3.35
   0  -4  -5  135.56    3.13
   0  -4   5  138.14    3.14
   0  -4   5  138.97    3.08
   0  -4   5  138.81    3.14
   0  -4   5  136.46    3.14
   0   4   5  137.42    3.15
   0   4  -5  139.69    3.26
   0   4   5  139.18    3.14
   0   4   5  140.63    3.21
   0   4   5  137.04    3.13
   0   4  -5  140.01    3.09
   0   4  -5  137.88    3.14
   0   4  -5  140.83    3.14
   0   4  -5  140.55    3.15
   0   4   5  140.15    3.16
   2  -4   5   14.33    0.45
  -2  -4  -5   14.69    0.46
  -2  -4  -5   14.91    0.47
  -2  -4  -5   14.56    0.52
  -2  -4  -5   14.58    0.41
   2  -4   5   14.09    0.46
  -2  -4  -5   13.94    0.45
   2  -4   5   13.56    0.46
   2  -4   5   14.17    0.44
   2   4   5   14.67    0.44
  -2   4  -5   14.57    0.48
  -2   4  -5   14.95    0.45
   2   4   5   14.33    0.51
  -2   4  -5   14.47    0.48
  -2   4  -5   14.73    0.55
  -2   4  -5   14.70    0.47
   2   4   5   13.77    0.44
   2   4   5   14.16    0.46
   2   4   5   14.49    0.42
   4  -4   5   21.33    0.71
   4  -4   5   22.69    0.77
  -4  -4  -5   20.94    0.79
   4  -4   5   22.77    0.64
   4  -4   5   21.59    0.68
   4  -4   5   22.15    0.68
   4  -4   5   21.92    0.69
   4  -4   5   21.74    0.73
   4   4   5   21.45    0.69
   4   4   5   22.04    0.63
   4   4   5   22.01    0.62
  -4   4  -5   21.27    0.79
   4   4   5   22.03    0.72
   4   4   5   21.85    0.68
   4   4   5   21.38    0.78
  -4   4  -5   21.25    0.72
   4   4   5   21.28    0.68
   6  -4   5    1.55    0.26
   6  -4   5    1.54    0.29
   6  -4   5    0.90    0.29
   6  -4   5    1.88    0.32
   6  -4   5    1.77    0.32
   6  -4   5    1.83    0.40
  -6  -4  -5    2.08    0.35
   6  -4   5    1.19    0.36
   6   4   5    1.66    0.32
   6   4   5    1.58    0.36
   6   4   5    1.25    0.24
   6   4   5    1.15    0.22
   6   4   5    1.86    0.40
   6   4   5    1.67    0.31
  -6   4  -5    2.58    0.48
   6   4   5    1.75    0.33
   8  -4   5    1.77    0.58
   8  -4   5    0.85    0.39
   8  -4   5    1.03    0.73
  -8   4  -5    2.26    0.80
   8   4   5    1.65    0.63
  -7  -5   5    1.03    0.36
  -7  -5   5    0.77    0.32
   7  -5  -5    1.06    0.35
   7  -5  -5    1.16    0.39
  -7  -5   5    0.64    0.31
   7   5  -5   -0.14    0.27
  -7   5   5    0.67    0.32
  -7   5   5    0.89    0.38
  -7   5   5    0.26    0.26
   7   5  -5    0.25    0.32
  -7   5   5    0.29    0.28
   5  -5  -5    1.65    0.22
  -5  -5   5    1.70    0.24
  -5  -5   5    1.66    0.26
  -5  -5   5    1.50    0.24
  -5  -5   5    2.21    0.44
   5  -5  -5    1.47    0.23
  -5   5   5    1.75    0.25
  -5   5   5    2.23    0.32
   5   5  -5    1.59    0.29
   5   5  -5    1.60    0.22
   5   5  -5    1.16    0.20
   5   5  -5    1.35    0.20
  -5   5   5    1.46    0.23
   3  -5  -5    3.47    0.22
  -3  -5   5    3.54    0.23
   3  -5  -5    3.39    0.22
  -3  -5   5    3.42    0.38
  -3  -5   5    3.20    0.22
   3  -5  -5    3.48    0.22
  -3  -5   5    3.43    0.27
   3  -5  -5    3.63    0.25
  -3  -5   5    3.18    0.26
  -3  -5   5    3.69    0.24
   3   5  -5    3.23    0.23
  -3   5   5    3.18    0.39
   3   5  -5    3.92    0.41
   3   5  -5    3.55    0.22
  -3   5   5    3.36    0.23
   3   5  -5    3.31    0.22
   3   5  -5    3.76    0.25
  -3   5   5    3.54    0.26
  -3   5   5    3.17    0.23
  -1  -5   5    5.20    0.33
   1  -5  -5    5.13    0.25
  -1  -5   5    4.66    0.22
  -1  -5   5    4.75    0.21
   1  -5  -5    4.94    0.21
  -1  -5   5    4.64    0.20
   1  -5  -5    5.20    0.23
  -1  -5   5    4.82    0.21
   1  -5  -5    5.09    0.21
   1   5  -5    4.99    0.35
   1   5  -5    5.18    0.22
   1   5  -5    4.88    0.18
   1   5  -5    5.13    0.22
  -1   5   5    5.12    0.24
  -1   5   5    5.08    0.21
  -1   5   5    4.71    0.23
  -1   5   5    4.78    0.21
   1  -5   5   59.36    1.48
   1  -5   5   61.01    1.48
   1  -5   5   60.03    1.47
  -1  -5  -5   63.24    1.48
   1  -5   5   59.22    1.39
  -1  -5  -5   63.85    1.47
  -1  -5  -5   62.86    1.49
  -1  -5  -5   62.98    1.53
   1  -5   5   59.53    1.46
   1  -5   5   61.27    1.49
   1  -5   5   63.50    1.59
  -1   5  -5   62.55    1.48
  -1   5  -5   62.31    1.48
  -1   5  -5   61.55    1.60
   1   5   5   60.44    1.51
   1   5   5   60.63    1.49
   1   5   5   60.93    1.46
   1   5   5   60.14    1.46
  -1   5  -5   63.15    1.48
   3  -5   5    1.40    0.17
   3  -5   5    2.17    0.24
   3  -5   5    1.94    0.17
  -3  -5  -5    1.65    0.24
   3  -5   5    2.02    0.24
   3  -5   5    2.00    0.22
  -3  -5  -5    1.98    0.24
  -3  -5  -5    1.63    0.19
  -3  -5  -5    1.64    0.19
   3  -5   5    1.69    0.20
  -3   5  -5    2.27    0.32
   3   5   5    1.92    0.14
   3   5   5    2.07    0.29
   3   5   5    2.04    0.21
   3   5   5    1.54    0.20
  -3   5  -5    1.91    0.24
   3   5   5    2.09    0.19
  -3   5  -5    1.92    0.14
   3   5   5    1.69    0.22
  -3   5  -5    1.71    0.22
  -3   5  -5    2.16    0.24
   5  -5   5    1.10    0.20
   5  -5   5    1.43    0.24
   5  -5   5    1.40    0.24
   5  -5   5    1.38    0.29
   5  -5   5    1.56    0.25
   5  -5   5    1.24    0.24
   5   5   5    1.38    0.27
   5   5   5    1.17    0.20
   5   5   5    1.68    0.27
   5   5   5    1.52    0.24
  -5   5  -5    1.58    0.38
   5   5   5    1.31    0.18
  -5   5  -5    1.36    0.31
   5   5   5    1.09    0.31
   5   5   5    1.29    0.24
   7  -5   5    1.76    0.55
   7  -5   5    1.75    0.39
   7  -5   5    1.92    0.46
   7  -5   5    2.81    0.41
   7   5   5    1.70    0.43
   7   5   5    1.88    0.41
   7   5   5    1.85    0.47
   7   5   5    1.49    0.30
   7   5   5    1.98    0.50
   7   5   5    1.87    0.39
  -7   5  -5    2.51    0.58
  -8  -6   5    0.34    0.43
   8  -6  -5    0.18    0.30
   8  -6  -5   -0.12    0.41
  -8  -6   5    0.58    0.38
   8   6  -5    0.81    0.70
  -8   6   5   -0.69    0.34
  -6  -6   5    5.63    0.73
   6  -6  -5    5.63    0.46
  -6  -6   5    4.97    0.49
  -6  -6   5    5.26    0.44
   6  -6  -5    4.82    0.40
  -6  -6   5    5.14    0.49
   6   6  -5    4.94    0.45
   6   6  -5    5.28    0.42
   6   6  -5    5.33    0.47
  -6   6   5    6.23    0.48
  -6   6   5    4.61    0.51
  -6   6   5    5.30    0.45
  -4  -6   5    4.68    0.35
   4  -6  -5    4.48    0.29
  -4  -6   5    4.58    0.31
   4  -6  -5    4.37    0.32
  -4  -6   5    4.46    0.47
  -4  -6   5    4.45    0.29
   4  -6  -5    4.40    0.28
  -4   6   5    4.74    0.30
   4   6  -5    4.95    0.29
  -4   6   5    3.85    0.42
  -4   6   5    4.55    0.36
   4   6  -5    4.63    0.48
   4   6  -5    4.28    0.30
  -4   6   5    4.49    0.30
   4   6  -5    4.40    0.32
   4   6  -5    4.69    0.30
   2  -6  -5   12.25    0.41
  -2  -6   5   12.24    0.39
  -2  -6   5   11.96    0.39
  -2  -6   5   11.73    0.42
   2  -6  -5   12.13    0.39
  -2  -6   5   12.22    0.39
   2  -6  -5   12.44    0.39
  -2  -6   5   12.10    0.40
  -2  -6   5   12.67    0.53
   2  -6  -5   12.06    0.39
  -2   6   5   12.61    0.54
   2   6  -5   11.95    0.39
   2   6  -5   12.19    0.55
  -2   6   5   12.28    0.42
  -2   6   5   12.08    0.39
   2   6  -5   12.04    0.39
  -2   6   5   11.96    0.39
   2   6  -5   11.55    0.39
   2   6  -5   11.67    0.37
   0  -6   5    1.67    0.23
   0  -6   5    1.40    0.09
   0  -6   5    1.43    0.14
   0  -6   5    1.54    0.16
   0  -6   5    1.66    0.14
   0  -6  -5    1.33    0.13
   0  -6  -5    1.52    0.14
   0  -6  -5    1.32    0.09
   0   6   5    1.44    0.13
   0   6  -5    1.39    0.15
   0   6   5    1.51    0.14
   0   6  -5    1.13    0.17
   0   6   5    1.34    0.16
   0   6  -5    1.67    0.26
   0   6  -5    1.27    0.08
   0   6  -5    1.50    0.18
   0   6  -5    1.35    0.14
   0   6   5    1.31    0.22
   0   6   5    1.46    0.19
   2  -6   5    0.32    0.12
  -2  -6  -5    0.22    0.11
   2  -6   5    0.26    0.11
   2  -6   5    0.21    0.08
  -2  -6  -5    0.32    0.13
   2  -6   5    0.23    0.13
   2  -6   5    0.21    0.09
  -2  -6  -5    0.16    0.16
   2  -6   5    0.28    0.11
  -2  -6  -5    0.31    0.10
  -2  -6  -5    0.19    0.08
  -2   6  -5    0.25    0.09
   2   6   5    0.25    0.17
   2   6   5    0.33    0.10
   2   6   5    0.24    0.11
  -2   6  -5    0.27    0.11
   2   6   5    0.17    0.10
  -2   6  -5    0.37    0.12
   2   6   5    0.23    0.10
  -2   6  -5    0.27    0.20
  -2   6  -5    0.41    0.14
   4  -6   5   14.75    0.57
   4  -6   5   15.74    0.59
   4  -6   5   15.23    0.55
   4  -6   5   14.89    0.54
   4  -6   5   14.63    0.52
   4  -6   5   15.21    0.48
   4   6   5   14.82    0.53
   4   6   5   14.99    0.51
   4   6   5   15.90    0.53
   4   6   5   14.78    0.55
  -4   6  -5   14.19    0.67
  -4   6  -5   14.20    0.56
  -4   6  -5   14.17    0.40
   4   6   5   15.09    0.57
   4   6   5   15.37    0.66
   6  -6   5    1.20    0.34
   6  -6   5    0.94    0.28
   6  -6   5    0.68    0.35
   6  -6   5    1.14    0.28
   6  -6   5    1.19    0.26
   6  -6   5    0.76    0.23
   6  -6   5    0.59    0.28
   6   6   5    1.19    0.30
   6   6   5    1.47    0.34
   6   6   5    0.77    0.27
   6   6   5    1.18    0.29
   6   6   5    0.90    0.21
   6   6   5    1.34    0.41
  -6   6  -5    1.79    0.48
   6   6   5    0.69    0.27
   8  -6   5    0.16    0.36
  -8   6  -5    0.53    0.79
   8   6   5   -0.07    0.57
   8   6   5   -0.11    0.38
  -7  -7   5    0.33    0.33
  -7  -7   5    0.08    0.32
  -7  -7   5   -0.62    0.31
   7  -7  -5   -0.16    0.34
   7  -7  -5   -0.09    0.33
   7  -7  -5   -0.01    0.24
  -7   7   5   -0.13    0.31
  -7   7   5   -0.19    0.28
  -7   7   5   -0.09    0.37
  -7   7   5   -0.38    0.33
   7   7  -5    0.19    0.30
   7   7  -5    0.30    0.34
  -5  -7   5    2.83    0.30
   5  -7  -5    2.73    0.29
  -5  -7   5    3.22    0.49
   5  -7  -5    2.31    0.31
  -5  -7   5    2.09    0.28
  -5  -7   5    2.67    0.30
   5   7  -5    2.25    0.26
  -5   7   5    2.65    0.33
  -5   7   5    2.10    0.29
   5   7  -5    2.03    0.29
   5   7  -5    2.85    0.27
  -5   7   5    2.61    0.30
   3  -7  -5    1.54    0.19
  -3  -7   5    1.70    0.20
  -3  -7   5    1.59    0.19
   3  -7  -5    2.16    0.24
   3  -7  -5    1.82    0.19
  -3  -7   5    1.67    0.21
  -3  -7   5    1.43    0.18
  -3  -7   5    2.66    0.39
   3   7  -5    1.59    0.20
  -3   7   5    1.69    0.20
  -3   7   5    1.89    0.21
   3   7  -5    1.80    0.22
   3   7  -5    1.94    0.22
  -3   7   5    2.50    0.39
   3   7  -5    2.30    0.37
  -3   7   5    1.78    0.21
   3   7  -5    1.68    0.19
   1  -7  -5    6.93    0.26
  -1  -7   5    7.18    0.29
   1  -7  -5    7.28    0.28
  -1  -7   5    7.19    0.30
  -1  -7   5    7.14    0.27
  -1  -7   5    7.68    0.40
   1  -7  -5    7.11    0.30
   1  -7  -5    6.86    0.30
   1  -7  -5    7.46    0.27
   1   7  -5    6.98    0.27
  -1   7   5    7.27    0.39
   1   7  -5    7.41    0.27
  -1   7   5    6.90    0.26
   1   7  -5    7.33    0.29
  -1   7   5    7.07    0.29
   1   7  -5    6.98    0.42
  -1   7   5    6.82    0.29
  -1   7   5    7.35    0.27
   1   7  -5    7.07    0.23
  -1  -7  -5    6.80    0.34
   1  -7   5    6.45    0.23
   1  -7   5    6.40    0.29
  -1  -7  -5    6.46    0.27
   1  -7   5    6.57    0.37
   1  -7   5    6.33    0.26
   1  -7   5    6.74    0.30
   1  -7   5    6.34    0.27
  -1  -7  -5    6.70    0.27
  -1  -7  -5    6.69    0.26
  -1   7  -5    6.60    0.30
   1   7   5    6.49    0.33
   1   7   5    6.27    0.29
   1   7   5    6.62    0.26
  -1   7  -5    6.78    0.28
  -1   7  -5    6.49    0.39
  -1   7  -5    6.82    0.29
  -1   7  -5    6.63    0.29
   1   7   5    6.57    0.26
   1   7   5    6.28    0.29
   3  -7   5    1.98    0.24
  -3  -7  -5    2.05    0.24
  -3  -7  -5    1.77    0.17
   3  -7   5    2.02    0.25
   3  -7   5    2.43    0.23
  -3  -7  -5    1.97    0.28
   3  -7   5    2.15    0.22
   3  -7   5    2.07    0.23
   3  -7   5    1.85    0.16
   3   7   5    2.31    0.23
   3   7   5    2.23    0.31
   3   7   5    2.02    0.23
  -3   7  -5    2.58    0.38
   3   7   5    1.82    0.21
  -3   7  -5    1.91    0.22
  -3   7  -5    2.13    0.24
  -3   7  -5    2.23    0.25
   3   7   5    1.92    0.21
  -3   7  -5    1.95    0.17
   5  -7   5    0.16    0.20
   5  -7   5    0.00    0.19
   5  -7   5    0.02    0.23
   5  -7   5    0.00    0.20
   5  -7   5   -0.10    0.17
   5  -7   5   -0.06    0.16
   5  -7   5    0.00    0.19
  -5   7  -5    0.37    0.27
   5   7   5    0.13    0.16
   5   7   5   -0.06    0.27
   5   7   5    0.38    0.31
   5   7   5    0.22    0.21
  -5   7  -5    0.15    0.33
   5   7   5    0.24    0.23
   5   7   5    0.17    0.20
   7  -7   5    1.75    0.36
   7  -7   5    1.47    0.59
   7  -7   5    1.49    0.36
   7  -7   5    1.07    0.44
   7   7   5    0.82    0.52
   7   7   5    1.88    0.38
   7   7   5    1.12    0.45
   7   7   5    0.82    0.29
   7   7   5    0.02    0.60
  -7   7  -5    1.35    0.59
   8  -8  -5    0.97    0.35
   8  -8  -5    0.30    0.47
  -8  -8   5    1.77    0.45
  -8  -8   5    1.06    0.46
   8   8  -5    0.95    0.72
  -8   8   5    0.68    0.40
   6  -8  -5    4.16    0.42
   6  -8  -5    3.15    0.42
  -6  -8   5    3.60    0.37
   6  -8  -5    2.94    0.41
  -6  -8   5    4.94    0.74
   6  -8  -5    3.80    0.41
  -6  -8   5    3.79    0.47
   6  -8  -5    3.10    0.34
   6   8  -5    3.62    0.45
  -6   8   5    3.79    0.60
  -6   8   5    3.35    0.42
   6   8  -5    3.92    0.45
  -6   8   5    3.54    0.44
  -4  -8   5    1.02    0.18
   4  -8  -5    0.47    0.15
   4  -8  -5    0.41    0.18
  -4  -8   5    1.28    0.36
   4  -8  -5    0.99    0.15
   4  -8  -5    0.69    0.19
  -4  -8   5    0.60    0.18
  -4  -8   5    0.81    0.17
   4   8  -5    0.64    0.19
   4   8  -5    0.93    0.35
   4   8  -5    0.66    0.18
  -4   8   5    0.52    0.15
   4   8  -5    0.76    0.17
  -4   8   5    1.02    0.24
   4   8  -5    0.59    0.16
   2  -8  -5   16.10    0.52
   2  -8  -5   16.15    0.47
   2  -8  -5   15.89    0.47
  -2  -8   5   15.34    0.51
  -2  -8   5   14.28    0.48
  -2  -8   5   15.56    0.62
  -2  -8   5   14.97    0.47
   2  -8  -5   16.09    0.47
   2  -8  -5   15.83    0.53
   2   8  -5   15.42    0.64
  -2   8   5   15.40    0.47
  -2   8   5   14.65    0.51
  -2   8   5   15.19    0.46
   2   8  -5   15.34    0.47
   2   8  -5   15.98    0.48
  -2   8   5   15.65    0.64
   2   8  -5   15.82    0.46
   2   8  -5   16.40    0.50
  -2   8   5   14.75    0.47
   0  -8   5   29.48    0.75
   0  -8  -5   29.71    0.72
   0  -8   5   29.97    0.91
   0  -8  -5   29.52    0.75
   0  -8   5   28.49    0.75
   0  -8   5   29.80    0.75
   0  -8  -5   29.62    0.82
   0  -8  -5   29.55    0.75
   0  -8  -5   28.33    0.79
   0  -8   5   29.15    0.79
   0   8  -5   29.97    0.81
   0   8   5   29.35    0.75
   0   8  -5   29.42    0.80
   0   8  -5   29.60    0.76
   0   8  -5   29.70    0.93
   0   8   5   29.33    0.83
   0   8   5   28.52    0.79
   0   8   5   28.66    0.80
   0   8   5   29.17    0.74
   0   8  -5   29.77    0.80
   0   8  -5   29.21    0.76
   2  -8   5    3.57    0.12
   2  -8   5    3.41    0.24
   2  -8   5    3.58    0.23
   2  -8   5    3.41    0.25
  -2  -8  -5    3.12    0.22
  -2  -8  -5    3.04    0.20
  -2  -8  -5    3.38    0.24
  -2  -8  -5    3.37    0.34
   2  -8   5    3.36    0.25
  -2   8  -5    3.38    0.26
  -2   8  -5    3.11    0.20
   2   8   5    3.38    0.34
  -2   8  -5    3.42    0.26
   2   8   5    3.70    0.23
   2   8   5    3.57    0.22
  -2   8  -5    3.68    0.26
  -2   8  -5    3.10    0.36
   2   8   5    3.26    0.17
   2   8   5    3.58    0.23
  -2   8  -5    3.18    0.25
   4  -8   5   15.46    0.52
   4  -8   5   15.38    0.59
   4  -8   5   15.96    0.56
   4  -8   5   15.31    0.47
   4  -8   5   15.62    0.59
   4  -8   5   14.99    0.58
  -4   8  -5   15.51    0.57
   4   8   5   15.40    0.61
   4   8   5   14.58    0.54
   4   8   5   15.53    0.54
  -4   8  -5   15.55    0.72
   4   8   5   16.16    0.70
   4   8   5   14.31    0.59
  -4   8  -5   15.59    0.45
   4   8   5   15.13    0.53
   6  -8   5    2.80    0.32
   6  -8   5    1.05    0.33
   6  -8   5    2.27    0.44
   6  -8   5    2.54    0.36
   6  -8   5    1.97    0.30
   6  -8   5    2.81    0.34
   6   8   5    1.89    0.36
   6   8   5    2.78    0.50
   6   8   5    2.15    0.32
   6   8   5    2.75    0.35
  -6   8  -5    2.42    0.55
   6   8   5    2.11    0.35
   8  -8   5    0.55    0.40
  -8   8  -5    0.96    0.83
   8   8   5   -0.90    0.59
   7  -9  -5    0.53    0.40
  -7  -9   5   -0.13    0.33
  -7  -9   5    0.73    0.36
   7  -9  -5    0.49    0.28
  -7   9   5    0.07    0.35
  -7   9   5   -0.01    0.28
  -7   9   5    0.62    0.40
   7   9  -5    0.02    0.32
  -5  -9   5    5.44    0.40
   5  -9  -5    4.87    0.27
  -5  -9   5    4.46    0.35
  -5  -9   5    5.23    0.56
   5  -9  -5    5.25    0.39
   5  -9  -5    5.00    0.36
   5  -9  -5    5.14    0.53
  -5  -9   5    5.81    0.46
   5   9  -5    5.27    0.38
   5   9  -5    5.96    0.43
  -5   9   5    5.03    0.39
  -5   9   5    5.78    0.46
   5   9  -5    5.31    0.39
  -5   9   5    5.47    0.40
  -3  -9   5    9.60    0.41
   3  -9  -5    9.30    0.41
   3  -9  -5    9.92    0.47
   3  -9  -5    9.62    0.35
  -3  -9   5    9.62    0.37
   3  -9  -5    9.98    0.37
  -3  -9   5    9.39    0.38
  -3  -9   5   10.25    0.55
   3  -9  -5    9.82    0.37
  -3  -9   5    9.33    0.43
   3   9  -5    9.77    0.39
  -3   9   5    9.89    0.58
   3   9  -5    9.81    0.41
  -3   9   5    9.66    0.38
  -3   9   5    9.00    0.42
   3   9  -5    9.80    0.37
   3   9  -5    9.93    0.38
   3   9  -5    9.55    0.58
  -3   9   5    9.35    0.38
  -1  -9   5    8.00    0.33
   1  -9  -5    8.37    0.35
  -1  -9   5    8.33    0.30
  -1  -9   5    8.01    0.33
   1  -9  -5    8.59    0.30
   1  -9  -5    8.70    0.36
  -1  -9   5    8.55    0.45
   1  -9  -5    8.60    0.32
   1  -9  -5    8.43    0.36
   1  -9  -5    8.54    0.29
  -1   9   5    8.26    0.26
   1   9  -5    8.63    0.35
  -1   9   5    8.10    0.29
   1   9  -5    8.63    0.31
   1   9  -5    8.45    0.48
  -1   9   5    8.31    0.30
   1   9  -5    8.53    0.38
  -1   9   5    7.76    0.34
   1   9  -5    8.32    0.26
   1   9  -5    8.54    0.31
  -1   9   5    7.91    0.43
  -1   9   5    7.65    0.33
  -1  -9  -5   22.06    0.69
   1  -9   5   19.99    0.58
   1  -9   5   20.56    0.58
   1  -9   5   20.91    0.62
   1  -9   5   19.01    0.56
  -1  -9  -5   21.21    0.61
  -1  -9  -5   21.10    0.57
  -1  -9  -5   20.80    0.58
   1  -9   5   20.79    0.64
  -1   9  -5   21.12    0.64
   1   9   5   20.45    0.61
  -1   9  -5   21.20    0.59
  -1   9  -5   20.65    0.75
   1   9   5   19.71    0.56
   1   9   5   20.50    0.66
   1   9   5   20.47    0.63
  -1   9  -5   20.29    0.59
   1   9   5   20.80    0.60
  -1   9  -5   21.14    0.61
   1   9   5   20.22    0.57
   3  -9   5    5.81    0.33
   3  -9   5    4.99    0.29
   3  -9   5    5.50    0.29
   3  -9   5    5.53    0.30
   3  -9   5    4.94    0.32
   3  -9   5    5.23    0.34
   3  -9   5    5.15    0.20
   3  -9   5    5.16    0.33
  -3  -9  -5    4.76    0.43
  -3  -9  -5    4.56    0.26
  -3   9  -5    4.96    0.25
   3   9   5    5.00    0.20
  -3   9  -5    4.43    0.45
   3   9   5    5.23    0.30
   3   9   5    5.19    0.31
   3   9   5    4.80    0.28
   3   9   5    5.35    0.30
  -3   9  -5    4.91    0.36
  -3   9  -5    4.76    0.33
   3   9   5    5.71    0.44
   5  -9   5    3.82    0.33
   5  -9   5    4.01    0.43
   5  -9   5    4.08    0.37
   5  -9   5    4.00    0.48
   5  -9   5    4.02    0.34
   5  -9   5    3.62    0.43
   5   9   5    4.16    0.39
   5   9   5    3.65    0.41
   5   9   5    3.75    0.40
   5   9   5    4.41    0.58
  -5   9  -5    4.66    0.44
   5   9   5    3.95    0.35
  -5   9  -5    4.16    0.56
   7  -9   5    2.12    0.38
   7  -9   5    2.19    0.49
   7  -9   5    1.97    0.37
   7   9   5    3.26    0.63
   7   9   5    1.82    0.42
   7   9   5    1.30    0.32
   7   9   5    1.58    0.63
  -7   9  -5    3.49    0.75
   8 -10  -5    0.58    0.49
   8 -10  -5    0.47    0.42
  -8 -10   5    1.42    0.48
  -8  10   5    1.68    0.54
   8  10  -5    0.30    0.75
  -8  10   5    0.65    0.52
   6 -10  -5    9.91    0.73
  -6 -10   5   10.06    0.64
  -6 -10   5    9.27    0.60
  -6 -10   5   10.31    0.80
   6 -10  -5    9.30    0.54
   6 -10  -5    8.84    0.55
  -6 -10   5    9.07    0.57
  -6  10   5   10.17    0.64
  -6  10   5   10.01    0.59
  -6  10   5    9.60    0.56
   6  10  -5    8.50    0.57
   6  10  -5   10.08    0.57
   4 -10  -5    1.41    0.26
   4 -10  -5    1.27    0.20
   4 -10  -5    1.44    0.17
  -4 -10   5    0.85    0.24
  -4 -10   5    1.04    0.18
   4 -10  -5    0.98    0.20
  -4 -10   5    1.17    0.19
   4 -10  -5    1.18    0.21
  -4 -10   5    1.36    0.38
   4  10  -5    1.47    0.20
  -4  10   5    0.84    0.18
   4  10  -5    1.59    0.41
  -4  10   5    1.01    0.23
   4  10  -5    1.29    0.22
   4  10  -5    1.14    0.19
  -4  10   5    1.00    0.20
   4  10  -5    1.50    0.24
  -2 -10   5    5.14    0.41
  -2 -10   5    4.98    0.24
   2 -10  -5    4.25    0.26
  -2 -10   5    4.81    0.31
   2 -10  -5    4.52    0.30
   2 -10  -5    4.58    0.29
   2 -10  -5    4.70    0.23
   2 -10  -5    4.58    0.30
  -2 -10   5    5.31    0.29
   2 -10  -5    4.61    0.23
  -2  10   5    4.86    0.25
   2  10  -5    4.37    0.24
  -2  10   5    4.85    0.44
  -2  10   5    4.56    0.25
   2  10  -5    4.06    0.44
   2  10  -5    4.66    0.25
   2  10  -5    4.48    0.28
  -2  10   5    4.96    0.25
   2  10  -5    4.48    0.24
  -2  10   5    5.00    0.30
   0 -10  -5   21.66    0.57
   0 -10   5   20.81    0.59
   0 -10   5   21.11    0.57
   0 -10   5   21.12    0.63
   0 -10  -5   20.47    0.66
   0 -10  -5   21.33    0.57
   0 -10  -5   21.07    0.64
   0 -10   5   21.52    0.58
   0 -10   5   21.78    0.77
   0  10  -5   20.89    0.64
   0  10  -5   20.78    0.59
   0  10  -5   20.81    0.66
   0  10  -5   21.64    0.59
   0  10  -5   21.22    0.78
   0  10   5   21.16    0.63
   0  10   5   21.09    0.68
   0  10   5   21.73    0.57
   0  10   5   21.38    0.64
   0  10  -5   21.08    0.64
   0  10   5   21.36    0.57
   2 -10   5   16.66    0.53
  -2 -10  -5   17.14    0.65
  -2 -10  -5   16.47    0.52
   2 -10   5   16.98    0.58
   2 -10   5   16.36    0.41
   2 -10   5   16.96    0.52
   2 -10   5   16.51    0.56
  -2 -10  -5   17.29    0.53
   2  10   5   16.41    0.50
  -2  10  -5   16.47    0.71
   2  10   5   15.53    0.50
   2  10   5   16.87    0.55
  -2  10  -5   16.99    0.58
  -2  10  -5   16.46    0.56
  -2  10  -5   17.35    0.54
   2  10   5   17.18    0.43
  -2  10  -5   16.87    0.55
  -2  10  -5   16.60    0.53
   2  10   5   15.87    0.63
   4 -10   5    5.08    0.38
   4 -10   5    5.25    0.31
   4 -10   5    5.40    0.40
   4 -10   5    5.36    0.25
   4 -10   5    5.33    0.38
   4 -10   5    4.49    0.38
   4  10   5    5.12    0.36
  -4  10  -5    5.05    0.38
   4  10   5    4.97    0.33
  -4  10  -5    5.03    0.52
  -4  10  -5    4.76    0.47
   4  10   5    5.35    0.52
   4  10   5    4.42    0.35
   4  10   5    5.44    0.37
   4  10   5    5.25    0.31
  -4  10  -5    5.22    0.28
   6 -10   5    1.25    0.41
   6 -10   5    1.73    0.40
   6 -10   5    2.52    0.33
   6 -10   5    1.84    0.43
   6 -10   5    1.65    0.35
   6 -10   5    1.84    0.28
   6  10   5    2.04    0.33
   6  10   5    1.58    0.34
   6  10   5    1.91    0.49
  -6  10  -5    2.25    0.62
   6  10   5    1.75    0.33
   6  10   5    1.94    0.34
   8 -10   5   -0.12    0.39
   8 -10   5   -0.36    0.52
   8  10   5    0.61    0.70
  -8  10  -5    0.86    0.90
   7 -11  -5    1.59    0.37
  -7 -11   5    1.70    0.40
  -7 -11   5    1.80    0.42
   7 -11  -5    1.49    0.39
  -7  11   5    2.55    0.45
  -5 -11   5    0.71    0.21
  -5 -11   5    1.01    0.24
   5 -11  -5    0.57    0.23
   5 -11  -5    0.75    0.19
   5 -11  -5    0.74    0.20
  -5 -11   5    1.64    0.47
   5 -11  -5    0.79    0.23
  -5 -11   5    0.65    0.26
  -5  11   5    0.73    0.22
   5  11  -5    0.86    0.25
   5  11  -5    0.18    0.19
  -5  11   5    0.82    0.28
   5  11  -5    0.79    0.39
  -5  11   5    0.40    0.21
   3 -11  -5    2.83    0.30
  -3 -11   5    2.22    0.25
  -3 -11   5    3.05    0.42
   3 -11  -5    2.63    0.28
   3 -11  -5    2.70    0.30
  -3 -11   5    2.04    0.22
   3 -11  -5    2.50    0.21
   3 -11  -5    2.36    0.23
  -3 -11   5    2.30    0.25
  -3  11   5    2.16    0.25
   3  11  -5    3.63    0.48
   3  11  -5    2.59    0.29
  -3  11   5    3.38    0.49
   3  11  -5    2.26    0.27
   3  11  -5    2.08    0.25
   3  11  -5    2.59    0.23
  -3  11   5    2.24    0.23
  -3  11   5    2.41    0.24
   1 -11  -5    9.74    0.41
   1 -11  -5    9.56    0.32
  -1 -11   5    9.50    0.37
  -1 -11   5    8.96    0.38
  -1 -11   5    9.30    0.51
   1 -11  -5    9.86    0.36
  -1 -11   5    9.41    0.33
  -1 -11   5    9.26    0.32
  -1  11   5    8.92    0.39
   1  11  -5    9.18    0.55
  -1  11   5    9.40    0.37
   1  11  -5    9.07    0.39
   1  11  -5    9.94    0.34
  -1  11   5    9.12    0.32
   1  11  -5    9.71    0.44
   1  11  -5    9.20    0.29
  -1  11   5   10.00    0.33
  -1  11   5    9.43    0.30
  -1  11   5    9.44    0.49
  -1 -11  -5    3.30    0.21
  -1 -11  -5    3.83    0.26
  -1 -11  -5    3.70    0.35
   1 -11   5    3.72    0.31
   1 -11   5    3.57    0.20
   1 -11   5    3.66    0.21
   1 -11   5    3.78    0.22
   1 -11   5    3.42    0.26
  -1 -11  -5    3.35    0.28
  -1  11  -5    3.71    0.25
   1  11   5    3.73    0.21
  -1  11  -5    3.47    0.40
   1  11   5    3.99    0.20
  -1  11  -5    3.43    0.27
  -1  11  -5    3.51    0.25
  -1  11  -5    3.32    0.28
   1  11   5    3.96    0.26
   1  11   5    3.86    0.29
  -1  11  -5    3.74    0.28
   1  11   5    3.50    0.28
   1  11   5    3.51    0.34
   1  11   5    3.77    0.21
   3 -11   5    9.46    0.27
   3 -11   5    9.79    0.47
   3 -11   5   10.02    0.43
   3 -11   5    9.70    0.43
   3 -11   5   10.40    0.41
   3 -11   5    9.90    0.45
  -3 -11  -5   10.24    0.40
   3  11   5    9.37    0.38
   3  11   5   10.55    0.57
   3  11   5    9.69    0.40
  -3  11  -5   10.42    0.40
   3  11   5    9.86    0.43
  -3  11  -5   10.31    0.62
  -3  11  -5    9.94    0.42
  -3  11  -5   10.03    0.49
   3  11   5    9.90    0.38
   3  11   5    9.87    0.32
   5 -11   5    4.34    0.43
   5 -11   5    4.30    0.34
   5 -11   5    4.40    0.39
   5 -11   5    4.26    0.49
   5 -11   5    4.17    0.38
   5 -11   5    4.32    0.42
   5 -11   5    4.31    0.47
   5  11   5    4.07    0.36
   5  11   5    4.34    0.41
  -5  11  -5    3.81    0.42
   5  11   5    4.38    0.39
   5  11   5    5.30    0.62
   5  11   5    4.37    0.43
  -5  11  -5    4.50    0.61
   7 -11   5    0.42    0.41
   7 -11   5    0.91    0.46
   7 -11   5    0.84    0.35
   7  11   5    1.71    0.58
  -7  11  -5    1.03    0.66
   8 -12  -5    1.17    1.23
  -8 -12   5    0.77    0.51
  -8  12   5    0.83    0.51
   8  12  -5    0.95    0.90
   6 -12  -5    1.63    0.31
  -6 -12   5    1.37    0.34
  -6 -12   5    0.53    0.33
  -6 -12   5    1.60    0.32
   6 -12  -5    1.50    0.37
  -6 -12   5    1.76    0.69
   6  12  -5    1.37    0.36
  -6  12   5    1.56    0.30
  -6  12   5    1.62    0.33
   6  12  -5    1.40    0.34
  -6  12   5    1.33    0.38
  -4 -12   5    7.86    0.57
   4 -12  -5    7.99    0.51
  -4 -12   5    7.56    0.47
  -4 -12   5    7.68    0.39
   4 -12  -5    7.86    0.45
   4  12  -5    7.56    0.43
   4  12  -5    8.33    0.40
  -4  12   5    7.42    0.47
  -4  12   5    7.67    0.40
  -4  12   5    8.45    0.40
   4  12  -5    6.75    0.37
   4  12  -5    8.08    0.59
   2 -12  -5    1.70    0.22
   2 -12  -5    1.78    0.21
  -2 -12   5    1.66    0.21
  -2 -12   5    2.08    0.23
   2 -12  -5    1.64    0.17
   2 -12  -5    1.56    0.17
  -2 -12   5    2.28    0.35
  -2 -12   5    1.47    0.18
  -2 -12   5    1.49    0.16
   2 -12  -5    1.57    0.19
   2 -12  -5    1.68    0.22
   2  12  -5    1.68    0.18
   2  12  -5    2.00    0.24
  -2  12   5    1.65    0.19
  -2  12   5    1.70    0.12
   2  12  -5    1.74    0.39
  -2  12   5    1.61    0.22
   2  12  -5    1.75    0.20
  -2  12   5    2.63    0.42
  -2  12   5    2.07    0.20
  -2  12   5    1.82    0.21
   0 -12   5    1.43    0.15
   0 -12   5    1.77    0.18
   0 -12  -5    1.66    0.18
   0 -12  -5    1.79    0.16
   0 -12   5    1.35    0.16
   0 -12  -5    1.62    0.25
   0 -12  -5    1.82    0.16
   0 -12  -5    1.46    0.18
   0 -12   5    1.93    0.22
   0  12   5    1.35    0.16
   0  12  -5    2.09    0.24
   0  12   5    1.57    0.19
   0  12  -5    1.76    0.18
   0  12   5    1.55    0.17
   0  12   5    1.60    0.22
   0  12  -5    1.80    0.21
   0  12   5    1.47    0.16
   0  12  -5    1.74    0.19
   0  12   5    2.05    0.25
   0  12   5    2.03    0.30
   0  12  -5    1.45    0.19
   0  12  -5    1.41    0.33
   0  12  -5    1.83    0.22
   2 -12   5    6.94    0.33
  -2 -12  -5    7.29    0.36
   2 -12   5    7.04    0.37
  -2 -12  -5    7.54    0.49
   2 -12   5    7.87    0.33
   2 -12   5    7.18    0.23
  -2 -12  -5    6.56    0.32
   2 -12   5    7.29    0.33
   2 -12   5    7.41    0.41
   2  12   5    7.16    0.29
  -2  12  -5    7.15    0.36
  -2  12  -5    7.36    0.41
   2  12   5    7.20    0.31
   2  12   5    7.52    0.27
   2  12   5    7.16    0.37
  -2  12  -5    6.55    0.52
  -2  12  -5    8.11    0.37
   2  12   5    7.27    0.31
   2  12   5    7.16    0.47
  -2  12  -5    7.11    0.37
   4 -12   5    5.33    0.43
   4 -12   5    4.73    0.40
   4 -12   5    4.80    0.23
   4 -12   5    4.07    0.40
   4 -12   5    4.45    0.39
   4  12   5    5.34    0.36
  -4  12  -5    4.51    0.33
   4  12   5    4.56    0.31
  -4  12  -5    4.99    0.37
   4  12   5    4.48    0.29
   4  12   5    4.76    0.36
   4  12   5    4.80    0.34
   4  12   5    5.31    0.55
  -4  12  -5    4.37    0.56
   6 -12   5    2.53    0.38
   6 -12   5    3.06    0.49
   6 -12   5    2.08    0.43
   6  12   5    3.64    0.43
   6  12   5    1.97    0.36
   6  12   5    2.42    0.35
   6  12   5    3.60    0.58
  -6  12  -5    3.54    0.72
  -7 -13   5    0.37    0.39
   7 -13  -5    0.29    0.39
   7 -13  -5    0.24    0.33
  -7  13   5   -0.34    0.40
  -5 -13   5    1.93    0.49
  -5 -13   5    0.82    0.28
   5 -13  -5    0.26    0.20
  -5 -13   5    0.35    0.23
   5 -13  -5    0.51    0.24
  -5 -13   5    0.30    0.20
   5 -13  -5    0.00    0.19
   5 -13  -5    0.63    0.28
  -5  13   5    0.82    0.23
   5  13  -5    0.65    0.41
  -5  13   5    0.73    0.24
  -5  13   5    0.59    0.29
   5  13  -5    0.60    0.23
   5  13  -5    0.26    0.21
   3 -13  -5    2.46    0.24
   3 -13  -5    2.87    0.34
   3 -13  -5    2.70    0.22
  -3 -13   5    2.25    0.21
  -3 -13   5    3.22    0.46
  -3 -13   5    2.55    0.28
   3 -13  -5    2.45    0.32
  -3 -13   5    2.70    0.24
   3 -13  -5    2.66    0.33
  -3  13   5    2.46    0.25
   3  13  -5    2.50    0.25
   3  13  -5    2.11    0.26
  -3  13   5    2.35    0.31
  -3  13   5    2.82    0.30
   3  13  -5    2.12    0.29
   3  13  -5    3.37    0.47
   3  13  -5    2.46    0.29
  -1 -13   5    0.05    0.13
  -1 -13   5    0.32    0.26
   1 -13  -5    0.21    0.09
   1 -13  -5    0.17    0.15
  -1 -13   5    0.08    0.13
   1 -13  -5    0.19    0.10
   1 -13  -5    0.14    0.17
   1 -13  -5    0.17    0.11
  -1 -13   5    0.09    0.08
  -1 -13   5    0.10    0.09
  -1  13   5    0.06    0.10
  -1  13   5    0.00    0.28
  -1  13   5    0.21    0.16
  -1  13   5    0.05    0.09
   1  13  -5    0.09    0.33
   1  13  -5    0.01    0.14
  -1  13   5    0.22    0.10
   1  13  -5    0.11    0.10
   1  13  -5    0.12    0.14
   1  13  -5    0.14    0.09
   1  13  -5    0.34    0.12
  -1  13   5    0.21    0.17
   1 -13   5    0.41    0.16
  -1 -13  -5    0.66    0.12
   1 -13   5    0.54    0.13
   1 -13   5    0.59    0.12
  -1 -13  -5    0.57    0.15
  -1 -13  -5    0.48    0.12
  -1 -13  -5    0.42    0.26
   1 -13   5    0.60    0.11
   1  13   5    0.27    0.22
  -1  13  -5    0.96    0.20
  -1  13  -5    0.51    0.16
  -1  13  -5    0.50    0.16
   1  13   5    0.58    0.11
   1  13   5    0.71    0.12
   1  13   5    0.56    0.19
  -1  13  -5    0.41    0.15
  -1  13  -5    0.70    0.14
  -1  13  -5    0.54    0.33
   1  13   5    0.66    0.12
   1  13   5    0.52    0.23
  -3 -13  -5    1.04    0.19
   3 -13   5    1.25    0.23
   3 -13   5    1.10    0.19
   3 -13   5    0.84    0.20
   3 -13   5    1.45    0.20
   3  13   5    1.15    0.32
   3  13   5    1.44    0.18
   3  13   5    1.12    0.16
  -3  13  -5    1.45    0.42
   3  13   5    1.40    0.19
  -3  13  -5    1.08    0.26
  -3  13  -5    1.08    0.22
  -3  13  -5    0.62    0.18
   3  13   5    0.89    0.16
   3  13   5    1.05    0.18
   5 -13   5    0.48    0.23
   5 -13   5    0.71    0.27
   5 -13   5    0.08    0.28
   5 -13   5   -0.11    0.23
   5 -13   5    0.44    0.19
   5 -13   5    0.58    0.31
   5  13   5    0.13    0.19
   5  13   5    0.16    0.20
   5  13   5    0.52    0.25
   5  13   5    0.09    0.23
   5  13   5    0.59    0.23
  -5  13  -5    0.47    0.44
   5  13   5    0.10    0.38
  -5  13  -5    0.30    0.31
   7 -13   5    0.25    0.45
   7 -13   5    0.23    0.37
   7 -13   5    1.09    0.84
  -7  13  -5    1.46    0.74
   7  13   5    1.06    0.62
   6 -14  -5    0.13    0.29
  -6 -14   5    0.11    0.34
   6 -14  -5   -0.30    0.32
  -6 -14   5   -0.30    0.30
  -6  14   5    0.62    0.46
  -6  14   5   -0.25    0.38
  -6  14   5    0.00    0.31
  -4 -14   5    1.63    0.43
   4 -14  -5    1.28    0.26
  -4 -14   5    0.96    0.18
   4 -14  -5    1.22    0.21
  -4 -14   5    0.93    0.26
   4 -14  -5    1.42    0.26
  -4 -14   5    0.88    0.19
   4  14  -5    1.37    0.45
  -4  14   5    0.89    0.26
   4  14  -5    1.02    0.25
   4  14  -5    1.19    0.34
  -4  14   5    0.99    0.21
  -4  14   5    1.15    0.21
   4  14  -5    0.93    0.21
  -2 -14   5    0.24    0.17
   2 -14  -5    0.20    0.11
  -2 -14   5    0.33    0.11
   2 -14  -5    0.39    0.17
  -2 -14   5    0.26    0.12
  -2 -14   5    0.59    0.28
   2 -14  -5    0.19    0.11
   2 -14  -5    0.40    0.14
   2 -14  -5    0.51    0.19
   2 -14  -5    0.80    0.22
  -2 -14   5    0.29    0.17
  -2  14   5    0.39    0.17
   2  14  -5    0.50    0.13
   2  14  -5    0.54    0.19
  -2  14   5    0.46    0.13
  -2  14   5    0.24    0.10
   2  14  -5    0.53    0.13
  -2  14   5    0.35    0.14
   2  14  -5    0.62    0.15
   2  14  -5    0.37    0.34
  -2  14   5    0.22    0.12
   0 -14   5    1.60    0.22
   0 -14  -5    1.49    0.17
   0 -14   5    1.39    0.17
   0 -14  -5    1.23    0.15
   0 -14  -5    1.34    0.16
   0 -14   5    1.29    0.13
   0 -14   5    1.45    0.17
   0 -14  -5    1.84    0.28
   0 -14  -5    1.30    0.20
   0  14  -5    1.17    0.21
   0  14   5    1.38    0.19
   0  14   5    1.42    0.16
   0  14  -5    1.33    0.36
   0  14  -5    1.42    0.17
   0  14   5    1.35    0.16
   0  14   5    2.02    0.33
   0  14  -5    1.36    0.16
   0  14   5    1.52    0.19
   0  14   5    1.40    0.24
   0  14  -5    1.16    0.20
   0  14   5    1.34    0.22
   2 -14   5    7.53    0.32
   2 -14   5    7.54    0.40
  -2 -14  -5    7.08    0.39
   2 -14   5    7.54    0.33
   2 -14   5    7.36    0.46
   2 -14   5    6.82    0.33
   2 -14   5    6.94    0.32
  -2  14  -5    7.19    0.59
   2  14   5    7.26    0.30
   2  14   5    6.84    0.49
   2  14   5    6.59    0.28
   2  14   5    7.43    0.31
   2  14   5    7.12    0.30
  -2  14  -5    7.31    0.39
  -2  14  -5    6.12    0.44
  -2  14  -5    6.60    0.37
   4 -14   5    0.56    0.23
   4 -14   5    0.75    0.38
   4 -14   5    0.52    0.12
   4 -14   5    0.18    0.17
   4 -14   5    0.69    0.20
   4 -14   5    0.40    0.22
   4 -14   5    0.61    0.24
   4  14   5    0.40    0.35
  -4  14  -5    0.52    0.24
  -4  14  -5    0.40    0.41
   4  14   5    0.40    0.18
   4  14   5    0.40    0.20
   4  14   5    0.31    0.19
  -4  14  -5    0.48    0.22
   4  14   5    0.37    0.23
   4  14   5    0.47    0.18
   6 -14   5    1.87    0.39
   6 -14   5    2.43    0.41
   6 -14   5    2.15    0.46
   6  14   5    2.83    0.63
  -6  14  -5    3.42    0.72
   6  14   5    3.30    0.41
  -7 -15   5    0.41    0.45
   7 -15  -5    0.79    0.46
   7 -15  -5    0.70    0.40
  -7  15   5    1.05    0.47
   7  15  -5    1.42    0.77
  -5 -15   5    1.91    0.55
  -5 -15   5    1.18    0.27
   5 -15  -5    0.79    0.29
  -5 -15   5    1.15    0.25
  -5 -15   5    0.70    0.31
   5 -15  -5    0.70    0.29
   5  15  -5    0.99    0.26
  -5  15   5    0.77    0.35
   5  15  -5    0.83    0.27
  -5  15   5    1.34    0.27
   5  15  -5    1.32    0.49
  -5  15   5    0.97    0.25
  -3 -15   5   -0.02    0.11
   3 -15  -5    0.12    0.14
   3 -15  -5    0.16    0.15
  -3 -15   5    0.18    0.14
   3 -15  -5    0.14    0.19
   3 -15  -5    0.17    0.17
  -3 -15   5    0.08    0.34
  -3 -15   5   -0.03    0.20
   3  15  -5    0.09    0.15
  -3  15   5    0.16    0.22
   3  15  -5    0.14    0.37
   3  15  -5    0.08    0.20
  -3  15   5    0.04    0.14
   3  15  -5    0.04    0.15
  -3  15   5    0.21    0.16
   1 -15  -5    0.94    0.19
  -1 -15   5    0.99    0.20
   1 -15  -5    0.92    0.16
  -1 -15   5    1.06    0.12
  -1 -15   5    1.26    0.19
   1 -15  -5    1.12    0.14
  -1  15   5    1.20    0.16
  -1  15   5    1.22    0.14
  -1  15   5    0.91    0.20
   1  15  -5    1.06    0.39
  -1  15   5    1.07    0.22
  -1  15   5    1.44    0.25
  -1  15   5    1.16    0.20
   1  15  -5    0.95    0.14
   1  15  -5    1.09    0.15
   1  15  -5    1.34    0.13
   1 -15   5    1.04    0.15
   1 -15   5    0.65    0.13
  -1 -15  -5    0.79    0.12
   1 -15   5    0.82    0.13
  -1 -15  -5    0.92    0.20
   1 -15   5    0.83    0.20
  -1  15  -5    0.22    0.33
   1  15   5    0.73    0.23
   1  15   5    0.76    0.25
  -1  15  -5    0.64    0.16
   1  15   5    0.99    0.26
   1  15   5    0.91    0.21
   1  15   5    0.78    0.12
  -1  15  -5    0.64    0.19
   1  15   5    0.85    0.14
  -1  15  -5    0.65    0.17
  -1  15  -5    0.84    0.22
   3 -15   5    1.15    0.22
  -3 -15  -5    0.83    0.20
   3 -15   5    1.31    0.25
   3 -15   5    0.64    0.22
   3 -15   5    0.85    0.19
   3  15   5    0.93    0.16
   3  15   5    1.00    0.18
  -3  15  -5    0.92    0.42
  -3  15  -5    1.22    0.24
   3  15   5    0.89    0.16
   3  15   5    0.89    0.16
   3  15   5    1.20    0.35
  -3  15  -5    1.45    0.23
   5 -15   5    1.74    0.35
   5 -15   5    1.78    0.37
   5 -15   5    2.31    0.40
   5 -15   5    1.62    0.33
   5  15   5    1.35    0.27
   5  15   5    2.49    0.53
   5  15   5    1.61    0.29
  -5  15  -5    2.36    0.67
   5  15   5    1.73    0.30
   5  15   5    1.73    0.29
   7 -15   5    0.07    0.41
   7 -15   5   -0.66    0.46
   7  15   5    0.57    0.68
  -7  15  -5   -0.66    0.73
   6 -16  -5    1.69    0.37
  -6 -16   5    1.11    0.41
   6 -16  -5    1.94    0.44
  -6  16   5    2.00    0.47
   4 -16  -5    0.29    0.19
  -4 -16   5   -0.14    0.15
  -4 -16   5   -0.21    0.17
  -4 -16   5   -0.02    0.28
   4 -16  -5    0.09    0.24
   4 -16  -5    0.30    0.23
   4 -16  -5    0.26    0.17
  -4 -16   5    0.21    0.43
   4  16  -5   -0.13    0.19
  -4  16   5    0.14    0.19
   4  16  -5    0.33    0.27
   4  16  -5    0.35    0.19
  -4  16   5   -0.01    0.24
  -4  16   5    0.19    0.20
   4  16  -5    0.17    0.42
  -2 -16   5    2.07    0.41
   2 -16  -5    1.77    0.17
   2 -16  -5    1.50    0.22
  -2 -16   5    1.91    0.19
  -2 -16   5    1.43    0.24
   2 -16  -5    2.00    0.28
  -2 -16   5    1.75    0.25
  -2  16   5    1.83    0.24
  -2  16   5    2.31    0.30
  -2  16   5    2.06    0.19
   2  16  -5    1.90    0.21
   2  16  -5    1.73    0.22
  -2  16   5    1.77    0.21
   2  16  -5    1.97    0.19
   2  16  -5    2.19    0.45
  -2  16   5    1.86    0.18
   0 -16   5    3.58    0.34
   0 -16   5    3.44    0.20
   0 -16   5    3.40    0.28
   0 -16  -5    3.71    0.29
   0 -16   5    3.02    0.21
   0 -16  -5    3.68    0.35
   0 -16  -5    3.50    0.21
   0 -16  -5    3.91    0.20
   0  16   5    3.30    0.35
   0  16   5    3.62    0.34
   0  16  -5    3.54    0.23
   0  16  -5    3.23    0.25
   0  16   5    3.18    0.42
   0  16   5    3.54    0.36
   0  16   5    3.44    0.19
   0  16  -5    3.50    0.50
   0  16   5    3.31    0.36
   0  16   5    3.76    0.30
   2 -16   5    7.29    0.35
   2 -16   5    6.96    0.50
   2 -16   5    7.49    0.33
   2 -16   5    6.64    0.32
   2 -16   5    7.21    0.43
  -2 -16  -5    7.81    0.45
   2  16   5    6.83    0.31
   2  16   5    7.18    0.36
   2  16   5    6.92    0.29
  -2  16  -5    7.28    0.65
   2  16   5    7.42    0.30
   2  16   5    6.99    0.28
   2  16   5    6.15    0.46
  -2  16  -5    6.66    0.46
  -2  16  -5    6.52    0.40
   2  16   5    6.88    0.53
   2  16   5    7.73    0.49
   4 -16   5    1.88    0.29
   4 -16   5    1.84    0.29
   4 -16   5    1.45    0.24
   4 -16   5    1.40    0.29
   4 -16   5    1.44    0.26
   4 -16   5    1.40    0.29
   4  16   5    1.39    0.20
   4  16   5    1.54    0.25
  -4  16  -5    0.87    0.27
   4  16   5    1.63    0.22
   4  16   5    1.97    0.47
   4  16   5    1.78    0.24
  -4  16  -5    2.01    0.26
  -4  16  -5    1.54    0.51
   4  16   5    1.49    0.22
   6 -16   5    1.04    0.42
   6 -16   5    0.09    0.35
  -6  16  -5    1.83    0.73
   6  16   5    0.81    0.55
   7 -17  -5    0.92    0.47
  -7 -17   5    1.37    0.99
   7 -17  -5    0.83    0.53
  -7  17   5    1.08    0.53
   7  17  -5    2.70    1.45
   5 -17  -5    0.66    0.33
  -5 -17   5    0.34    0.34
   5 -17  -5    0.03    0.29
  -5  17   5    0.38    0.34
   5  17  -5    0.24    0.50
  -5  17   5    0.06    0.28
  -5  17   5    0.37    0.26
  -3 -17   5    5.45    0.61
   3 -17  -5    5.41    0.48
   3 -17  -5    4.74    0.29
  -3 -17   5    5.51    0.29
  -3 -17   5    4.91    0.30
  -3 -17   5    4.96    0.46
   3 -17  -5    5.29    0.48
   3  17  -5    4.88    0.61
   3  17  -5    4.76    0.40
  -3  17   5    5.58    0.46
  -3  17   5    5.34    0.34
  -3  17   5    5.37    0.33
   3  17  -5    5.10    0.33
   3  17  -5    5.30    0.34
  -1 -17   5    1.79    0.26
  -1 -17   5    2.02    0.17
   1 -17  -5    2.20    0.19
   1 -17  -5    1.93    0.27
  -1 -17   5    2.78    0.32
   1 -17  -5    2.29    0.32
   1 -17  -5    2.58    0.20
  -1  17   5    2.44    0.28
  -1  17   5    2.33    0.19
   1  17  -5    2.20    0.24
  -1  17   5    2.48    0.29
  -1  17   5    2.24    0.19
  -1  17   5    2.33    0.29
   1  17  -5    3.32    0.53
   1  17  -5    2.79    0.29
   1  17  -5    2.13    0.19
   1 -17   5    1.62    0.19
   1 -17   5    1.75    0.25
  -1 -17  -5    2.48    0.29
   1 -17   5    1.82    0.18
   1 -17   5    1.97    0.23
   1 -17   5    2.35    0.21
   1  17   5    1.61    0.21
   1  17   5    1.90    0.16
   1  17   5    2.65    0.28
   1  17   5    2.00    0.18
   1  17   5    2.28    0.35
  -1  17  -5    1.91    0.29
   1  17   5    1.79    0.28
   1  17   5    2.13    0.17
  -1  17  -5    2.41    0.48
   3 -17   5    4.00    0.30
   3 -17   5    4.16    0.36
   3 -17   5    3.99    0.33
   3 -17   5    3.93    0.43
   3 -17   5    5.61    0.58
  -3 -17  -5    4.79    0.44
  -3  17  -5    3.74    0.36
   3  17   5    4.38    0.31
   3  17   5    4.48    0.33
   3  17   5    3.93    0.30
   3  17   5    4.69    0.54
   3  17   5    3.99    0.28
   3  17   5    4.19    0.26
   5 -17   5    0.59    0.35
   5 -17   5    0.74    0.33
   5 -17   5    0.37    0.39
  -5  17  -5    1.13    0.64
   5  17   5    0.52    0.27
   5  17   5    0.83    0.50
  -6 -18   5   -0.22    0.42
   6 -18  -5    0.39    0.37
   6 -18  -5    0.28    0.39
  -6  18   5    0.62    0.44
  -4 -18   5    0.58    0.32
   4 -18  -5    0.67    0.22
  -4 -18   5    0.53    0.21
  -4 -18   5    0.57    0.22
   4 -18  -5    0.51    0.28
  -4 -18   5    0.60    0.56
   4 -18  -5    0.56    0.29
   4  18  -5    1.04    0.51
   4  18  -5    0.35    0.22
  -4  18   5    0.65    0.22
  -4  18   5    0.59    0.22
   4  18  -5    0.69    0.23
  -2 -18   5    0.14    0.21
   2 -18  -5   -0.11    0.12
  -2 -18   5    0.19    0.24
   2 -18  -5    0.16    0.13
   2 -18  -5    0.33    0.19
  -2 -18   5    0.06    0.11
  -2 -18   5   -0.12    0.10
   2 -18  -5    0.04    0.21
   2  18  -5    0.44    0.42
  -2  18   5   -0.05    0.16
  -2  18   5    0.12    0.14
   2  18  -5    0.01    0.19
  -2  18   5    0.04    0.13
   2  18  -5    0.15    0.15
  -2  18   5   -0.10    0.22
   0 -18   5    0.81    0.22
   0 -18   5    0.81    0.19
   0 -18  -5    0.90    0.24
   0 -18   5    0.83    0.12
   0 -18   5    1.05    0.11
   0  18  -5    0.78    0.15
   0  18   5    0.95    0.26
   0  18   5    0.89    0.12
   0  18  -5    0.71    0.45
   0  18   5    0.95    0.26
   0  18   5    0.34    0.22
   0  18   5    1.04    0.22
   0  18  -5    0.93    0.17
   0  18   5    1.40    0.40
   2 -18   5   -0.03    0.15
  -2 -18  -5    0.43    0.22
   2 -18   5    0.14    0.22
   2 -18   5    0.39    0.15
   2 -18   5    0.34    0.14
   2 -18   5    0.24    0.17
   2 -18   5    0.16    0.24
   2  18   5    0.25    0.13
  -2  18  -5    0.36    0.25
   2  18   5    0.31    0.12
   2  18   5    0.42    0.32
   2  18   5   -0.06    0.25
   2  18   5    0.30    0.11
  -2  18  -5    0.29    0.45
   2  18   5    0.32    0.13
   2  18   5    0.05    0.17
   4 -18   5    2.62    0.32
   4 -18   5    2.22    0.33
   4 -18   5    1.95    0.36
   4  18   5    3.18    0.57
   4  18   5    2.75    0.32
  -4  18  -5    2.98    0.70
   4  18   5    2.20    0.27
   4  18   5    2.12    0.26
   4  18   5    2.61    0.33
   6 -18   5    0.28    0.44
   6 -18   5    0.12    0.40
   6  18   5    0.17    0.61
  -6  18  -5   -0.11    0.75
   5 -19  -5    0.27    0.36
   5 -19  -5   -0.70    0.31
  -5 -19   5    0.30    0.38
  -5  19   5    0.11    0.39
  -5  19   5    0.12    0.31
   5  19  -5   -0.38    0.53
  -3 -19   5    3.74    0.27
   3 -19  -5    3.08    0.31
   3 -19  -5    3.72    0.33
  -3 -19   5    4.51    0.52
   3 -19  -5    4.51    0.53
   3 -19  -5    3.92    0.52
   3  19  -5    4.32    0.65
   3  19  -5    3.54    0.33
  -3  19   5    3.46    0.31
  -3  19   5    3.84    0.32
   3  19  -5    3.82    0.42
  -3  19   5    3.86    0.48
   1 -19  -5    0.26    0.19
  -1 -19   5    0.18    0.10
   1 -19  -5    0.39    0.23
  -1 -19   5    0.41    0.23
  -1 -19   5    0.19    0.20
   1  19  -5    0.35    0.14
  -1  19   5    0.30    0.21
   1  19  -5    0.24    0.12
  -1  19   5    0.40    0.11
   1  19  -5    0.20    0.15
   1  19  -5    0.88    0.50
  -1  19   5    0.41    0.21
  -1  19   5    0.28    0.26
   1 -19   5    2.33    0.19
  -1 -19  -5    2.94    0.34
   1 -19   5    3.32    0.41
   1 -19   5    2.62    0.29
   1 -19   5    3.00    0.23
   1 -19   5    2.02    0.19
   1 -19   5    2.78    0.21
   1  19   5    3.03    0.41
  -1  19  -5    4.39    0.67
   1  19   5    2.78    0.39
  -1  19  -5    2.52    0.35
   1  19   5    2.97    0.35
   1  19   5    2.50    0.42
   1  19   5    2.08    0.26
   3 -19   5    0.10    0.29
   3 -19   5    0.00    0.21
  -3 -19  -5    0.21    0.25
   3 -19   5    0.43    0.19
   3 -19   5    0.33    0.27
   3 -19   5    0.63    0.23
   3  19   5    0.13    0.14
   3  19   5   -0.27    0.39
   3  19   5    0.05    0.16
   3  19   5    0.14    0.15
   3  19   5    0.10    0.16
  -3  19  -5    0.71    0.57
   3  19   5    0.54    0.25
   5 -19   5   -0.05    0.35
   5 -19   5    0.26    0.39
   5  19   5   -0.19    0.29
  -5  19  -5   -0.54    0.64
   5  19   5    0.00    0.55
  -6 -20   5    0.17    0.52
   6 -20  -5   -0.03    0.46
[truncated: 391,838 more chars]
