# Supplementary material for: Synthesis, crystal structure and Hirshfeld surface analysis of 2-chloro-3-[(E)-(2-phenyl­hydrazinyl­idene)meth­yl]quinoline
Source: Acta Crystallogr E Crystallogr Commun. 2019 Jun 7;75(Pt 7):964–8. doi: 10.1107/S2056989019007692 (PMC6659329; doi:10.1107/S2056989019007692)
Supplement: Supplementary file 2 [file e-75-00964-Isup2.hkl]

data_I                                                                          
_shelx_title ' mo_D18_77_KT_DRX2_0m_a.res in Cc'                                
_shelx_refln_list_code          4                                               
_shelx_F_calc_maximum      185.37                                               
_exptl_crystal_F_000       584.00                                               
_reflns_d_resolution_high  0.7800                                               
                                                                                
loop_                                                                           
 _space_group_symop_operation_xyz                                               
 'x, y, z'                                                                      
 'x, -y, z+1/2'                                                                 
 'x+1/2, y+1/2, z'                                                              
 'x+1/2, -y+1/2, z+1/2'                                                         
                                                                                
_cell_length_a     6.2114                                                       
_cell_length_b    19.4553                                                       
_cell_length_c    11.2520                                                       
_cell_angle_alpha  90.000                                                       
_cell_angle_beta   91.883                                                       
_cell_angle_gamma  90.000                                                       
                                                                                
_shelx_F_squared_multiplier     1.000                                           
                                                                                
loop_                                                                           
 _refln_index_h                                                                 
 _refln_index_k                                                                 
 _refln_index_l                                                                 
 _refln_F_squared_calc                                                          
 _refln_F_squared_meas                                                          
 _refln_F_squared_sigma                                                         
 _refln_observed_status                                                         
   0   0 -14         47.97         46.50        23.89 o                         
   2   0 -14        136.40        149.20        43.27 o                         
  -1   1 -14         81.23         75.05         8.52 o                         
   1   1 -14         67.52         72.48         8.11 o                         
   0   2 -14          9.98         14.56         7.29 o                         
   2   2 -14         40.65         50.86        11.37 o                         
  -1   3 -14         15.51         30.79        10.29 o                         
   1   3 -14          4.82          2.48         7.59 o                         
   0   4 -14          2.69         13.33         9.70 o                         
   1   5 -14         34.30         43.86        10.34 o                         
  -3   1 -13         29.72         54.81         9.07 o                         
  -1   1 -13         66.12         70.35         7.50 o                         
   1   1 -13          0.66          7.78         3.13 o                         
   3   1 -13          4.86          1.59         6.61 o                         
  -2   2 -13         20.15         13.40         8.16 o                         
   0   2 -13        132.24        143.50         6.90 o                         
   2   2 -13         85.34        100.89         6.64 o                         
  -3   3 -13          2.03         16.55        10.52 o                         
  -1   3 -13         90.81        110.71         9.44 o                         
   1   3 -13         59.79         54.50         7.65 o                         
   3   3 -13         27.23         28.43         7.64 o                         
  -2   4 -13        170.44        172.69         9.84 o                         
   0   4 -13         86.17        113.69        13.33 o                         
   2   4 -13         85.03         95.29         8.04 o                         
  -1   5 -13         22.16         27.48         5.06 o                         
   1   5 -13         21.29         11.81         5.63 o                         
   3   5 -13         15.56         10.56         7.91 o                         
  -2   6 -13         16.47          9.15         7.43 o                         
   0   6 -13         41.74         44.02         5.16 o                         
   2   6 -13          4.28         -5.59        10.22 o                         
  -1   7 -13         37.38         54.04         9.27 o                         
   1   7 -13          8.51          6.53         4.17 o                         
  -2   8 -13         29.34         33.67         7.25 o                         
   0   8 -13         88.90         99.13        10.87 o                         
   2   8 -13         59.94         44.61         5.73 o                         
  -1   9 -13          8.67          9.31        10.50 o                         
   1   9 -13         45.60         57.78         8.35 o                         
   0  10 -13         60.88         87.92        12.75 o                         
  -4   0 -12        138.93        130.06        18.41 o                         
  -2   0 -12        302.22        297.39        16.27 o                         
   0   0 -12        111.22        112.01         6.23 o                         
   2   0 -12        190.61        171.35        10.07 o                         
   4   0 -12          7.01          5.17        10.65 o                         
  -3   1 -12        190.19        210.20        10.02 o                         
  -1   1 -12        103.82        100.75         3.96 o                         
   1   1 -12         22.28         24.27         3.33 o                         
   3   1 -12         54.26         58.62         8.21 o                         
  -4   2 -12         62.65         71.38        11.33 o                         
  -2   2 -12         24.73         24.68         3.61 o                         
   0   2 -12         61.02         60.47         4.70 o                         
   2   2 -12         34.51         35.09         4.49 o                         
   4   2 -12        142.59        157.17        18.67 o                         
  -3   3 -12         28.47         32.11         6.20 o                         
  -1   3 -12          9.30          7.47         3.18 o                         
   1   3 -12         62.18         52.22         3.78 o                         
   3   3 -12         26.79         42.71         5.19 o                         
  -4   4 -12         45.91         55.27         6.50 o                         
  -2   4 -12         29.95         28.06         4.31 o                         
   0   4 -12         75.80         61.48         5.49 o                         
   2   4 -12         58.09         46.77         4.04 o                         
   4   4 -12         26.80         46.05         7.56 o                         
  -3   5 -12        117.76        123.21         7.24 o                         
  -1   5 -12         82.20         84.48         4.80 o                         
   1   5 -12         89.66         86.87         8.85 o                         
   3   5 -12         14.87          6.49         5.50 o                         
  -2   6 -12        140.00        145.99        10.66 o                         
   0   6 -12        291.26        290.31         8.15 o                         
   2   6 -12         14.64         10.84         4.02 o                         
   4   6 -12         76.04         97.93         9.44 o                         
  -3   7 -12        179.31        192.81         9.39 o                         
  -1   7 -12         15.56         11.55         3.65 o                         
   1   7 -12         39.17         38.59         3.66 o                         
   3   7 -12         86.28         91.00        21.80 o                         
  -2   8 -12         21.98         18.97         4.53 o                         
   0   8 -12        115.23        115.40         9.38 o                         
   2   8 -12         39.42         46.94         4.29 o                         
  -3   9 -12        101.25        108.75         8.84 o                         
  -1   9 -12        184.40        187.38        12.52 o                         
   1   9 -12         21.36         26.15         4.81 o                         
   3   9 -12         14.57         11.22         5.66 o                         
  -2  10 -12         11.43         12.48         5.88 o                         
   0  10 -12         11.10         25.08         7.22 o                         
   2  10 -12         25.43         25.31         5.08 o                         
  -1  11 -12         58.83         58.58         7.92 o                         
   1  11 -12         85.50         85.54         8.34 o                         
   0  12 -12          3.89          2.00         6.39 o                         
   2  12 -12         70.50         74.01         6.08 o                         
  -1  13 -12        103.53        109.56        18.29 o                         
   1  13 -12         30.90         29.89        12.60 o                         
  -3   1 -11        148.79        152.68         7.01 o                         
  -1   1 -11         37.78         37.86         4.02 o                         
   1   1 -11        624.89        557.51         9.39 o                         
   3   1 -11         25.63         30.22         4.65 o                         
   5   1 -11         78.42         94.13        11.62 o                         
  -4   2 -11         86.15         88.07         8.82 o                         
  -2   2 -11         28.62         34.40         3.89 o                         
   0   2 -11         80.11         86.35         3.99 o                         
   2   2 -11         58.43         66.67         3.88 o                         
   4   2 -11         80.00         85.75         8.22 o                         
  -3   3 -11        239.31        249.37         8.26 o                         
  -1   3 -11        226.87        222.60         6.92 o                         
   1   3 -11        432.75        412.42         8.15 o                         
   3   3 -11         17.47         23.90         4.08 o                         
   5   3 -11         55.33         84.68        26.96 o                         
  -4   4 -11         75.07         90.21        10.40 o                         
  -2   4 -11        325.34        303.42         7.68 o                         
   0   4 -11        309.07        283.31         5.73 o                         
   2   4 -11        199.52        181.57         6.30 o                         
   4   4 -11         41.93         45.23         8.99 o                         
  -3   5 -11         47.12         46.19         3.69 o                         
  -1   5 -11         94.36        101.35         5.17 o                         
   1   5 -11        206.22        203.94         6.38 o                         
   3   5 -11        191.15        182.97         6.73 o                         
   5   5 -11         20.54         35.50         8.50 o                         
  -4   6 -11        138.92        138.07        12.72 o                         
  -2   6 -11        153.13        150.69         6.40 o                         
   0   6 -11         25.76         23.82         3.39 o                         
   2   6 -11          6.29          0.07         2.90 o                         
   4   6 -11          1.59         13.55         5.57 o                         
  -3   7 -11          7.09          0.25         3.52 o                         
  -1   7 -11         15.41         10.94         3.40 o                         
   1   7 -11         36.68         29.66         3.04 o                         
   3   7 -11         27.55         24.30         4.14 o                         
  -4   8 -11         52.28         43.43         6.82 o                         
  -2   8 -11         62.83         64.45         4.02 o                         
   0   8 -11        238.73        234.69         7.54 o                         
   2   8 -11         47.59         46.80         3.75 o                         
   4   8 -11          0.13         -6.71         6.71 o                         
  -3   9 -11        199.41        205.59        10.23 o                         
  -1   9 -11        251.66        248.04         7.39 o                         
   1   9 -11        121.81        116.55         5.00 o                         
   3   9 -11         73.59         72.20         4.73 o                         
  -2  10 -11        157.50        165.27         8.71 o                         
   0  10 -11         86.66         95.90         5.50 o                         
   2  10 -11         84.99         89.34         4.40 o                         
   4  10 -11         15.42         14.55         7.40 o                         
  -3  11 -11         23.45         20.87         8.84 o                         
  -1  11 -11        101.30         93.61         8.95 o                         
   1  11 -11        170.36        168.91         5.92 o                         
   3  11 -11          3.45         -0.55         4.92 o                         
  -2  12 -11        196.62        225.51        10.85 o                         
   0  12 -11          3.21          4.33         4.77 o                         
   2  12 -11         26.89         29.81         4.40 o                         
  -1  13 -11         50.35         52.35         8.06 o                         
   1  13 -11          3.63          5.91         4.77 o                         
   3  13 -11          2.73          3.26         5.44 o                         
  -2  14 -11         81.74         97.37        12.52 o                         
   0  14 -11         12.68         16.98         6.52 o                         
   2  14 -11          0.18          0.48         4.68 o                         
  -1  15 -11         67.93         75.98         8.58 o                         
   1  15 -11         36.02         39.92         8.72 o                         
   0  16 -11         50.01         43.01        10.30 o                         
  -4   0 -10        131.43        152.72        12.86 o                         
  -2   0 -10        198.28        194.84         6.15 o                         
   0   0 -10        198.60        204.83         8.35 o                         
   2   0 -10        695.57        617.39        10.32 o                         
   4   0 -10        122.83        134.15        10.02 o                         
  -5   1 -10        107.62        139.82        14.69 o                         
  -3   1 -10         31.94         37.46         4.86 o                         
  -1   1 -10        775.79        762.11         8.67 o                         
   1   1 -10        175.59        166.67         3.99 o                         
   3   1 -10        272.24        257.46         6.25 o                         
   5   1 -10         52.63         61.11         8.46 o                         
  -4   2 -10         75.94         89.70         8.56 o                         
  -2   2 -10        381.86        368.91        12.21 o                         
   0   2 -10        194.00        177.27         3.93 o                         
   2   2 -10        326.85        294.31         5.32 o                         
   4   2 -10         16.24         12.02         3.92 o                         
  -5   3 -10          3.51          9.79        10.30 o                         
  -3   3 -10        367.06        356.84         9.23 o                         
  -1   3 -10         35.16         37.32         3.11 o                         
   1   3 -10         55.96         55.72         3.32 o                         
   3   3 -10          1.14          0.20         3.02 o                         
   5   3 -10          5.84         11.99         5.59 o                         
  -4   4 -10         82.90         81.23         6.54 o                         
  -2   4 -10        109.06        104.24         4.96 o                         
   0   4 -10        106.70        104.52         4.33 o                         
   2   4 -10        205.80        178.59         4.94 o                         
   4   4 -10         14.34         18.79         4.29 o                         
  -5   5 -10         62.92         90.78        17.27 o                         
  -3   5 -10        171.98        170.08         5.81 o                         
  -1   5 -10        139.37        134.94         5.25 o                         
   1   5 -10        102.13        101.40         4.03 o                         
   3   5 -10        121.19        124.86         5.88 o                         
   5   5 -10         63.90         79.90        10.12 o                         
  -4   6 -10          9.39         14.28         3.56 o                         
  -2   6 -10        107.78        108.49         5.17 o                         
   0   6 -10        226.92        216.97         6.33 o                         
   2   6 -10        525.18        491.02         8.30 o                         
   4   6 -10         20.64         20.93         4.38 o                         
  -5   7 -10         29.80         26.48        20.34 o                         
  -3   7 -10        332.24        321.86         7.03 o                         
  -1   7 -10        361.84        374.42         7.55 o                         
   1   7 -10         76.13         79.99         3.53 o                         
   3   7 -10        344.23        334.30         7.46 o                         
   5   7 -10         43.52         40.10        10.05 o                         
  -4   8 -10        232.92        231.12        11.22 o                         
  -2   8 -10         30.33         29.03         3.09 o                         
   0   8 -10          9.92          8.27         3.04 o                         
   2   8 -10         14.17         15.04         3.87 o                         
   4   8 -10         18.30         16.19         5.10 o                         
  -3   9 -10        187.08        216.58         6.75 o                         
  -1   9 -10         97.42         90.44         4.75 o                         
   1   9 -10          3.45          5.27         2.54 o                         
   3   9 -10         53.03         45.15         3.31 o                         
   5   9 -10         62.68         84.48        11.14 o                         
  -4  10 -10         65.53         63.93        13.85 o                         
  -2  10 -10         44.67         40.20         3.81 o                         
   0  10 -10          8.48          5.58         3.33 o                         
   2  10 -10         40.88         38.43         2.92 o                         
   4  10 -10         10.77         20.92         5.30 o                         
  -3  11 -10          0.72         -0.58         4.20 o                         
  -1  11 -10         59.00         72.42         5.40 o                         
   1  11 -10        234.22        231.01         6.10 o                         
   3  11 -10        138.16        134.42         6.91 o                         
  -4  12 -10         79.23         89.40        16.47 o                         
  -2  12 -10         44.94         50.79         4.43 o                         
   0  12 -10         76.70         79.86         6.96 o                         
   2  12 -10         49.13         56.30         3.11 o                         
   4  12 -10         28.31         31.36         6.03 o                         
  -3  13 -10         83.61        102.89        10.61 o                         
  -1  13 -10         86.18         92.60         7.06 o                         
   1  13 -10         11.80         13.14         2.82 o                         
   3  13 -10         29.91         27.39         4.45 o                         
  -2  14 -10         49.82         51.94        10.33 o                         
   0  14 -10         36.29         43.93         6.26 o                         
   2  14 -10         25.47         26.99         3.65 o                         
  -1  15 -10         40.17         28.59         5.45 o                         
   1  15 -10         64.24         53.68         3.88 o                         
   3  15 -10          8.56          8.23         6.43 o                         
  -2  16 -10         25.53         29.26         9.44 o                         
   0  16 -10        186.87        166.41         8.27 o                         
   2  16 -10          8.23          5.99         5.56 o                         
  -1  17 -10         21.71         28.31        21.15 o                         
   1  17 -10         34.80         32.95         7.39 o                         
  -5   1  -9         38.50         52.34        10.34 o                         
  -3   1  -9        233.91        242.40         6.29 o                         
  -1   1  -9        122.52        125.83         3.19 o                         
   1   1  -9        117.10        101.06         3.15 o                         
   3   1  -9        101.27         95.57         3.88 o                         
   5   1  -9         20.44         24.62         4.38 o                         
  -6   2  -9        102.98        104.62        17.44 o                         
  -4   2  -9         94.02        103.32         5.26 o                         
  -2   2  -9       3019.40       3011.52        28.18 o                         
   0   2  -9        140.27        134.87         3.91 o                         
   2   2  -9         28.41         30.78         2.29 o                         
   4   2  -9         21.77         24.69         3.61 o                         
   6   2  -9         25.77         23.80         6.92 o                         
  -5   3  -9        132.86        139.09        13.11 o                         
  -3   3  -9        500.65        504.39         9.09 o                         
  -1   3  -9        480.08        463.00         6.49 o                         
   1   3  -9        322.14        304.15         6.25 o                         
   3   3  -9        147.81        131.29         4.29 o                         
   5   3  -9         88.43         93.24         5.48 o                         
  -4   4  -9         23.81         24.79         3.41 o                         
  -2   4  -9        500.89        519.52         7.79 o                         
   0   4  -9        311.19        290.46         5.56 o                         
   2   4  -9         88.40         88.01         3.47 o                         
   4   4  -9        199.63        190.86         5.97 o                         
   6   4  -9         85.72         96.05        13.51 o                         
  -5   5  -9        100.67        114.20        14.85 o                         
  -3   5  -9        416.80        422.08         6.82 o                         
  -1   5  -9        549.78        562.52         7.43 o                         
   1   5  -9         84.48         88.65         4.81 o                         
   3   5  -9        250.78        235.55         5.31 o                         
   5   5  -9         11.98         18.74         3.93 o                         
  -4   6  -9        237.25        217.35         6.13 o                         
  -2   6  -9        107.52        115.47         5.30 o                         
   0   6  -9        348.36        350.78         5.27 o                         
   2   6  -9        420.95        391.92         6.85 o                         
   4   6  -9         21.65         24.06         3.23 o                         
   6   6  -9         20.48         45.68         9.19 o                         
  -5   7  -9         43.72         52.95        19.70 o                         
  -3   7  -9        113.38        129.59         4.67 o                         
  -1   7  -9       1017.71       1005.87        10.92 o                         
   1   7  -9         32.16         28.30         2.27 o                         
   3   7  -9        156.48        146.00         5.09 o                         
   5   7  -9          9.31          0.54         5.63 o                         
  -4   8  -9        112.01        117.96         6.18 o                         
  -2   8  -9        227.32        222.87         5.62 o                         
   0   8  -9        187.29        186.18         4.94 o                         
   2   8  -9        158.66        155.76         4.51 o                         
   4   8  -9         89.98         94.48         4.53 o                         
  -5   9  -9         27.29         47.46        20.02 o                         
  -3   9  -9        280.33        284.28         6.08 o                         
  -1   9  -9         12.31          8.40         2.42 o                         
   1   9  -9         79.59         83.77         3.58 o                         
   3   9  -9        138.83        143.20         5.10 o                         
   5   9  -9         42.65         51.91         6.48 o                         
  -4  10  -9        209.97        212.36        11.07 o                         
  -2  10  -9        307.83        309.93         7.18 o                         
   0  10  -9         42.38         47.91         3.21 o                         
   2  10  -9        112.66        113.00         4.67 o                         
   4  10  -9         87.30         94.99         4.13 o                         
  -3  11  -9         86.75         81.17         4.46 o                         
  -1  11  -9         40.25         47.92         3.65 o                         
   1  11  -9        449.51        438.04         6.50 o                         
   3  11  -9        107.80        117.18         4.84 o                         
   5  11  -9          0.57         -2.11         5.51 o                         
  -4  12  -9          7.29         18.54         6.60 o                         
  -2  12  -9         22.94         17.14         2.95 o                         
   0  12  -9        408.73        411.63         8.84 o                         
   2  12  -9          1.64          1.83         3.00 o                         
   4  12  -9        106.75        116.90         5.82 o                         
  -3  13  -9         16.26         18.44         4.34 o                         
  -1  13  -9          9.57          8.79         3.41 o                         
   1  13  -9        218.95        214.65         5.44 o                         
   3  13  -9          5.21          6.51         2.62 o                         
  -4  14  -9         74.79         81.77        15.01 o                         
  -2  14  -9          4.82          5.32         3.66 o                         
   0  14  -9         84.55         86.46         6.82 o                         
   2  14  -9        112.10        111.77         4.64 o                         
   4  14  -9         85.77         99.16         7.22 o                         
  -3  15  -9         55.85         59.17         7.81 o                         
  -1  15  -9         35.37         37.58         4.60 o                         
   1  15  -9        377.47        355.06         9.21 o                         
   3  15  -9          2.94          2.86         3.99 o                         
  -2  16  -9         32.54         35.70         4.90 o                         
   0  16  -9          6.58          2.56         3.49 o                         
   2  16  -9         34.18         36.16         5.44 o                         
  -1  17  -9         23.22         23.52         4.54 o                         
   1  17  -9         60.92         62.75         6.42 o                         
   3  17  -9         15.21         18.87         6.97 o                         
  -2  18  -9         12.08         11.52         7.08 o                         
   0  18  -9        287.65        276.41         8.96 o                         
   2  18  -9         16.72          7.58         5.87 o                         
  -1  19  -9         58.81         54.97        17.07 o                         
   1  19  -9        103.62         91.66         8.86 o                         
  -6   0  -8         20.47         41.33        15.18 o                         
  -4   0  -8        344.48        352.78        14.53 o                         
  -2   0  -8       2025.11       2005.27        25.66 o                         
   0   0  -8       1227.79       1281.59        17.51 o                         
   2   0  -8        168.44        171.54         5.65 o                         
   4   0  -8        556.00        540.57        10.50 o                         
   6   0  -8         36.48         38.25         7.40 o                         
  -5   1  -8         26.74         42.90        12.75 o                         
  -3   1  -8        310.16        298.66         5.82 o                         
  -1   1  -8       1963.57       1931.04        15.64 o                         
   1   1  -8        667.06        639.65         6.55 o                         
   3   1  -8        305.01        300.53         4.62 o                         
   5   1  -8         52.93         61.57         3.64 o                         
  -6   2  -8         41.44         56.05        11.25 o                         
  -4   2  -8         55.81         60.51         5.13 o                         
  -2   2  -8        293.14        291.86         5.08 o                         
   0   2  -8        202.35        190.38         3.70 o                         
   2   2  -8        305.74        309.02         4.43 o                         
   4   2  -8        489.53        472.10         6.32 o                         
   6   2  -8         43.24         51.69         5.23 o                         
  -5   3  -8         35.01         38.12         8.91 o                         
  -3   3  -8        230.66        238.29         7.50 o                         
  -1   3  -8        524.08        504.64         6.16 o                         
   1   3  -8          3.45          2.30         1.48 o                         
   3   3  -8        725.90        711.23         7.25 o                         
   5   3  -8         49.35         47.08         3.78 o                         
  -6   4  -8          0.26         11.61         9.43 o                         
  -4   4  -8         54.54         59.56         3.44 o                         
  -2   4  -8        554.43        537.17         7.43 o                         
   0   4  -8        626.16        658.33         7.16 o                         
   2   4  -8        106.39        104.24         3.27 o                         
   4   4  -8          2.54          3.42         2.21 o                         
   6   4  -8          0.48          8.00         5.12 o                         
  -5   5  -8         51.01         66.31         8.84 o                         
  -3   5  -8        404.78        400.49         6.13 o                         
  -1   5  -8       2188.55       2206.07        18.63 o                         
   1   5  -8        142.83        129.91         3.72 o                         
   3   5  -8        350.79        363.90         5.57 o                         
   5   5  -8         39.13         33.45         4.41 o                         
  -6   6  -8         35.16         71.36        30.03 o                         
  -4   6  -8        322.51        308.12         6.08 o                         
  -2   6  -8        135.28        137.32         5.25 o                         
   0   6  -8       1035.85       1003.10         9.02 o                         
   2   6  -8        153.23        153.21         3.79 o                         
   4   6  -8         59.23         65.00         3.39 o                         
   6   6  -8         28.98         17.73         8.39 o                         
  -5   7  -8         29.94         31.32        15.50 o                         
  -3   7  -8        148.48        141.45         4.28 o                         
  -1   7  -8        617.60        579.27         6.84 o                         
   1   7  -8        290.84        282.94         3.88 o                         
   3   7  -8        101.29         99.23         3.94 o                         
   5   7  -8         43.76         42.47         3.55 o                         
  -4   8  -8        316.40        295.34         6.99 o                         
  -2   8  -8        130.47        125.71         4.07 o                         
   0   8  -8        807.23        796.64         7.98 o                         
   2   8  -8       1673.54       1655.76        14.55 o                         
   4   8  -8         51.98         55.80         3.73 o                         
   6   8  -8         33.10         20.65         6.80 o                         
  -5   9  -8         76.51         88.47        15.18 o                         
  -3   9  -8          4.60          1.93         2.30 o                         
  -1   9  -8        176.16        181.57         4.42 o                         
   1   9  -8         23.81         27.13         1.93 o                         
   3   9  -8        202.48        198.97         5.07 o                         
   5   9  -8         15.24         10.79         3.96 o                         
  -4  10  -8         89.95         78.43         5.24 o                         
  -2  10  -8         20.44         17.27         2.47 o                         
   0  10  -8       1394.21       1396.31        12.66 o                         
   2  10  -8        973.27        953.50        10.09 o                         
   4  10  -8          3.37          6.81         2.65 o                         
  -5  11  -8         15.62         32.61        18.08 o                         
  -3  11  -8         39.76         40.28         3.67 o                         
  -1  11  -8         62.69         69.26         3.18 o                         
   1  11  -8        117.83        117.17         3.26 o                         
   3  11  -8         47.59         49.60         3.16 o                         
   5  11  -8          5.78          6.77         4.55 o                         
  -4  12  -8         83.13         72.61         5.20 o                         
  -2  12  -8        220.35        214.12         5.86 o                         
   0  12  -8        631.30        611.87         7.15 o                         
   2  12  -8        482.59        487.65         7.17 o                         
   4  12  -8          2.91          3.49         2.79 o                         
  -5  13  -8         36.69         48.76        20.99 o                         
  -3  13  -8        102.06         97.99         5.12 o                         
  -1  13  -8        130.87        118.63         5.20 o                         
   1  13  -8        699.40        704.87         9.83 o                         
   3  13  -8          4.49          3.88         2.22 o                         
   5  13  -8         26.16         21.59         5.90 o                         
  -4  14  -8         92.10         86.71         7.71 o                         
  -2  14  -8        102.96        102.77         5.12 o                         
   0  14  -8        101.29         99.54         4.67 o                         
   2  14  -8        376.14        394.07         7.65 o                         
   4  14  -8          4.85          4.30         3.75 o                         
  -3  15  -8         52.52         46.75         6.59 o                         
  -1  15  -8        131.42        138.50         5.78 o                         
   1  15  -8        449.51        460.99         7.99 o                         
   3  15  -8         64.06         62.86         3.27 o                         
  -4  16  -8         19.10         22.79         8.55 o                         
  -2  16  -8         12.57          9.94         4.04 o                         
   0  16  -8         77.30         86.90         4.67 o                         
   2  16  -8         24.38         22.74         3.21 o                         
   4  16  -8          9.20         13.94         9.35 o                         
  -3  17  -8         84.21         95.15        10.27 o                         
  -1  17  -8         39.92         39.52         4.40 o                         
   1  17  -8         83.41         82.47         3.73 o                         
   3  17  -8          3.25          4.60         3.76 o                         
  -2  18  -8         67.29         57.12        13.50 o                         
   0  18  -8        194.21        193.05         6.16 o                         
   2  18  -8        158.02        157.86         8.67 o                         
  -1  19  -8         28.25         31.66         5.64 o                         
   1  19  -8         65.65         61.08         4.13 o                         
   0  20  -8         47.06         46.54         5.64 o                         
  -5   1  -7        140.14        138.77        10.70 o                         
  -3   1  -7        349.01        340.31         5.74 o                         
  -1   1  -7        307.50        300.88         3.74 o                         
   1   1  -7         73.99         75.82         2.26 o                         
   3   1  -7         68.25         72.91         2.42 o                         
   5   1  -7         13.50         13.83         2.65 o                         
   7   1  -7          6.16          1.66        20.02 o                         
  -6   2  -7          6.56         20.78         9.19 o                         
  -4   2  -7         72.06         69.09         2.44 o                         
  -2   2  -7        670.27        680.17         7.30 o                         
   0   2  -7        617.63        694.33         7.04 o                         
   2   2  -7        326.11        310.91         4.13 o                         
   4   2  -7       2665.20       2720.19        23.53 o                         
   6   2  -7          2.12          6.08         2.61 o                         
  -5   3  -7        147.00        142.13         9.02 o                         
  -3   3  -7        488.92        489.09         8.12 o                         
  -1   3  -7        353.16        346.72         4.58 o                         
   1   3  -7        390.65        381.30         4.48 o                         
   3   3  -7       1961.88       1937.05        15.44 o                         
   5   3  -7        146.81        162.07         5.13 o                         
   7   3  -7         24.56         17.87         8.10 o                         
  -6   4  -7        130.69        152.63        11.82 o                         
  -4   4  -7        199.14        190.03         4.66 o                         
  -2   4  -7        377.72        372.37         5.04 o                         
   0   4  -7       1248.94       1179.37        10.73 o                         
   2   4  -7        168.84        163.18         3.33 o                         
   4   4  -7        425.94        420.14         6.40 o                         
   6   4  -7          2.07          3.85         5.29 o                         
  -5   5  -7         67.96         82.28         8.23 o                         
  -3   5  -7        214.47        202.45         4.27 o                         
  -1   5  -7        183.57        165.46         3.36 o                         
   1   5  -7        547.61        570.20         5.78 o                         
   3   5  -7       1696.02       1669.10        16.43 o                         
   5   5  -7        157.75        144.10         5.76 o                         
  -6   6  -7          2.45         18.08        16.47 o                         
  -4   6  -7         22.39         18.78         2.75 o                         
  -2   6  -7         14.75         13.45         1.58 o                         
   0   6  -7        645.14        650.94         6.35 o                         
   2   6  -7        902.79        892.53         8.60 o                         
   4   6  -7         39.15         38.49         2.98 o                         
   6   6  -7         36.12         38.26         4.36 o                         
  -5   7  -7         20.53         45.35        14.69 o                         
  -3   7  -7          0.42         -0.30         1.50 o                         
  -1   7  -7       1719.50       1715.59        14.86 o                         
   1   7  -7        125.35        128.86         3.03 o                         
   3   7  -7        776.15        764.59         9.02 o                         
   5   7  -7        236.57        229.00         6.25 o                         
  -6   8  -7         45.85         69.10        20.02 o                         
  -4   8  -7         42.18         31.60         3.46 o                         
  -2   8  -7         59.64         56.08         3.28 o                         
   0   8  -7         72.33         73.52         2.78 o                         
   2   8  -7        406.96        407.61         5.08 o                         
   4   8  -7         76.30         77.71         3.74 o                         
   6   8  -7         86.72         65.93         8.08 o                         
  -5   9  -7        115.61        105.66         7.14 o                         
  -3   9  -7        197.38        202.92         4.97 o                         
  -1   9  -7        305.84        288.63         4.79 o                         
   1   9  -7        424.17        425.71         4.64 o                         
   3   9  -7        532.50        519.99         6.70 o                         
   5   9  -7         19.87         24.98         3.15 o                         
  -6  10  -7         19.53         46.82        21.63 o                         
  -4  10  -7         49.78         57.55         9.69 o                         
  -2  10  -7         66.28         62.62         2.83 o                         
   0  10  -7       1268.87       1269.49        11.54 o                         
   2  10  -7        217.09        215.43         4.12 o                         
   4  10  -7        144.22        138.77         4.64 o                         
   6  10  -7         50.21         49.41         6.77 o                         
  -5  11  -7         68.00         73.30        10.88 o                         
  -3  11  -7        133.63        132.02         5.09 o                         
  -1  11  -7         13.54         18.06         2.65 o                         
   1  11  -7       1663.79       1666.14        13.04 o                         
   3  11  -7        176.51        166.82         4.37 o                         
   5  11  -7         23.68         23.92         3.55 o                         
  -4  12  -7          8.39         11.82         3.91 o                         
  -2  12  -7        425.76        389.96         5.82 o                         
   0  12  -7         53.79         51.01         2.16 o                         
   2  12  -7        115.32        114.50         3.48 o                         
   4  12  -7         14.27         12.46         2.46 o                         
  -5  13  -7          2.15         -1.61        17.76 o                         
  -3  13  -7         48.65         40.60         4.61 o                         
  -1  13  -7         47.04         47.60         2.60 o                         
   1  13  -7         92.68        100.78         3.82 o                         
   3  13  -7         32.99         36.37         3.02 o                         
   5  13  -7         16.67         12.86         4.29 o                         
  -4  14  -7          0.18          7.46         4.43 o                         
  -2  14  -7          6.57          6.22         2.95 o                         
   0  14  -7        259.26        266.76         4.91 o                         
   2  14  -7         83.03         84.12         7.64 o                         
   4  14  -7          1.95          2.89         2.96 o                         
  -3  15  -7         80.35         67.46         5.54 o                         
  -1  15  -7         39.19         35.86         3.01 o                         
   1  15  -7       1378.82       1403.05        14.59 o                         
   3  15  -7         83.12         79.18         3.29 o                         
   5  15  -7         11.22         13.97         7.06 o                         
  -4  16  -7         19.93          6.55        11.95 o                         
  -2  16  -7         56.44         59.47         5.19 o                         
   0  16  -7        115.21        113.82         3.93 o                         
   2  16  -7          6.52          5.92         2.81 o                         
   4  16  -7         32.64         27.48         4.16 o                         
  -3  17  -7         73.72         79.00        11.39 o                         
  -1  17  -7         30.56         33.50         3.44 o                         
   1  17  -7        115.46        109.05         4.83 o                         
   3  17  -7         23.95         29.32         3.21 o                         
  -2  18  -7        150.92        151.66        10.65 o                         
   0  18  -7         32.35         30.02         3.42 o                         
   2  18  -7        118.89        118.21         4.86 o                         
   4  18  -7          4.28          3.14         6.50 o                         
  -3  19  -7         34.96         56.50        21.63 o                         
  -1  19  -7         17.41         18.72         6.52 o                         
   1  19  -7         11.18         13.75         3.01 o                         
   3  19  -7         22.49         24.98         6.28 o                         
  -2  20  -7         14.59         19.06         9.06 o                         
   0  20  -7         18.44         26.15         3.79 o                         
   2  20  -7        242.76        244.83         9.10 o                         
  -1  21  -7         20.73         15.19         9.01 o                         
   1  21  -7         32.89         32.29         5.24 o                         
  -6   0  -6         82.06        100.42        15.82 o                         
  -4   0  -6        301.52        283.16        14.86 o                         
  -2   0  -6       1224.51       1143.09        13.58 o                         
   0   0  -6        420.54        542.51         8.24 o                         
   2   0  -6        823.47        828.87        10.38 o                         
   4   0  -6       2738.57       2775.32        33.44 o                         
   6   0  -6         80.78         81.49         5.60 o                         
  -7   1  -6         17.34         41.96        11.58 o                         
  -5   1  -6        218.95        220.11         8.39 o                         
  -3   1  -6        464.59        450.78         6.29 o                         
  -1   1  -6       1176.64       1194.79         9.66 o                         
   1   1  -6        855.53        812.26         7.20 o                         
   3   1  -6       1156.75       1152.03         9.51 o                         
   5   1  -6        622.82        616.46         8.73 o                         
   7   1  -6         15.96         15.85         6.05 o                         
  -6   2  -6         74.27         97.31        11.03 o                         
  -4   2  -6         62.77         62.74         4.99 o                         
  -2   2  -6        355.03        333.16         4.41 o                         
   0   2  -6       1405.68       1613.24        14.10 o                         
   2   2  -6        134.21        145.48         2.46 o                         
   4   2  -6        132.85        128.86         4.29 o                         
   6   2  -6         28.85         33.30         3.10 o                         
  -7   3  -6          1.64         17.50        10.55 o                         
  -5   3  -6         32.91         46.55         6.07 o                         
  -3   3  -6         64.56         72.74         3.04 o                         
  -1   3  -6          3.23          2.65         1.06 o                         
   1   3  -6        529.87        626.20         5.86 o                         
   3   3  -6        294.46        292.12         4.12 o                         
   5   3  -6        292.36        303.68         5.71 o                         
   7   3  -6          0.51         -2.86         7.01 o                         
  -6   4  -6          2.90          7.29         8.07 o                         
  -4   4  -6        145.02        135.74         3.16 o                         
  -2   4  -6        249.98        232.70         3.71 o                         
   0   4  -6        616.28        730.04         6.96 o                         
   2   4  -6        174.90        193.26         3.03 o                         
   4   4  -6        130.72        136.29         3.87 o                         
   6   4  -6         24.87         23.78         3.47 o                         
  -5   5  -6         28.00         33.08         6.35 o                         
  -3   5  -6        394.72        373.03         5.01 o                         
  -1   5  -6         71.63         63.13         2.41 o                         
   1   5  -6        221.71        222.25         3.00 o                         
   3   5  -6        304.17        295.91         4.16 o                         
   5   5  -6        932.31        946.18        12.70 o                         
   7   5  -6          7.96         16.04         8.78 o                         
  -6   6  -6         50.07         73.62        17.11 o                         
  -4   6  -6        408.49        364.32         7.00 o                         
  -2   6  -6        522.31        501.21         5.40 o                         
   0   6  -6        194.51        202.16         2.85 o                         
   2   6  -6        746.97        702.01         6.87 o                         
   4   6  -6        275.62        266.68         4.98 o                         
   6   6  -6         39.30         42.41         4.24 o                         
  -5   7  -6         45.94         58.94         8.84 o                         
  -3   7  -6        397.07        390.51         5.28 o                         
  -1   7  -6       1998.60       2041.90        16.64 o                         
   1   7  -6        348.56        364.63         3.89 o                         
   3   7  -6        119.93        117.80         2.96 o                         
   5   7  -6        498.85        524.75         8.73 o                         
  -6   8  -6         64.94        107.52        20.34 o                         
  -4   8  -6         40.08         44.86         3.32 o                         
  -2   8  -6         42.60         44.78         2.32 o                         
   0   8  -6        258.54        264.56         3.55 o                         
   2   8  -6        547.13        544.48         6.37 o                         
   4   8  -6         17.81         16.92         2.56 o                         
   6   8  -6         93.16        100.95         8.93 o                         
  -5   9  -6        170.97        155.71        21.15 o                         
  -3   9  -6         75.82         66.99         3.89 o                         
  -1   9  -6        293.95        306.21         5.22 o                         
   1   9  -6        477.67        471.08         4.97 o                         
   3   9  -6         41.28         41.00         2.14 o                         
   5   9  -6         71.10         62.98         4.58 o                         
  -6  10  -6         17.11         49.40        19.70 o                         
  -4  10  -6          2.09          2.21         2.57 o                         
  -2  10  -6        163.05        169.11         3.88 o                         
   0  10  -6        250.94        256.47         3.41 o                         
   2  10  -6        169.92        164.25         3.41 o                         
   4  10  -6         22.89         23.10         2.38 o                         
   6  10  -6         89.70         66.91         5.62 o                         
  -5  11  -6          2.82          5.44        13.24 o                         
  -3  11  -6        362.13        310.31         6.42 o                         
  -1  11  -6        283.96        279.20         4.63 o                         
   1  11  -6        180.41        179.20         2.91 o                         
   3  11  -6         60.69         66.96         2.62 o                         
   5  11  -6         35.80         34.01         2.88 o                         
  -6  12  -6         13.09         18.40        19.70 o                         
  -4  12  -6        161.95        147.55         6.48 o                         
  -2  12  -6         96.55         95.87         4.41 o                         
   0  12  -6        441.14        434.60         5.36 o                         
   2  12  -6        122.85        132.37         3.33 o                         
   4  12  -6         44.05         52.18         3.05 o                         
   6  12  -6        120.32        113.27        15.81 o                         
  -5  13  -6        114.75        149.51        24.22 o                         
  -3  13  -6         59.23         52.25         5.64 o                         
  -1  13  -6        349.61        341.22         4.67 o                         
   1  13  -6         83.12         84.27         3.11 o                         
   3  13  -6         66.27         66.17         4.05 o                         
   5  13  -6         36.16         41.31         4.42 o                         
  -4  14  -6         43.40         55.01         6.48 o                         
  -2  14  -6        116.87        126.79         4.72 o                         
   0  14  -6        176.09        174.88         3.24 o                         
   2  14  -6        132.38        133.92         3.97 o                         
   4  14  -6         66.27         67.21         3.51 o                         
  -5  15  -6         39.55         38.42        21.31 o                         
  -3  15  -6        139.06        141.98         7.10 o                         
  -1  15  -6         89.28         98.13         3.87 o                         
   1  15  -6        156.21        154.73         3.41 o                         
   3  15  -6         29.29         32.08         2.47 o                         
   5  15  -6         17.12         21.83         5.30 o                         
  -4  16  -6         40.26         44.73        10.77 o                         
  -2  16  -6         40.94         46.02         5.67 o                         
   0  16  -6          1.38         -0.43         1.73 o                         
   2  16  -6        168.06        169.58         4.00 o                         
   4  16  -6         17.79         13.34         3.14 o                         
  -3  17  -6         23.35         18.46         5.74 o                         
  -1  17  -6          8.98         10.93         2.57 o                         
   1  17  -6         89.02         86.64         6.26 o                         
   3  17  -6         79.00         81.13         3.61 o                         
  -4  18  -6          7.86         -5.49        18.40 o                         
  -2  18  -6         19.92         10.57         5.82 o                         
   0  18  -6         38.44         37.27         4.36 o                         
   2  18  -6        183.68        177.62         5.76 o                         
   4  18  -6         18.82         16.40         4.94 o                         
  -3  19  -6         54.98         60.70        19.86 o                         
  -1  19  -6         62.13         73.73        11.92 o                         
   1  19  -6         73.00         73.31         3.19 o                         
   3  19  -6         38.81         36.07         3.88 o                         
  -2  20  -6         21.28         24.14         8.72 o                         
   0  20  -6         13.15         24.54        16.31 o                         
   2  20  -6         98.40        111.38         7.94 o                         
  -1  21  -6         21.08         16.13         7.36 o                         
   1  21  -6          3.55          4.21         6.08 o                         
   0  22  -6         10.36         18.33         9.12 o                         
  -7   1  -5         15.58         20.76        10.27 o                         
  -5   1  -5         48.16         56.40         5.32 o                         
  -3   1  -5        575.20        635.04         8.41 o                         
  -1   1  -5        175.01        167.42         2.40 o                         
   1   1  -5       4021.65       4302.33        31.00 o                         
   3   1  -5        166.67        170.22         2.67 o                         
   5   1  -5          5.06          5.68         1.84 o                         
   7   1  -5          4.36          1.89         5.75 o                         
  -6   2  -5         89.91         89.32        10.30 o                         
  -4   2  -5        115.91        113.38         5.71 o                         
  -2   2  -5       1992.96       2080.98        16.96 o                         
   0   2  -5        803.63        836.81         7.38 o                         
   2   2  -5        190.70        167.00         2.67 o                         
   4   2  -5        560.43        555.49         8.07 o                         
   6   2  -5         24.02         20.95         3.28 o                         
  -7   3  -5         86.66        117.77        12.60 o                         
  -5   3  -5        387.20        384.36        10.55 o                         
  -3   3  -5        295.87        273.56         4.71 o                         
  -1   3  -5        625.30        604.12         6.28 o                         
   1   3  -5       4886.36       5108.18        36.13 o                         
   3   3  -5        361.33        369.11         4.69 o                         
   5   3  -5         83.42         84.77         3.27 o                         
   7   3  -5         44.96         56.47         5.38 o                         
  -6   4  -5         50.38         73.58         9.13 o                         
  -4   4  -5        695.76        683.93        14.26 o                         
  -2   4  -5        481.24        472.18         4.80 o                         
   0   4  -5       4634.34       4540.91        34.34 o                         
   2   4  -5        712.82        689.98         6.44 o                         
   4   4  -5        580.60        585.88         6.34 o                         
   6   4  -5         87.28         96.89         3.95 o                         
  -7   5  -5         65.02         81.05        18.73 o                         
  -5   5  -5         41.72         47.01         7.76 o                         
  -3   5  -5         72.54         60.09         2.25 o                         
  -1   5  -5       2018.27       2037.96        17.19 o                         
   1   5  -5        169.78        163.43         2.55 o                         
   3   5  -5        122.43        112.79         2.55 o                         
   5   5  -5         40.34         47.40         2.92 o                         
   7   5  -5         16.69         16.55         9.83 o                         
  -6   6  -5         29.19         57.80        15.50 o                         
  -4   6  -5        459.79        458.20         9.46 o                         
  -2   6  -5          5.96          8.83         1.15 o                         
   0   6  -5         45.36         43.57         1.36 o                         
   2   6  -5        348.97        388.38         4.32 o                         
   4   6  -5        155.38        146.36         3.55 o                         
   6   6  -5        177.19        167.73         6.32 o                         
  -7   7  -5         42.80         43.59        19.05 o                         
  -5   7  -5          2.96          8.75         6.75 o                         
  -3   7  -5         59.36         64.92         2.55 o                         
  -1   7  -5        194.94        215.42         3.15 o                         
   1   7  -5        223.51        231.12         2.86 o                         
   3   7  -5         57.29         58.49         2.46 o                         
   5   7  -5         80.75         80.08         4.75 o                         
   7   7  -5          0.42          1.44         4.36 o                         
  -6   8  -5         68.67         78.14        17.76 o                         
  -4   8  -5        519.69        502.67        10.25 o                         
  -2   8  -5        110.65        105.39         2.52 o                         
   0   8  -5        958.11        954.01         7.66 o                         
   2   8  -5        448.60        514.51         5.05 o                         
   4   8  -5         22.12         22.94         1.90 o                         
   6   8  -5        111.22        114.32         5.22 o                         
  -5   9  -5        131.63        144.75        11.17 o                         
  -3   9  -5        169.75        153.83         4.24 o                         
  -1   9  -5        665.33        680.64         6.67 o                         
   1   9  -5        266.86        275.37         3.06 o                         
   3   9  -5        307.91        315.44         4.07 o                         
   5   9  -5        175.68        168.15         4.55 o                         
  -6  10  -5         60.00         72.65        20.02 o                         
  -4  10  -5        162.84        164.16         6.11 o                         
  -2  10  -5        580.09        544.96         6.10 o                         
   0  10  -5        673.81        682.94         6.41 o                         
   2  10  -5        147.76        145.84         2.59 o                         
   4  10  -5         36.48         42.67         2.18 o                         
   6  10  -5        259.40        300.63         8.59 o                         
  -5  11  -5        128.63        131.03        11.17 o                         
  -3  11  -5        350.85        329.25         6.47 o                         
  -1  11  -5        124.06        114.13         2.77 o                         
   1  11  -5        301.80        308.44         4.20 o                         
   3  11  -5         81.33         82.37         2.87 o                         
   5  11  -5         23.98         21.40         2.72 o                         
  -6  12  -5         93.16        114.31        23.25 o                         
  -4  12  -5        145.58        151.11         7.28 o                         
  -2  12  -5        226.65        233.59         4.47 o                         
   0  12  -5         61.70         55.77         1.83 o                         
   2  12  -5         51.70         54.73         2.08 o                         
   4  12  -5        283.23        249.28         6.05 o                         
   6  12  -5         47.29         48.19         5.53 o                         
  -5  13  -5         10.79         11.96         8.18 o                         
  -3  13  -5         34.01         32.51         3.26 o                         
  -1  13  -5         16.21         19.38         1.60 o                         
   1  13  -5          1.83          5.20         1.15 o                         
   3  13  -5         79.43         81.94         2.89 o                         
   5  13  -5         23.93         12.14         2.83 o                         
  -4  14  -5         16.34         15.42         4.87 o                         
  -2  14  -5        240.06        222.02         6.41 o                         
   0  14  -5         47.28         43.89         1.91 o                         
   2  14  -5          9.67         14.54         1.45 o                         
   4  14  -5         39.67         38.51         3.16 o                         
   6  14  -5          0.52         -2.40         6.94 o                         
  -5  15  -5         61.42         76.20        21.63 o                         
  -3  15  -5         42.82         37.73         4.29 o                         
  -1  15  -5         23.10         23.44         2.15 o                         
   1  15  -5         30.72         35.67         1.93 o                         
   3  15  -5          6.33          3.72         1.93 o                         
   5  15  -5         33.16         28.99         4.30 o                         
  -4  16  -5         48.67         53.78         9.63 o                         
  -2  16  -5        258.42        227.55         8.90 o                         
   0  16  -5        108.29        116.68         3.13 o                         
   2  16  -5         59.09         59.26         2.69 o                         
   4  16  -5          3.02          6.69         2.45 o                         
  -5  17  -5         13.58         36.49        20.66 o                         
  -3  17  -5        134.42        136.43        16.95 o                         
  -1  17  -5         68.36         73.03         6.09 o                         
   1  17  -5         75.92         75.94         4.03 o                         
   3  17  -5        171.39        163.01         4.69 o                         
   5  17  -5          7.47          9.84         6.45 o                         
  -4  18  -5         66.78         96.22        22.60 o                         
  -2  18  -5          7.15         12.11         5.01 o                         
   0  18  -5         24.51         27.44         3.21 o                         
   2  18  -5          1.70          3.47         2.01 o                         
   4  18  -5         17.65         19.35         3.43 o                         
  -3  19  -5          8.88         11.70         8.07 o                         
  -1  19  -5         97.85         98.14        14.99 o                         
   1  19  -5         10.59         10.19         2.21 o                         
   3  19  -5        120.17        119.63         4.86 o                         
  -2  20  -5         13.79          9.96        10.36 o                         
   0  20  -5         15.33         13.00         7.05 o                         
   2  20  -5         32.70         37.60         3.15 o                         
  -3  21  -5          1.97         32.61        20.99 o                         
  -1  21  -5        103.09        107.38         9.62 o                         
   1  21  -5          0.86         -0.73         3.53 o                         
   3  21  -5         12.50         12.95         5.07 o                         
  -2  22  -5         22.04         33.35         9.92 o                         
   0  22  -5         16.43         15.76         8.63 o                         
   2  22  -5        113.97        126.34         8.55 o                         
  -1  23  -5         12.35         17.38        20.50 o                         
   1  23  -5          6.41          4.70         6.76 o                         
  -6   0  -4        111.14        104.95        13.89 o                         
  -4   0  -4        294.49        278.37         9.92 o                         
  -2   0  -4       2051.92       2102.59        32.78 o                         
   0   0  -4       5897.32       5709.95        62.90 o                         
   2   0  -4       2424.84       2431.21        25.25 o                         
   4   0  -4        571.75        568.45         8.67 o                         
   6   0  -4         19.14         18.09         3.66 o                         
  -7   1  -4         55.64         58.87        10.60 o                         
  -5   1  -4         60.48         68.79         7.42 o                         
  -3   1  -4       2930.27       3074.77        30.25 o                         
  -1   1  -4        207.52        190.89         2.30 o                         
   1   1  -4       2154.60       2120.46        15.11 o                         
   3   1  -4        238.12        221.02         3.17 o                         
   5   1  -4        162.89        154.84         3.74 o                         
   7   1  -4         54.95         55.97         3.59 o                         
  -6   2  -4        208.46        216.11        11.45 o                         
  -4   2  -4        293.75        286.51         9.28 o                         
  -2   2  -4       2818.00       2971.58        23.13 o                         
   0   2  -4       2522.58       2490.06        19.35 o                         
   2   2  -4        635.37        658.54         6.30 o                         
   4   2  -4         65.68         58.62         2.27 o                         
   6   2  -4         51.24         45.87         2.98 o                         
  -7   3  -4         30.22         53.86        10.33 o                         
  -5   3  -4          3.54         -1.94         6.46 o                         
  -3   3  -4        617.19        646.45         7.53 o                         
  -1   3  -4        660.33        659.49         5.98 o                         
   1   3  -4        467.97        520.25         4.59 o                         
   3   3  -4        103.64        107.90         1.90 o                         
   5   3  -4         61.20         64.93         3.80 o                         
   7   3  -4         17.23         13.74         3.65 o                         
  -6   4  -4          0.46          3.87         7.75 o                         
  -4   4  -4         60.03         71.23         8.25 o                         
  -2   4  -4       2037.04       2225.69        18.79 o                         
   0   4  -4        720.05        758.83         5.92 o                         
   2   4  -4       1130.82       1238.22        10.28 o                         
   4   4  -4         77.03         77.23         2.21 o                         
   6   4  -4         41.48         41.83         2.98 o                         
  -7   5  -4         20.86         35.34         9.43 o                         
  -3   5  -4       1062.34       1096.55        11.00 o                         
  -1   5  -4         29.02         27.85         1.45 o                         
   1   5  -4        257.50        266.10         2.92 o                         
   3   5  -4        492.96        496.58         5.14 o                         
   5   5  -4         27.20         25.78         1.92 o                         
   7   5  -4          4.68          6.09         3.87 o                         
  -6   6  -4        149.73        143.56         8.07 o                         
  -4   6  -4        748.30        731.19        17.67 o                         
  -2   6  -4       2022.97       2187.02        16.41 o                         
   0   6  -4        806.76        771.54         6.08 o                         
   2   6  -4       3942.23       3987.42        30.40 o                         
   4   6  -4        293.19        288.62         4.10 o                         
   6   6  -4         52.50         56.62         2.95 o                         
  -7   7  -4         10.57         17.44        18.08 o                         
  -3   7  -4        664.82        676.79         9.12 o                         
  -1   7  -4       2702.98       2689.33        21.00 o                         
   1   7  -4        112.52        100.96         1.80 o                         
   3   7  -4         74.58         67.10         2.16 o                         
   5   7  -4        390.96        364.21         5.85 o                         
   7   7  -4         11.39         14.66         4.10 o                         
  -4   8  -4         56.52         56.57         4.58 o                         
  -2   8  -4        534.11        514.42         5.44 o                         
   0   8  -4        989.03        961.71         7.87 o                         
   2   8  -4        741.33        705.76         6.22 o                         
   4   8  -4         86.66         87.14         2.68 o                         
   6   8  -4          4.23          3.67         2.53 o                         
  -7   9  -4         16.86         31.32        19.70 o                         
  -5   9  -4         68.53         79.43        14.85 o                         
  -3   9  -4         45.59         49.51         4.63 o                         
  -1   9  -4         85.17         98.35         2.11 o                         
   1   9  -4        914.22        920.71         7.01 o                         
   3   9  -4        114.26        115.24         2.43 o                         
   5   9  -4        329.15        298.35         6.13 o                         
   7   9  -4         10.96         14.97         5.49 o                         
  -4  10  -4         95.01         89.72         5.24 o                         
  -2  10  -4         78.64         77.61         2.65 o                         
   0  10  -4        105.92        112.28         2.17 o                         
   2  10  -4         61.65         62.52         2.00 o                         
   4  10  -4         18.14         19.60         1.88 o                         
   6  10  -4          1.51          2.27         3.05 o                         
  -5  11  -4        162.64        170.51        20.02 o                         
  -3  11  -4         96.65         91.85         4.01 o                         
  -1  11  -4         59.63         62.75         2.15 o                         
   1  11  -4         81.27         91.13         1.96 o                         
   3  11  -4        491.02        488.03         5.18 o                         
   5  11  -4          4.36          3.38         2.31 o                         
  -6  12  -4         44.02         47.14        18.73 o                         
  -4  12  -4        106.79         96.91        11.12 o                         
  -2  12  -4        297.86        295.88         6.63 o                         
   0  12  -4        583.07        607.26         5.47 o                         
   2  12  -4        260.85        258.89         3.36 o                         
   4  12  -4        254.09        243.44         4.89 o                         
   6  12  -4         71.44         72.70         6.13 o                         
  -5  13  -4         94.43         89.77        28.09 o                         
  -3  13  -4        228.23        221.29         5.61 o                         
  -1  13  -4        154.57        145.42         3.03 o                         
   1  13  -4        418.06        401.99         4.06 o                         
   3  13  -4        254.79        256.29         4.13 o                         
   5  13  -4         39.65         43.02         3.37 o                         
  -6  14  -4         54.54         84.60        21.63 o                         
  -4  14  -4         57.27         53.44         8.94 o                         
  -2  14  -4        231.86        226.58         5.80 o                         
   0  14  -4        703.72        698.94         7.34 o                         
   2  14  -4        223.86        218.31         3.50 o                         
   4  14  -4        213.10        201.68         5.41 o                         
   6  14  -4         29.23         33.90         6.02 o                         
  -5  15  -4         47.71         67.81        20.02 o                         
  -3  15  -4         33.83         35.56         5.03 o                         
  -1  15  -4         35.05         31.84         3.04 o                         
   1  15  -4        179.43        175.53         2.90 o                         
   3  15  -4         37.83         41.02         2.53 o                         
   5  15  -4         33.20         27.65         3.66 o                         
  -4  16  -4         18.91         -5.94         6.78 o                         
  -2  16  -4         25.57         26.16         3.73 o                         
   0  16  -4        273.23        272.10         4.77 o                         
   2  16  -4         50.51         50.46         3.27 o                         
   4  16  -4         82.27         64.41         3.08 o                         
  -5  17  -4        130.14        183.74        28.09 o                         
  -3  17  -4          8.66         11.61         5.36 o                         
  -1  17  -4         37.56         47.04         5.08 o                         
   1  17  -4         10.42         11.22         1.53 o                         
   3  17  -4         73.58         66.80         2.86 o                         
   5  17  -4          7.05          8.41         4.83 o                         
  -4  18  -4         25.55         33.58        18.08 o                         
  -2  18  -4         99.53         98.70        10.22 o                         
   0  18  -4        100.63        116.14        10.68 o                         
   2  18  -4         14.89         15.58         1.95 o                         
   4  18  -4          6.94          4.25         3.10 o                         
  -3  19  -4         15.60         27.44        16.14 o                         
  -1  19  -4        226.54        224.07        11.51 o                         
   1  19  -4          1.26          1.23         2.69 o                         
   3  19  -4         18.55         19.91         2.53 o                         
  -4  20  -4         43.38         59.09        22.60 o                         
  -2  20  -4          2.37         -2.02         5.54 o                         
   0  20  -4         91.72         83.87        15.55 o                         
   2  20  -4         96.97         94.67         5.79 o                         
   4  20  -4         20.19         18.59         4.16 o                         
  -3  21  -4         19.65         18.73        19.70 o                         
  -1  21  -4         38.90         45.78         6.73 o                         
   1  21  -4         27.87         27.44         6.76 o                         
   3  21  -4          4.31          4.79         4.16 o                         
  -2  22  -4         30.72         44.24        21.31 o                         
   0  22  -4         50.96         56.85        12.75 o                         
   2  22  -4         12.34         12.99         5.87 o                         
  -1  23  -4         23.13          5.00         8.63 o                         
   1  23  -4         11.16         14.31         8.71 o                         
  -7   1  -3          5.57          8.72         6.13 o                         
  -5   1  -3        107.66        101.87        11.14 o                         
  -3   1  -3       1693.97       1824.51        32.65 o                         
  -1   1  -3        999.00        972.84         7.58 o                         
   1   1  -3        604.57        577.13         4.89 o                         
   3   1  -3       1098.71       1158.02        10.11 o                         
   5   1  -3         34.95         39.27         2.68 o                         
   7   1  -3         88.99         89.39         4.34 o                         
  -6   2  -3        432.96        435.79        15.83 o                         
  -4   2  -3        556.86        549.77        12.10 o                         
  -2   2  -3       2497.16       2631.72        20.46 o                         
   0   2  -3       5788.35       5420.45        54.29 o                         
   2   2  -3        430.39        426.17         4.17 o                         
   4   2  -3        306.00        301.50         4.06 o                         
   6   2  -3        245.27        226.69         5.04 o                         
  -7   3  -3        133.66        143.02        10.21 o                         
  -5   3  -3        457.79        480.10        15.18 o                         
  -3   3  -3        382.22        370.12         5.09 o                         
  -1   3  -3       6032.38       5848.03        43.87 o                         
   1   3  -3       4413.45       4152.55        35.28 o                         
   3   3  -3       1301.85       1309.85        10.88 o                         
   5   3  -3         66.58         73.47         4.31 o                         
   7   3  -3         63.96         58.32         3.78 o                         
  -6   4  -3          8.98          4.31         4.49 o                         
  -4   4  -3        499.10        493.96        13.41 o                         
  -2   4  -3       2579.89       2736.43        21.46 o                         
   0   4  -3       1634.54       1595.25        16.09 o                         
   2   4  -3       2633.60       2658.80        20.37 o                         
   4   4  -3        262.09        272.03         4.25 o                         
   6   4  -3        395.41        365.29         6.08 o                         
  -7   5  -3        238.62        250.07        11.52 o                         
  -5   5  -3         62.49         66.41         8.50 o                         
  -3   5  -3        274.61        241.78         3.88 o                         
  -1   5  -3       1581.03       1563.36        12.48 o                         
   1   5  -3        177.01        174.44         2.01 o                         
   3   5  -3         69.91         56.43         1.74 o                         
   5   5  -3        256.88        257.02         5.60 o                         
   7   5  -3          1.88         -3.04         3.04 o                         
  -6   6  -3          5.92          8.53         3.89 o                         
  -4   6  -3        154.42        161.33         6.71 o                         
  -2   6  -3         48.34         54.04         2.10 o                         
   0   6  -3        123.39        118.63         1.64 o                         
   2   6  -3       1802.81       1953.88        15.51 o                         
   4   6  -3          3.20          3.65         1.35 o                         
   6   6  -3         40.69         37.79         2.95 o                         
  -7   7  -3         53.68         47.47         9.36 o                         
  -5   7  -3        141.05        144.03        10.33 o                         
  -3   7  -3        230.78        243.48         4.28 o                         
  -1   7  -3       2109.39       2306.36        17.08 o                         
   1   7  -3        178.80        184.16         2.10 o                         
   3   7  -3         91.31         89.55         2.06 o                         
   5   7  -3         64.68         59.27         2.39 o                         
   7   7  -3         11.68         14.82         3.49 o                         
  -6   8  -3          4.84          1.29         6.46 o                         
  -4   8  -3        224.09        209.34         7.53 o                         
  -2   8  -3         53.93         47.68         2.31 o                         
   0   8  -3        628.43        626.43         8.15 o                         
   2   8  -3       1504.11       1564.58        11.47 o                         
   4   8  -3         12.62         10.85         1.36 o                         
   6   8  -3         26.05         15.85         2.54 o                         
  -7   9  -3         40.86         38.42        13.88 o                         
  -5   9  -3        156.49        152.75        11.63 o                         
  -3   9  -3        132.54        171.11        12.14 o                         
  -1   9  -3       4246.49       4439.11        32.03 o                         
   1   9  -3       2004.25       2072.54        13.55 o                         
   3   9  -3        346.48        394.26         4.44 o                         
   5   9  -3        208.53        194.66         4.47 o                         
   7   9  -3          9.31          3.51         4.42 o                         
  -6  10  -3         51.29         49.40         8.72 o                         
  -4  10  -3         13.12         14.06         2.86 o                         
  -2  10  -3        584.14        575.88         7.98 o                         
   0  10  -3        309.26        296.99         2.98 o                         
   2  10  -3        609.85        638.17         5.18 o                         
   4  10  -3        386.49        364.78         4.94 o                         
   6  10  -3         48.17         43.61         3.14 o                         
  -5  11  -3         64.31         52.63         8.40 o                         
  -3  11  -3          2.14          2.86         2.23 o                         
  -1  11  -3        595.03        617.49         5.59 o                         
   1  11  -3       1737.41       1827.16        12.38 o                         
   3  11  -3        627.92        634.53         6.27 o                         
   5  11  -3          9.62          9.02         2.08 o                         
   7  11  -3         20.13         16.60         5.56 o                         
  -6  12  -3         10.01          1.61         9.69 o                         
  -4  12  -3        127.10        131.11         7.03 o                         
  -2  12  -3        367.35        385.28         6.53 o                         
   0  12  -3        888.87        910.85         6.90 o                         
   2  12  -3        194.89        197.90         2.81 o                         
   4  12  -3        105.09        101.75         3.15 o                         
   6  12  -3          0.36          2.34         3.77 o                         
  -5  13  -3         66.45         57.48         8.40 o                         
  -3  13  -3        173.35        169.95         5.46 o                         
  -1  13  -3         79.78         78.73         3.01 o                         
   1  13  -3        141.17        144.82         2.34 o                         
   3  13  -3         43.98         43.39         1.78 o                         
   5  13  -3          6.03          4.20         2.25 o                         
  -4  14  -3         50.82         59.41         7.10 o                         
  -2  14  -3         67.12         67.87         3.05 o                         
   0  14  -3        729.43        757.30         6.91 o                         
   2  14  -3         43.59         42.31         1.83 o                         
   4  14  -3        129.18        113.32         3.97 o                         
   6  14  -3         14.73         11.54         4.85 o                         
  -3  15  -3         31.90         49.25        10.66 o                         
  -1  15  -3        139.58        147.20         3.36 o                         
   1  15  -3        461.63        477.44         6.67 o                         
   3  15  -3         36.67         40.10         2.02 o                         
   5  15  -3         12.84         15.93         2.96 o                         
  -4  16  -3          3.97          4.94         6.22 o                         
  -2  16  -3        216.26        211.83         5.83 o                         
   0  16  -3         16.50         13.24         1.89 o                         
   2  16  -3        112.14        114.68         2.62 o                         
   4  16  -3        189.41        179.43         5.40 o                         
  -5  17  -3         20.08         41.01        19.70 o                         
  -3  17  -3         90.57         78.50        12.75 o                         
  -1  17  -3        175.16        167.09         3.99 o                         
   1  17  -3        371.43        375.20         8.86 o                         
   3  17  -3        136.68        132.45         3.95 o                         
   5  17  -3          8.31         11.13         3.77 o                         
  -4  18  -3        332.63        368.53        28.75 o                         
  -2  18  -3         83.82         84.67         9.74 o                         
   0  18  -3         39.71         40.70         3.42 o                         
   2  18  -3        149.35        155.58         6.78 o                         
   4  18  -3         29.09         28.57         2.74 o                         
  -3  19  -3          6.69         24.22        17.11 o                         
  -1  19  -3         14.61         12.99         4.11 o                         
   1  19  -3         11.97          7.95         2.94 o                         
   3  19  -3         10.57         10.60         2.26 o                         
  -4  20  -3        130.80        176.31        26.80 o                         
  -2  20  -3          0.74         -4.27         5.26 o                         
   0  20  -3          8.56          5.17         3.31 o                         
   2  20  -3          4.86          2.95         4.10 o                         
   4  20  -3          0.43         -0.94         3.05 o                         
  -3  21  -3         77.18         81.05        20.99 o                         
  -1  21  -3         51.25         58.72         4.84 o                         
   1  21  -3         30.65         33.47         4.22 o                         
   3  21  -3          4.12          5.01         3.08 o                         
  -2  22  -3         30.74         34.38         8.23 o                         
   0  22  -3          6.59         15.28         4.54 o                         
   2  22  -3         45.36         41.25         7.79 o                         
  -1  23  -3          8.01          9.51         9.62 o                         
   1  23  -3         21.40         23.19         4.93 o                         
   0  24  -3          8.16         19.08         6.07 o                         
  -6   0  -2       2099.99       2148.27        52.44 o                         
  -4   0  -2        173.24        177.79         5.59 o                         
  -2   0  -2       2003.39       2001.57        32.02 o                         
   2   0  -2       1263.29       1268.51        15.23 o                         
   4   0  -2         24.63         23.39         2.71 o                         
   6   0  -2        188.57        152.26         7.85 o                         
  -7   1  -2         13.49         13.25         4.79 o                         
  -5   1  -2        778.67        797.20        11.27 o                         
  -3   1  -2        378.21        356.58         7.58 o                         
  -1   1  -2       1442.77       1456.41        11.54 o                         
   1   1  -2       5267.15       4903.30       111.56 o                         
   3   1  -2       5347.88       5432.91        55.40 o                         
   5   1  -2        188.42        173.68         5.74 o                         
   7   1  -2        129.02        134.77         5.82 o                         
  -6   2  -2         28.92         24.77         4.36 o                         
  -4   2  -2        282.62        292.87         5.27 o                         
  -2   2  -2        495.97        489.66         5.57 o                         
   0   2  -2       5041.14       4779.32       106.92 o                         
   2   2  -2        137.28        135.75         2.16 o                         
   4   2  -2        862.10        887.38         9.97 o                         
   6   2  -2         10.58         10.08         2.57 o                         
  -7   3  -2         84.60         90.08         6.32 o                         
  -5   3  -2        244.24        245.76         5.39 o                         
  -3   3  -2         85.20         95.82         2.67 o                         
  -1   3  -2        126.76        131.91         1.62 o                         
   1   3  -2         51.57         44.73         1.07 o                         
   3   3  -2        465.77        578.19         6.19 o                         
   5   3  -2         61.77         64.26         4.01 o                         
   7   3  -2         18.10         16.85         4.97 o                         
  -6   4  -2         55.17         58.13         5.10 o                         
  -4   4  -2         72.84         70.35         2.63 o                         
  -2   4  -2       1336.80       1467.62        14.38 o                         
   0   4  -2         61.14         53.92         1.31 o                         
   2   4  -2        707.33        739.38         7.82 o                         
   4   4  -2        272.07        287.10         4.32 o                         
   6   4  -2         24.53         22.39         2.38 o                         
  -7   5  -2         72.08         68.08         5.24 o                         
  -5   5  -2       1769.64       1704.95        24.41 o                         
  -3   5  -2        161.92        144.55         4.23 o                         
  -1   5  -2       1657.51       1686.27        12.35 o                         
   1   5  -2        610.98        589.64         4.41 o                         
   3   5  -2        879.08        909.65         8.46 o                         
   5   5  -2         62.35         57.51         2.72 o                         
   7   5  -2         28.25         22.60         3.20 o                         
  -6   6  -2        340.77        347.71         8.41 o                         
  -4   6  -2        112.48        103.43         5.01 o                         
  -2   6  -2        154.43        177.82         3.20 o                         
   0   6  -2        420.60        404.55         3.65 o                         
   2   6  -2       3416.74       3510.74        23.29 o                         
   4   6  -2        538.27        543.35         5.44 o                         
   6   6  -2          4.02          3.62         2.05 o                         
  -7   7  -2         99.85         97.20        10.66 o                         
  -5   7  -2        305.32        302.30        10.98 o                         
  -3   7  -2       1053.96        997.51        14.62 o                         
  -1   7  -2       2953.50       2944.45        19.70 o                         
   1   7  -2       3143.63       3035.17        20.73 o                         
   3   7  -2       1373.90       1414.54        10.17 o                         
   5   7  -2        547.58        518.43         6.97 o                         
   7   7  -2          8.13         10.62         3.18 o                         
  -6   8  -2         70.42         72.33        11.30 o                         
  -4   8  -2        206.72        195.08        10.34 o                         
  -2   8  -2       4390.67       4527.94        38.31 o                         
   0   8  -2       2055.90       2020.56        13.69 o                         
   2   8  -2        257.51        344.54         3.43 o                         
   4   8  -2        240.06        234.85         3.30 o                         
   6   8  -2         18.80         24.19         2.74 o                         
  -7   9  -2          3.41         10.98        14.85 o                         
  -5   9  -2         23.97         25.18         6.46 o                         
  -3   9  -2        428.71        426.64         7.70 o                         
  -1   9  -2        452.35        472.17         4.85 o                         
   1   9  -2        478.66        485.15         4.21 o                         
   3   9  -2        156.56        147.14         2.23 o                         
   5   9  -2         12.80         10.19         1.66 o                         
   7   9  -2         31.14         31.78         5.15 o                         
  -6  10  -2          2.29          8.39         7.10 o                         
  -4  10  -2        462.06        420.99        15.83 o                         
  -2  10  -2       1377.36       1396.22        13.00 o                         
   0  10  -2        440.89        462.65         4.03 o                         
   2  10  -2        341.48        368.54         3.45 o                         
   4  10  -2         50.78         53.33         2.61 o                         
   6  10  -2         19.87         21.70         2.49 o                         
  -7  11  -2         27.20         32.61        10.98 o                         
  -5  11  -2        148.80        163.73        12.27 o                         
  -3  11  -2         56.72         51.64         3.19 o                         
  -1  11  -2        991.21       1040.48        10.32 o                         
   1  11  -2        490.67        504.81         4.46 o                         
   3  11  -2        164.83        165.79         2.44 o                         
   5  11  -2         33.20         33.93         2.30 o                         
   7  11  -2         16.76         13.61         4.22 o                         
  -4  12  -2        156.86        153.07        10.98 o                         
  -2  12  -2         82.46         90.95         2.45 o                         
   0  12  -2        840.83        881.02         8.11 o                         
   2  12  -2        252.04        250.22         2.81 o                         
   4  12  -2         66.49         70.21         2.68 o                         
   6  12  -2         25.69         24.05         2.68 o                         
  -5  13  -2         33.75         39.39         7.75 o                         
  -3  13  -2       2403.22       2319.95        27.28 o                         
  -1  13  -2        201.16        189.71         3.91 o                         
   1  13  -2        205.44        203.50         2.70 o                         
   3  13  -2        457.02        445.37         4.58 o                         
   5  13  -2         59.34         60.86         2.97 o                         
  -6  14  -2         17.49         15.50        10.01 o                         
  -4  14  -2         62.28         60.76         5.42 o                         
  -2  14  -2         96.13         95.62         4.14 o                         
   0  14  -2       1059.57       1105.97        10.77 o                         
   2  14  -2         56.93         58.68         1.93 o                         
   4  14  -2         81.65         86.09         2.85 o                         
   6  14  -2         63.20         75.82         4.22 o                         
  -5  15  -2         28.82         21.63        10.01 o                         
  -3  15  -2        835.20        788.91        11.35 o                         
  -1  15  -2         38.64         38.79         2.52 o                         
   1  15  -2        215.73        217.31         4.99 o                         
   3  15  -2         44.59         47.05         1.86 o                         
   5  15  -2         16.04         18.58         2.32 o                         
  -4  16  -2         77.41         68.76         5.74 o                         
  -2  16  -2        158.45        141.58         4.54 o                         
   0  16  -2        131.78        124.65         3.50 o                         
   2  16  -2         11.40         10.78         1.32 o                         
   4  16  -2         13.16         18.25         2.09 o                         
   6  16  -2         31.53         39.25         5.25 o                         
  -5  17  -2          8.56          3.87         9.36 o                         
  -3  17  -2         82.98         74.35         7.32 o                         
  -1  17  -2         36.14         37.13         2.60 o                         
   1  17  -2        286.94        291.43         6.26 o                         
   3  17  -2         27.85         30.93         1.99 o                         
   5  17  -2          5.48          7.45         2.46 o                         
  -4  18  -2         77.10         77.82        10.01 o                         
  -2  18  -2         30.49         34.59         2.93 o                         
   0  18  -2         18.90         21.52         2.65 o                         
   2  18  -2         10.58         11.62         2.20 o                         
   4  18  -2         14.94         16.15         2.06 o                         
  -3  19  -2         99.31         73.96        16.63 o                         
  -1  19  -2         29.53         34.68         3.89 o                         
   1  19  -2        180.82        186.91         6.15 o                         
   3  19  -2         45.72         44.66         3.95 o                         
   5  19  -2         91.10         89.67         7.78 o                         
  -4  20  -2         74.45         66.89         7.87 o                         
  -2  20  -2          5.38          6.07         2.81 o                         
   0  20  -2         42.06         41.86         4.57 o                         
   2  20  -2         95.53        108.28         8.50 o                         
   4  20  -2          2.25          1.69         2.90 o                         
  -3  21  -2        138.52        140.15        24.22 o                         
  -1  21  -2         46.28         51.06         4.32 o                         
   1  21  -2         71.86         68.79         6.25 o                         
   3  21  -2          4.39          9.64         4.19 o                         
  -2  22  -2          8.89         10.23         4.60 o                         
   0  22  -2         39.60         47.88         4.96 o                         
   2  22  -2         23.89         33.30         5.86 o                         
  -1  23  -2         15.81         17.26         5.28 o                         
   1  23  -2         34.65         34.93         5.28 o                         
   0  24  -2          2.37         12.37         6.11 o                         
  -7   1  -1         47.82         49.02         3.91 o                         
  -5   1  -1         56.44         56.25         3.21 o                         
  -3   1  -1        426.31        409.42         5.01 o                         
  -1   1  -1       1064.21       1031.17         7.87 o                         
   1   1  -1       1686.34       1616.25        13.09 o                         
   3   1  -1        657.10        699.16         9.96 o                         
   5   1  -1         70.16         77.53         3.21 o                         
   7   1  -1         11.92          7.40         2.72 o                         
  -6   2  -1        459.90        468.62        11.84 o                         
  -4   2  -1        839.86        824.61         9.30 o                         
  -2   2  -1       2868.24       2714.96        25.01 o                         
   0   2  -1       3414.90       3153.25        69.77 o                         
   2   2  -1       2008.88       1948.83        20.09 o                         
   4   2  -1        710.01        766.02         8.38 o                         
   6   2  -1        148.30        133.37         4.16 o                         
  -7   3  -1        144.74        149.57         6.22 o                         
  -5   3  -1        944.85        953.68        12.72 o                         
  -3   3  -1       2382.67       2352.74        22.72 o                         
  -1   3  -1      34360.66      35300.39      1159.28 o                         
   1   3  -1      17706.05      17946.30       305.57 o                         
   3   3  -1        413.27        489.57         6.33 o                         
   5   3  -1        455.29        446.82         6.56 o                         
   7   3  -1         69.60         65.29         4.51 o                         
  -6   4  -1         22.03         26.68         2.79 o                         
  -4   4  -1        939.14        898.99         9.91 o                         
  -2   4  -1       2107.40       2002.81        16.35 o                         
   0   4  -1       6528.03       6520.76       160.86 o                         
   2   4  -1       3579.25       3512.78        25.35 o                         
   4   4  -1       1562.63       1623.77        14.37 o                         
   6   4  -1        110.64        111.38         3.84 o                         
  -7   5  -1         10.78          6.99         3.50 o                         
  -5   5  -1        668.52        652.27         9.69 o                         
  -3   5  -1         95.55         96.69         2.11 o                         
  -1   5  -1      31155.25      32670.55       593.93 o                         
   1   5  -1       2386.18       2406.06        15.68 o                         
   3   5  -1        286.23        317.70         3.19 o                         
   5   5  -1         46.98         54.08         2.56 o                         
   7   5  -1         34.33         38.17         3.08 o                         
  -6   6  -1          1.04          1.59         2.71 o                         
  -4   6  -1        444.16        458.40         6.38 o                         
  -2   6  -1         85.36         92.97         1.53 o                         
   0   6  -1        595.09        616.69         7.07 o                         
   2   6  -1        559.93        541.50         4.57 o                         
   4   6  -1         74.19         76.35         2.19 o                         
   6   6  -1          0.41         -0.58         2.04 o                         
  -7   7  -1         15.03          8.66         3.72 o                         
  -5   7  -1        242.31        226.69         4.73 o                         
  -3   7  -1        121.75        111.40         2.73 o                         
  -1   7  -1       2079.79       2152.52        20.04 o                         
   1   7  -1        233.59        243.19         2.16 o                         
   3   7  -1        197.88        197.35         2.44 o                         
   5   7  -1         15.03         12.74         1.57 o                         
   7   7  -1         10.27          8.88         3.00 o                         
  -6   8  -1         38.35         35.98         2.68 o                         
  -4   8  -1       1881.13       1816.06        18.22 o                         
  -2   8  -1       4179.22       4028.89        40.88 o                         
   0   8  -1        153.86        141.41         2.22 o                         
   2   8  -1        627.92        642.27         5.55 o                         
   4   8  -1        175.78        180.72         2.73 o                         
   6   8  -1         20.02         18.27         3.12 o                         
  -7   9  -1         19.65          9.36        10.98 o                         
  -5   9  -1          0.60          1.85         2.68 o                         
  -3   9  -1        150.82        142.91         2.98 o                         
  -1   9  -1        469.25        437.92         4.70 o                         
   1   9  -1        189.92        195.12         3.03 o                         
   3   9  -1         86.32         80.54         1.99 o                         
   5   9  -1        521.31        513.07         5.61 o                         
   7   9  -1         84.43         92.80         4.44 o                         
  -6  10  -1         45.94         32.61         8.07 o                         
  -4  10  -1       2041.42       2009.92        24.85 o                         
  -2  10  -1       6567.54       6333.76        64.80 o                         
   0  10  -1        421.22        401.29         4.72 o                         
   2  10  -1         42.71         47.75         1.59 o                         
   4  10  -1        218.19        209.60         3.20 o                         
   6  10  -1         45.52         50.60         2.77 o                         
  -7  11  -1          6.86          4.52         9.69 o                         
  -5  11  -1        194.84        208.95        13.56 o                         
  -3  11  -1        611.28        609.91         8.01 o                         
  -1  11  -1       2267.70       2309.29        24.78 o                         
   1  11  -1         11.97         10.74         0.84 o                         
   3  11  -1        100.19        101.48         2.06 o                         
   5  11  -1         57.64         57.71         2.82 o                         
   7  11  -1         26.11         29.07         3.91 o                         
  -4  12  -1        224.69        213.82         8.18 o                         
  -2  12  -1        746.59        788.86         9.81 o                         
   0  12  -1         66.05         56.68         2.10 o                         
   2  12  -1        519.11        523.66         4.39 o                         
   4  12  -1        200.10        198.51         3.53 o                         
   6  12  -1         51.75         48.86         2.68 o                         
  -5  13  -1         15.15         12.72         4.90 o                         
  -3  13  -1         68.42         68.36         4.83 o                         
  -1  13  -1        207.54        218.86         3.66 o                         
   1  13  -1        194.72        192.21         3.53 o                         
   3  13  -1         57.02         57.00         2.21 o                         
   5  13  -1          1.63          1.44         1.68 o                         
  -6  14  -1          8.85         14.21         9.36 o                         
  -4  14  -1         87.61         85.12         5.36 o                         
  -2  14  -1        196.50        184.60         4.31 o                         
   0  14  -1         19.25         21.78         1.68 o                         
   2  14  -1         86.52         86.64         1.95 o                         
   4  14  -1         49.46         49.33         2.21 o                         
   6  14  -1         48.19         49.12         3.96 o                         
  -5  15  -1         15.98         17.72         7.10 o                         
  -3  15  -1       1227.79       1199.64        15.89 o                         
  -1  15  -1         41.53         46.04         3.45 o                         
   1  15  -1         65.80         70.79         2.93 o                         
   3  15  -1        115.32        119.00         2.83 o                         
   5  15  -1         29.13         26.48         2.16 o                         
  -6  16  -1         16.26         33.58        10.98 o                         
  -4  16  -1        435.16        408.21         8.48 o                         
  -2  16  -1        912.01        907.44        10.13 o                         
   0  16  -1        456.08        463.75         6.43 o                         
   2  16  -1         15.66         21.20         1.29 o                         
   4  16  -1         24.59         29.98         2.12 o                         
   6  16  -1         16.58         21.04         4.28 o                         
  -5  17  -1         53.72         66.98         7.49 o                         
  -3  17  -1        322.34        288.68        15.63 o                         
  -1  17  -1        122.81        119.16         3.65 o                         
   1  17  -1        164.47        162.41         5.08 o                         
   3  17  -1        195.62        192.24         2.94 o                         
   5  17  -1         38.55         39.41         2.68 o                         
  -4  18  -1        137.28        132.07         8.75 o                         
  -2  18  -1         37.63         44.14         6.27 o                         
   0  18  -1         97.81        100.93         4.09 o                         
   2  18  -1        462.17        486.05         8.38 o                         
   4  18  -1         22.73         25.80         1.92 o                         
  -5  19  -1         37.20         50.77         9.85 o                         
  -3  19  -1         46.65         50.25         4.27 o                         
  -1  19  -1         47.23         45.82         3.54 o                         
   1  19  -1        152.84        162.32         6.10 o                         
   3  19  -1          5.85          2.77         1.75 o                         
   5  19  -1          1.26         -3.75         3.75 o                         
  -4  20  -1         91.30         78.94         7.44 o                         
  -2  20  -1        130.69        121.98         6.96 o                         
   0  20  -1          0.13         -2.84         3.03 o                         
   2  20  -1        112.60        106.23         7.16 o                         
   4  20  -1          5.79         -0.22         2.26 o                         
  -3  21  -1         16.89         18.27         5.54 o                         
  -1  21  -1         81.73         90.86        11.09 o                         
   1  21  -1         82.54        102.91         6.32 o                         
   3  21  -1         10.67         10.72         2.84 o                         
  -2  22  -1         27.29         14.65         5.25 o                         
   0  22  -1         47.58         52.79         6.05 o                         
   2  22  -1        107.96        105.96         6.68 o                         
  -3  23  -1          0.21          0.28         7.23 o                         
  -1  23  -1         55.59         72.70        10.19 o                         
   1  23  -1        219.63        236.85        11.37 o                         
   3  23  -1          1.97          9.57         6.16 o                         
  -2  24  -1          7.20          5.08         6.95 o                         
   0  24  -1         14.98         23.26         6.35 o                         
   2  24  -1         51.19         45.18         6.74 o                         
  -6   0   0         38.84         36.63         6.43 o                         
  -4   0   0        859.17        912.35        14.55 o                         
  -2   0   0        152.69        165.16         4.22 o                         
   2   0   0        178.70        202.02         4.21 o                         
   4   0   0        896.68        964.18        12.97 o                         
   6   0   0         44.13         37.83         4.80 o                         
  -7   1   0         43.43         51.38         4.14 o                         
  -5   1   0         17.19         18.65         1.94 o                         
  -3   1   0        926.54        955.91         9.79 o                         
  -1   1   0        480.06        450.66         5.03 o                         
   1   1   0        527.48        486.82         4.36 o                         
   3   1   0        908.08        922.38        10.39 o                         
   5   1   0         14.59         11.37         1.93 o                         
   7   1   0         42.69         45.29         4.07 o                         
  -6   2   0        181.00        179.44         4.80 o                         
  -4   2   0        205.73        204.76         3.53 o                         
  -2   2   0       2212.96       2143.70        18.85 o                         
   2   2   0       2235.17       2177.39        18.83 o                         
   4   2   0        218.68        214.45         3.82 o                         
   6   2   0        178.19        176.77         3.55 o                         
  -7   3   0          2.58          0.62         3.34 o                         
  -5   3   0         27.04         27.50         2.16 o                         
  -3   3   0        266.79        268.97         3.30 o                         
  -1   3   0       2610.42       2420.90        24.41 o                         
   1   3   0       2628.05       2451.46        17.40 o                         
   3   3   0        265.07        271.85         3.00 o                         
   5   3   0         27.41         31.48         1.90 o                         
   7   3   0          2.71          1.38         3.06 o                         
  -6   4   0         59.09         61.28         3.63 o                         
  -4   4   0         25.81         33.25         1.70 o                         
  -2   4   0        121.22        128.91         2.04 o                         
   2   4   0        126.96        133.25         1.72 o                         
   4   4   0         27.88         31.27         1.51 o                         
   6   4   0         58.72         58.98         3.87 o                         
  -7   5   0          3.09          2.03         3.30 o                         
  -5   5   0        307.95        301.98         5.07 o                         
  -3   5   0         61.09         63.45         1.95 o                         
  -1   5   0      16614.82      17157.00       303.08 o                         
   1   5   0      16716.68      17206.07       297.87 o                         
   3   5   0         60.36         62.34         1.51 o                         
   5   5   0        321.23        306.87         4.31 o                         
   7   5   0          2.97          0.40         2.97 o                         
  -6   6   0         41.90         48.84         3.15 o                         
  -4   6   0        157.41        155.03         3.05 o                         
  -2   6   0       1281.21       1332.03        12.95 o                         
   2   6   0       1237.04       1297.31         9.96 o                         
   4   6   0        164.34        159.59         2.53 o                         
   6   6   0         39.04         46.38         2.50 o                         
  -7   7   0         18.19         24.03         4.34 o                         
  -5   7   0        333.77        339.20         4.97 o                         
  -3   7   0        998.66       1001.59         9.87 o                         
  -1   7   0       3798.57       3804.61        31.09 o                         
   1   7   0       3920.61       3972.03        26.64 o                         
   3   7   0       1014.60       1020.26         8.31 o                         
   5   7   0        321.38        325.53         4.67 o                         
   7   7   0         18.63         21.43         2.99 o                         
  -6   8   0         66.53         69.67         4.24 o                         
  -4   8   0        586.47        564.08         6.85 o                         
  -2   8   0       4475.12       4308.59        33.07 o                         
   0   8   0       1488.04       1503.82        11.95 o                         
   2   8   0       4516.93       4421.63        29.97 o                         
   4   8   0        608.74        596.38         5.85 o                         
   6   8   0         66.18         62.40         2.97 o                         
  -7   9   0          4.44          0.97         3.46 o                         
  -5   9   0        102.88         97.35         3.57 o                         
  -3   9   0        905.74        911.47         9.11 o                         
  -1   9   0        484.50        558.47         8.96 o                         
   1   9   0        471.22        548.84         4.18 o                         
   3   9   0        899.60        912.08         6.80 o                         
   5   9   0         99.58        104.14         2.81 o                         
   7   9   0          4.62          1.90         3.69 o                         
  -6  10   0          5.88          6.58         4.28 o                         
  -4  10   0        125.49        117.79         3.55 o                         
  -2  10   0        594.21        615.17         6.05 o                         
   0  10   0         54.45         44.80         1.46 o                         
   2  10   0        592.39        613.06         4.71 o                         
   4  10   0        126.08        117.62         2.69 o                         
   6  10   0          5.95          6.09         2.00 o                         
  -7  11   0          9.51          2.64         6.86 o                         
  -5  11   0          5.87          6.34         2.49 o                         
  -3  11   0         51.66         53.42         2.47 o                         
  -1  11   0       1577.76       1644.22        15.17 o                         
   1  11   0       1596.44       1662.84        11.50 o                         
   3  11   0         51.35         54.31         1.54 o                         
   5  11   0          6.35          5.35         1.63 o                         
   7  11   0          8.96         10.71         3.49 o                         
  -6  12   0         12.42         19.33         6.78 o                         
  -4  12   0        375.34        353.06         5.89 o                         
  -2  12   0        320.34        324.79         5.64 o                         
   0  12   0        508.60        555.24         5.63 o                         
   2  12   0        333.76        331.69         2.86 o                         
   4  12   0        368.38        352.21         4.40 o                         
   6  12   0         11.38         10.56         2.50 o                         
  -5  13   0         31.89         34.18         2.65 o                         
  -3  13   0       2834.00       2784.27        38.54 o                         
  -1  13   0        242.66        245.64         4.32 o                         
   1  13   0        246.19        243.27         3.68 o                         
   3  13   0       2877.62       2839.43        18.01 o                         
   5  13   0         29.55         32.99         2.19 o                         
  -6  14   0        112.57         97.52        11.62 o                         
  -4  14   0         10.18         12.31         2.72 o                         
  -2  14   0        260.75        262.68         4.84 o                         
   0  14   0        129.09        124.75         2.79 o                         
   2  14   0        251.20        253.72         2.80 o                         
   4  14   0          8.89          6.67         1.47 o                         
   6  14   0        111.75         98.82         3.68 o                         
  -5  15   0         11.07         11.30         3.47 o                         
  -3  15   0        395.91        422.11        10.99 o                         
  -1  15   0         60.45         62.12         2.85 o                         
   1  15   0         62.33         63.58         3.25 o                         
   3  15   0        386.99        394.96         4.83 o                         
   5  15   0         11.11         12.55         1.97 o                         
  -6  16   0         17.26         17.83         7.49 o                         
  -4  16   0         69.11         69.27         5.67 o                         
  -2  16   0        180.60        184.36         4.93 o                         
   0  16   0         19.63         31.78         2.83 o                         
   2  16   0        178.05        185.52         2.67 o                         
   4  16   0         70.84         70.57         3.24 o                         
   6  16   0         17.80         17.59         4.06 o                         
  -5  17   0          6.66         -0.23         6.11 o                         
  -3  17   0         67.06         69.70         5.03 o                         
  -1  17   0         43.47         47.16         2.54 o                         
   1  17   0         43.85         46.58         2.69 o                         
   3  17   0         67.86         60.61         2.21 o                         
   5  17   0          6.95          6.78         2.22 o                         
  -4  18   0         26.10         20.26         3.94 o                         
  -2  18   0        632.30        634.40        13.71 o                         
   0  18   0          8.28         20.18         2.64 o                         
   2  18   0        637.41        642.89         8.29 o                         
   4  18   0         26.33         21.23         2.13 o                         
  -5  19   0         12.16         10.95         7.07 o                         
  -3  19   0         73.05         76.70         5.05 o                         
  -1  19   0         24.07         23.99         3.14 o                         
   1  19   0         22.11         20.81         2.74 o                         
   3  19   0         76.89         71.05         3.35 o                         
   5  19   0         11.33         10.94         3.74 o                         
  -4  20   0          3.15         -6.05         6.05 o                         
  -2  20   0        396.82        391.97        11.75 o                         
   0  20   0         43.41         54.12         5.79 o                         
   2  20   0        388.17        416.82         9.04 o                         
   4  20   0          3.84          9.61         3.10 o                         
  -3  21   0         40.52         52.15         5.67 o                         
  -1  21   0        164.03        166.08         7.06 o                         
   1  21   0        165.60        175.96         8.14 o                         
   3  21   0         40.31         43.02         2.99 o                         
  -2  22   0        115.30        113.31         7.58 o                         
   0  22   0          0.42         13.19         5.14 o                         
   2  22   0        113.22        108.15         6.15 o                         
  -3  23   0         29.71         26.57         8.88 o                         
  -1  23   0         36.31         39.12         5.96 o                         
   1  23   0         36.05         26.95         6.59 o                         
   3  23   0         29.89         31.52         7.88 o                         
  -2  24   0         21.29         31.12         8.01 o                         
   0  24   0          7.87         17.49         6.39 o                         
   2  24   0         21.25         31.97         6.56 o                         
  -7   1   1         12.05          9.62         3.14 o                         
  -5   1   1         69.53         70.95         2.94 o                         
  -3   1   1        674.11        720.43         7.36 o                         
  -1   1   1       1726.13       1630.46        19.23 o                         
   1   1   1       1035.45       1012.52         7.54 o                         
   3   1   1        429.80        417.28         4.54 o                         
   5   1   1         58.47         59.37         2.69 o                         
   7   1   1         46.04         49.57         4.73 o                         
  -6   2   1        148.81        138.08         4.37 o                         
  -4   2   1        741.51        791.67         8.33 o                         
  -2   2   1       2006.34       1913.21        18.49 o                         
   0   2   1       3307.17       3109.47        49.76 o                         
   2   2   1       2843.24       2681.53        21.06 o                         
   4   2   1        852.97        841.04         6.87 o                         
   6   2   1        464.51        463.43         6.73 o                         
  -7   3   1         68.72         80.53         4.11 o                         
  -5   3   1        455.82        447.16         6.18 o                         
  -3   3   1        395.51        461.36         5.38 o                         
  -1   3   1      17640.56      17870.86       433.78 o                         
   1   3   1      33941.34      36204.13      1040.63 o                         
   3   3   1       2399.89       2396.82        16.83 o                         
   5   3   1        976.43        981.47         8.13 o                         
   7   3   1        145.23        145.34         5.58 o                         
  -6   4   1        111.97        113.62         5.06 o                         
  -4   4   1       1593.64       1648.94        14.54 o                         
  -2   4   1       3639.64       3526.51        30.28 o                         
   0   4   1       6662.12       6579.73       114.75 o                         
   2   4   1       2138.37       2028.18        13.04 o                         
   4   4   1        931.06        902.64         6.84 o                         
   6   4   1         18.55         20.45         2.47 o                         
  -7   5   1         33.45         34.13         3.50 o                         
  -5   5   1         48.92         55.35         2.51 o                         
  -3   5   1        268.30        303.14         4.09 o                         
  -1   5   1       2334.22       2365.22        16.35 o                         
   1   5   1      31149.12      31583.85       528.85 o                         
   3   5   1         96.61         97.07         1.58 o                         
   5   5   1        668.83        671.94         6.10 o                         
   7   5   1         11.71          7.65         3.19 o                         
  -6   6   1          0.27         -2.18         2.18 o                         
  -4   6   1         72.49         77.05         2.80 o                         
  -2   6   1        551.44        521.95         6.00 o                         
   0   6   1        600.03        626.02         5.89 o                         
   2   6   1         83.10         92.18         1.28 o                         
   4   6   1        439.29        458.04         4.64 o                         
   6   6   1          1.26          0.46         1.77 o                         
  -7   7   1         10.31          7.85         3.20 o                         
  -5   7   1         14.77         12.54         1.90 o                         
  -3   7   1        201.28        202.79         3.25 o                         
  -1   7   1        229.11        236.64         3.48 o                         
   1   7   1       2065.10       2118.05        11.55 o                         
   3   7   1        120.74        115.88         1.77 o                         
   5   7   1        240.75        230.59         3.39 o                         
   7   7   1         15.29         17.31         3.24 o                         
  -6   8   1         19.52         19.94         3.40 o                         
  -4   8   1        184.78        190.39         3.76 o                         
  -2   8   1        609.80        635.45         8.44 o                         
   0   8   1        159.23        150.61         2.18 o                         
   2   8   1       4123.50       4001.36        24.44 o                         
   4   8   1       1907.39       1857.25        12.75 o                         
   6   8   1         39.52         33.18         2.41 o                         
  -7   9   1         83.51         92.70         5.90 o                         
  -5   9   1        526.52        531.75         7.18 o                         
  -3   9   1         90.62         81.33         2.33 o                         
  -1   9   1        202.49        212.07         2.01 o                         
   1   9   1        438.62        408.23         3.05 o                         
   3   9   1        143.37        137.93         2.13 o                         
   5   9   1          0.21          0.16         1.43 o                         
   7   9   1         19.40         25.19         4.21 o                         
  -6  10   1         48.84         54.56         3.13 o                         
  -4  10   1        215.13        205.48         4.80 o                         
  -2  10   1         37.71         38.79         1.48 o                         
   0  10   1        395.26        378.95         4.03 o                         
   2  10   1       6626.94       6410.58        34.01 o                         
   4  10   1       2018.87       2009.23        13.98 o                         
   6  10   1         50.20         40.51         2.43 o                         
  -7  11   1         27.43         30.26         6.41 o                         
  -5  11   1         54.18         59.92         3.06 o                         
  -3  11   1         92.73         90.63         2.54 o                         
  -1  11   1         14.27         13.15         0.89 o                         
   1  11   1       2257.31       2276.18        14.96 o                         
   3  11   1        594.46        594.85         4.59 o                         
   5  11   1        199.44        218.08         3.80 o                         
   7  11   1          6.53         11.54         4.71 o                         
  -6  12   1         50.84         54.98         3.50 o                         
  -4  12   1        202.09        201.41         4.02 o                         
  -2  12   1        518.48        521.93         5.43 o                         
   0  12   1         69.57         63.21         2.00 o                         
   2  12   1        765.23        798.24         5.06 o                         
   4  12   1        216.53        216.38         3.30 o                         
   6  12   1         11.68          8.42         2.43 o                         
  -5  13   1          1.79          3.68         2.53 o                         
  -3  13   1         55.92         55.57         4.30 o                         
  -1  13   1        195.69        193.53         3.23 o                         
   1  13   1        208.70        218.29         2.54 o                         
   3  13   1         67.82         60.76         2.01 o                         
   5  13   1         15.79         16.10         1.74 o                         
  -6  14   1         48.92         50.77         3.92 o                         
  -4  14   1         51.06         49.81         2.70 o                         
  -2  14   1         85.58         84.56         2.30 o                         
   0  14   1         20.72         25.03         1.71 o                         
   2  14   1        195.03        188.35         2.33 o                         
   4  14   1         90.01         83.39         2.50 o                         
   6  14   1          9.36          7.23         3.21 o                         
  -5  15   1         28.76         22.26         3.13 o                         
  -3  15   1        110.54        113.99         4.40 o                         
  -1  15   1         61.20         59.31         2.64 o                         
   1  15   1         39.17         39.33         2.24 o                         
   3  15   1       1215.75       1196.57         8.54 o                         
   5  15   1         16.88         14.50         2.08 o                         
  -6  16   1         17.91         25.98         8.10 o                         
  -4  16   1         24.16         26.57         3.04 o                         
  -2  16   1         16.69         22.24         2.35 o                         
   0  16   1        446.50        455.00         6.36 o                         
   2  16   1        926.28        940.90         7.55 o                         
   4  16   1        430.72        396.10         4.58 o                         
   6  16   1         17.59         14.00         5.80 o                         
  -5  17   1         37.03         32.34         7.07 o                         
  -3  17   1        201.20        206.46         7.00 o                         
  -1  17   1        170.64        169.83         4.16 o                         
   1  17   1        122.30        121.66         3.93 o                         
   3  17   1        319.73        291.59         3.44 o                         
   5  17   1         53.22         56.04         2.84 o                         
  -4  18   1         23.36         28.78         4.50 o                         
  -2  18   1        454.41        473.09         8.90 o                         
   0  18   1         96.43        100.58         4.05 o                         
   2  18   1         35.22         37.59         2.11 o                         
   4  18   1        141.26        120.63         4.07 o                         
  -5  19   1          1.43         -5.70         7.19 o                         
  -3  19   1          6.11          2.09         3.93 o                         
  -1  19   1        153.92        164.15         5.51 o                         
   1  19   1         46.77         45.28         3.68 o                         
   3  19   1         46.01         41.41         2.38 o                         
   5  19   1         37.56         34.03         4.59 o                         
  -4  20   1          5.70          9.47         6.25 o                         
  -2  20   1        112.42        116.02         5.99 o                         
   0  20   1          0.13          2.65         3.72 o                         
   2  20   1        130.33        140.52         7.17 o                         
   4  20   1         90.72         78.06         3.41 o                         
  -3  21   1         10.72         12.77         4.84 o                         
  -1  21   1         80.85         86.60         5.29 o                         
   1  21   1         81.61         89.61         5.32 o                         
   3  21   1         16.21         15.77         2.99 o                         
  -2  22   1        111.00         88.40        10.21 o                         
   0  22   1         47.22         54.29         6.17 o                         
   2  22   1         28.46         23.35         4.55 o                         
  -3  23   1          2.33          4.87         7.17 o                         
  -1  23   1        217.47        232.37        12.60 o                         
   1  23   1         53.14         63.33         7.51 o                         
   3  23   1          0.10          8.58         7.20 o                         
  -2  24   1         49.74         50.35         9.30 o                         
   0  24   1         14.64         15.94         6.87 o                         
   2  24   1          7.67         -0.79         6.03 o                         
  -6   0   2        181.36        185.85        10.44 o                         
  -4   0   2         31.21         34.58         3.61 o                         
  -2   0   2       1318.51       1295.37        15.71 o                         
   0   0   2       5070.36       4839.22       108.72 o                         
   2   0   2       1989.09       1937.66        26.93 o                         
   4   0   2        172.08        178.17         3.76 o                         
   6   0   2       2097.59       2183.97        30.92 o                         
  -7   1   2        132.94        139.62         6.04 o                         
  -5   1   2        183.15        181.48         4.33 o                         
  -3   1   2       5358.55       5472.39        41.54 o                         
  -1   1   2       5296.68       4909.09        64.03 o                         
   1   1   2       1520.86       1498.44        11.46 o                         
   3   1   2        381.60        368.97         3.22 o                         
   5   1   2        763.19        785.02         7.52 o                         
   7   1   2         12.35         11.29         2.88 o                         
  -6   2   2         11.66         15.10         2.73 o                         
  -4   2   2        857.10        871.94         8.34 o                         
  -2   2   2        129.34        129.25         2.06 o                         
   0   2   2       5061.42       4698.37        75.13 o                         
   2   2   2        472.39        467.50         4.97 o                         
   4   2   2        287.22        300.83         3.79 o                         
   6   2   2         31.77         37.03         2.73 o                         
  -7   3   2         17.74         16.56         3.42 o                         
  -5   3   2         62.43         65.00         3.31 o                         
  -3   3   2        469.14        574.59         6.94 o                         
  -1   3   2         52.21         42.52         0.98 o                         
   1   3   2        123.79        125.38         1.68 o                         
   3   3   2         83.94         94.99         1.75 o                         
   5   3   2        241.30        250.21         3.73 o                         
   7   3   2         85.20         84.01         3.85 o                         
  -6   4   2         24.54         21.79         2.69 o                         
  -4   4   2        276.04        287.76         4.52 o                         
  -2   4   2        701.61        723.02         7.20 o                         
   0   4   2         55.73         47.71         1.11 o                         
   2   4   2       1355.13       1475.96         9.43 o                         
   4   4   2         69.21         69.09         2.12 o                         
   6   4   2         53.78         55.57         2.86 o                         
  -7   5   2         28.85         27.24         3.81 o                         
  -5   5   2         61.23         51.72         2.63 o                         
  -3   5   2        880.30        889.93         9.11 o                         
  -1   5   2        626.12        600.66         5.38 o                         
   1   5   2       1597.64       1621.09        11.52 o                         
   3   5   2        166.52        150.84         1.96 o                         
   5   5   2       1752.91       1748.07        13.22 o                         
   7   5   2         71.92         74.33         4.07 o                         
  -6   6   2          3.63          2.76         2.33 o                         
  -4   6   2        519.00        519.95         7.07 o                         
  -2   6   2       3496.48       3573.11        33.06 o                         
   0   6   2        454.69        437.19         3.63 o                         
   2   6   2        172.02        198.42         1.95 o                         
   4   6   2        114.98        110.02         2.16 o                         
   6   6   2        344.88        353.90         5.31 o                         
  -7   7   2          8.54          9.28         3.63 o                         
  -5   7   2        549.18        529.67         7.23 o                         
  -3   7   2       1376.74       1396.08        13.40 o                         
  -1   7   2       3118.94       2962.56        24.11 o                         
   1   7   2       3031.61       3002.94        19.56 o                         
   3   7   2       1036.53        995.36         7.01 o                         
   5   7   2        288.12        283.74         3.82 o                         
   7   7   2        103.10         98.54         4.51 o                         
  -6   8   2         19.10         26.78         3.40 o                         
  -4   8   2        242.82        238.23         5.70 o                         
  -2   8   2        261.29        351.68         4.20 o                         
   0   8   2       2081.82       2032.35        18.26 o                         
   2   8   2       4302.91       4432.57        29.38 o                         
   4   8   2        204.78        205.51         2.83 o                         
   6   8   2         72.58         76.94         3.30 o                         
  -7   9   2         30.76         33.86         4.03 o                         
  -5   9   2         11.76         10.42         2.31 o                         
  -3   9   2        159.93        149.34         3.11 o                         
  -1   9   2        486.42        491.36         4.31 o                         
   1   9   2        468.85        486.55         3.94 o                         
   3   9   2        429.90        434.57         3.91 o                         
   5   9   2         22.73         21.90         1.73 o                         
   7   9   2          3.40          1.84         4.19 o                         
  -6  10   2         19.60         20.02         2.74 o                         
  -4  10   2         50.96         47.65         3.31 o                         
  -2  10   2        342.12        368.50         4.46 o                         
   0  10   2        442.47        470.70         3.96 o                         
   2  10   2       1381.83       1403.28         8.92 o                         
   4  10   2        460.39        426.44         4.42 o                         
   6  10   2          2.27          1.00         2.34 o                         
  -7  11   2         16.25         11.77         4.40 o                         
  -5  11   2         32.62         31.48         2.96 o                         
  -3  11   2        164.17        165.48         3.28 o                         
  -1  11   2        504.05        514.06         4.28 o                         
   1  11   2        986.12       1041.91         6.69 o                         
   3  11   2         60.90         54.34         1.77 o                         
   5  11   2        146.71        131.34         3.47 o                         
   7  11   2         27.82         23.67         5.10 o                         
  -6  12   2         25.05         26.42         4.25 o                         
  -4  12   2         64.32         66.53         3.62 o                         
  -2  12   2        262.49        265.84         3.58 o                         
   0  12   2        871.98        921.78         7.97 o                         
   2  12   2         82.85         89.81         1.49 o                         
   4  12   2        151.42        142.53         3.00 o                         
   6  12   2         83.56         80.75         3.24 o                         
  -5  13   2         59.71         64.09         3.64 o                         
  -3  13   2        459.87        443.37         5.72 o                         
  -1  13   2        192.75        191.37         2.51 o                         
   1  13   2        205.90        198.16         2.39 o                         
   3  13   2       2365.43       2271.86        14.32 o                         
   5  13   2         33.81         31.94         2.31 o                         
  -6  14   2         62.06         70.66         4.97 o                         
  -4  14   2         86.27         89.35         3.33 o                         
  -2  14   2         62.24         62.93         1.82 o                         
   0  14   2       1075.65       1123.93        10.54 o                         
   2  14   2         86.80         83.08         1.64 o                         
   4  14   2         67.97         61.04         3.60 o                         
   6  14   2         16.84         20.34         3.60 o                         
  -5  15   2         16.31         23.11         3.23 o                         
  -3  15   2         41.87         41.96         2.04 o                         
  -1  15   2        212.28        218.34         3.89 o                         
   1  15   2         38.54         42.18         2.02 o                         
   3  15   2        847.95        802.70         6.60 o                         
   5  15   2         27.69         27.60         2.19 o                         
  -6  16   2         32.03         24.86         6.50 o                         
  -4  16   2         13.11         14.43         2.45 o                         
  -2  16   2         11.76         12.13         1.60 o                         
   0  16   2        128.75        125.43         3.70 o                         
   2  16   2        155.40        136.61         3.26 o                         
   4  16   2         79.07         73.77         2.47 o                         
  -5  17   2          5.29          6.38         3.87 o                         
  -3  17   2         27.86         29.81         2.39 o                         
  -1  17   2        289.20        283.73         5.06 o                         
   1  17   2         35.52         35.59         2.39 o                         
   3  17   2         82.17         77.63         2.23 o                         
   5  17   2          8.32          8.40         2.63 o                         
  -4  18   2         14.61         12.42         3.54 o                         
  -2  18   2         11.78         12.51         3.14 o                         
   0  18   2         20.80         20.03         2.33 o                         
   2  18   2         28.80         30.64         2.35 o                         
   4  18   2         74.47         66.21         2.65 o                         
  -5  19   2         92.35        108.97         9.93 o                         
  -3  19   2         46.97         50.15         4.84 o                         
  -1  19   2        179.04        174.86         6.14 o                         
   1  19   2         30.91         36.32         3.36 o                         
   3  19   2         98.89         87.50         5.46 o                         
   5  19   2          2.18          8.24         4.33 o                         
  -4  20   2          1.85          5.61         6.71 o                         
  -2  20   2         96.73        101.23         5.48 o                         
   0  20   2         41.85         44.17         3.66 o                         
   2  20   2          5.97         10.20         3.29 o                         
   4  20   2         76.58         67.35         3.43 o                         
  -3  21   2          4.03         10.17         5.01 o                         
  -1  21   2         68.89         68.79         4.70 o                         
   1  21   2         43.77         49.95         5.21 o                         
   3  21   2        140.89        135.56         6.59 o                         
  -2  22   2         23.88         24.93         5.52 o                         
   0  22   2         39.28         49.51         5.61 o                         
   2  22   2          9.13         11.43         4.45 o                         
  -1  23   2         34.36         44.39         6.28 o                         
   1  23   2         16.07         29.60         6.24 o                         
   0  24   2          2.46          3.52         8.82 o                         
  -7   1   3         89.01         92.32         4.85 o                         
  -5   1   3         35.68         34.37         2.13 o                         
  -3   1   3       1075.46       1117.75        10.60 o                         
  -1   1   3        627.91        592.67         5.11 o                         
   1   1   3       1021.90        967.37         9.16 o                         
   3   1   3       1704.76       1850.02        12.00 o                         
   5   1   3        111.72        116.95         2.79 o                         
   7   1   3          5.98          2.89         2.80 o                         
  -6   2   3        240.51        232.28         5.79 o                         
  -4   2   3        312.21        308.67         4.64 o                         
  -2   2   3        409.38        393.64         4.11 o                         
   0   2   3       5734.71       5338.67        60.58 o                         
   2   2   3       2583.26       2629.96        19.56 o                         
   4   2   3        549.70        551.47         5.30 o                         
   6   2   3        419.58        443.48         5.93 o                         
  -7   3   3         60.48         56.70         4.58 o                         
  -5   3   3         72.35         71.26         4.79 o                         
  -3   3   3       1319.40       1314.10        12.53 o                         
  -1   3   3       4438.19       4141.68        29.69 o                         
   1   3   3       6081.14       5841.42        43.78 o                         
   3   3   3        366.53        361.58         3.25 o                         
   5   3   3        465.07        465.91         6.26 o                         
   7   3   3        127.26        132.38         4.78 o                         
  -6   4   3        398.83        393.29         7.45 o                         
  -4   4   3        247.62        253.21         4.26 o                         
  -2   4   3       2593.99       2601.98        19.44 o                         
   0   4   3       1635.59       1594.06        13.87 o                         
   2   4   3       2642.11       2787.93        20.30 o                         
   4   4   3        503.92        515.98         5.04 o                         
   6   4   3          7.95         10.47         2.11 o                         
  -7   5   3          1.46         -0.49         3.25 o                         
  -5   5   3        253.75        259.18         5.35 o                         
  -3   5   3         72.32         57.42         2.20 o                         
  -1   5   3        172.14        165.59         2.04 o                         
   1   5   3       1582.82       1551.15        10.13 o                         
   3   5   3        269.48        240.01         2.75 o                         
   5   5   3         67.89         68.55         2.52 o                         
   7   5   3        238.90        244.05         8.09 o                         
  -6   6   3         42.05         38.71         3.71 o                         
  -4   6   3          3.58          2.61         1.58 o                         
  -2   6   3       1814.10       1959.14        16.51 o                         
   0   6   3        123.16        117.47         1.75 o                         
   2   6   3         44.59         47.09         1.35 o                         
   4   6   3        149.31        157.28         2.85 o                         
   6   6   3          6.30          2.75         2.09 o                         
  -7   7   3         11.82         13.89         4.37 o                         
  -5   7   3         64.65         57.11         5.67 o                         
  -3   7   3         91.93         90.52         2.66 o                         
  -1   7   3        175.29        180.55         2.12 o                         
   1   7   3       2124.18       2277.73        17.72 o                         
   3   7   3        233.08        253.50         2.86 o                         
   5   7   3        141.46        140.31         3.33 o                         
   7   7   3         52.94         56.14         3.88 o                         
  -6   8   3         25.55         21.67         3.49 o                         
  -4   8   3         10.52          8.69         1.77 o                         
  -2   8   3       1499.12       1546.17        13.54 o                         
   0   8   3        613.32        623.57         6.08 o                         
   2   8   3         55.23         45.67         1.26 o                         
   4   8   3        220.85        213.17         3.11 o                         
   6   8   3          4.47          5.25         2.23 o                         
  -7   9   3          8.70          4.60         4.08 o                         
  -5   9   3        212.63        197.77         4.88 o                         
  -3   9   3        364.63        405.75         5.73 o                         
  -1   9   3       1994.04       2031.19        15.35 o                         
   1   9   3       4273.16       4385.54        30.23 o                         
   3   9   3        142.48        175.93         3.56 o                         
   5   9   3        165.50        152.79         3.47 o                         
   7   9   3         39.67         42.47         4.80 o                         
  -6  10   3         48.67         49.30         3.70 o                         
  -4  10   3        379.19        357.05         5.48 o                         
  -2  10   3        578.46        606.88         5.45 o                         
   0  10   3        320.99        308.70         2.95 o                         
   2  10   3        575.24        568.84         4.25 o                         
   4  10   3         11.91          9.72         1.36 o                         
   6  10   3         49.69         49.82         2.75 o                         
  -7  11   3         19.68         21.17         5.22 o                         
  -5  11   3         11.47         11.20         3.11 o                         
  -3  11   3        624.18        632.86         7.29 o                         
  -1  11   3       1779.83       1861.18        14.01 o                         
   1  11   3        572.58        591.35         4.68 o                         
   3  11   3          3.91          5.53         1.01 o                         
   5  11   3         67.91         68.64         2.69 o                         
  -6  12   3          0.53          5.55         3.12 o                         
  -4  12   3        107.03        104.44         3.54 o                         
  -2  12   3        197.82        196.28         2.95 o                         
   0  12   3        876.63        899.87         7.50 o                         
   2  12   3        374.02        387.57         3.43 o                         
   4  12   3        125.00        127.86         2.94 o                         
   6  12   3         10.75         10.00         2.98 o                         
  -5  13   3          5.83          7.08         3.09 o                         
  -3  13   3         43.73         42.96         2.22 o                         
  -1  13   3        141.96        146.50         2.14 o                         
   1  13   3         77.98         78.54         1.59 o                         
   3  13   3        171.56        171.23         2.58 o                         
   5  13   3         67.45         69.47         2.92 o                         
  -6  14   3         14.27         12.15         4.24 o                         
  -4  14   3        131.20        118.78         3.88 o                         
  -2  14   3         41.72         41.20         1.70 o                         
   0  14   3        725.09        756.37         7.06 o                         
   2  14   3         64.22         61.47         1.77 o                         
   4  14   3         52.76         53.16         2.22 o                         
   6  14   3         24.39         22.22         3.95 o                         
  -5  15   3         13.74         18.40         3.13 o                         
  -3  15   3         34.99         35.15         2.26 o                         
  -1  15   3        469.92        482.11         4.76 o                         
   1  15   3        141.45        149.65         2.28 o                         
   3  15   3         35.41         49.79         3.60 o                         
   5  15   3          0.33          1.08         2.09 o                         
  -4  16   3        186.79        182.99         4.59 o                         
  -2  16   3        106.63        109.11         2.70 o                         
   0  16   3         19.58         21.24         2.17 o                         
   2  16   3        213.54        213.20         2.67 o                         
   4  16   3          4.96          4.48         1.65 o                         
  -5  17   3          7.85         10.46         3.66 o                         
  -3  17   3        141.42        138.79         5.87 o                         
  -1  17   3        372.75        357.84         5.70 o                         
   1  17   3        174.69        170.39         3.07 o                         
   3  17   3         95.43         87.16         2.37 o                         
   5  17   3         21.01         22.29         3.47 o                         
  -4  18   3         27.35         24.10         3.02 o                         
  -2  18   3        151.40        146.18         3.79 o                         
   0  18   3         37.39         38.73         2.71 o                         
   2  18   3         84.66         81.93         2.86 o                         
   4  18   3        328.77        299.46         5.04 o                         
  -3  19   3         10.68         12.30         2.60 o                         
  -1  19   3         12.33          8.55         2.53 o                         
   1  19   3         15.70         13.74         3.10 o                         
   3  19   3          6.06          9.31         2.59 o                         
  -4  20   3          0.45         -3.10         7.75 o                         
  -2  20   3          4.87          6.57         4.29 o                         
   0  20   3          8.45          7.48         2.92 o                         
   2  20   3          0.82         -0.87         2.28 o                         
   4  20   3        132.15        131.81         6.17 o                         
  -3  21   3          4.40          5.25         6.50 o                         
  -1  21   3         30.21         32.55         4.10 o                         
   1  21   3         52.58         57.15         4.61 o                         
   3  21   3         78.09         72.29         4.37 o                         
  -2  22   3         44.75         46.39         6.42 o                         
   0  22   3          7.31          8.24         5.34 o                         
   2  22   3         30.62         33.11         6.90 o                         
  -1  23   3         22.16         26.48         5.65 o                         
   1  23   3          7.68         14.20         5.50 o                         
   0  24   3          8.86         12.98         5.77 o                         
  -6   0   4         17.54         11.05         3.79 o                         
  -4   0   4        567.78        569.76         9.71 o                         
  -2   0   4       2431.04       2363.03        25.27 o                         
   0   0   4       5761.11       5502.85        56.37 o                         
   2   0   4       2030.76       2065.36        21.93 o                         
   4   0   4        301.16        296.57         4.69 o                         
   6   0   4        110.91        117.10         7.58 o                         
  -7   1   4         54.18         51.84         4.53 o                         
  -5   1   4        160.45        153.32         3.76 o                         
  -3   1   4        242.16        226.17         3.59 o                         
  -1   1   4       2198.15       2145.84        17.72 o                         
   1   1   4        212.75        192.08         2.47 o                         
   3   1   4       2946.41       3120.30        21.01 o                         
   5   1   4         57.29         58.40         2.13 o                         
   7   1   4         59.63         46.20         3.40 o                         
  -6   2   4         48.40         38.90         2.97 o                         
  -4   2   4         64.35         64.96         3.77 o                         
  -2   2   4        625.44        632.65         6.61 o                         
   0   2   4       2565.33       2496.64        17.51 o                         
   2   2   4       2788.90       2884.96        24.02 o                         
   4   2   4        286.99        290.01         3.27 o                         
   6   2   4        210.20        221.01         4.49 o                         
  -7   3   4         17.52         10.20         3.66 o                         
  -5   3   4         61.50         63.91         3.07 o                         
  -3   3   4        105.38        107.77         2.52 o                         
  -1   3   4        462.13        504.57         4.59 o                         
   1   3   4        659.69        651.07         5.95 o                         
   3   3   4        620.91        664.70         5.28 o                         
   5   3   4          3.89          3.07         1.51 o                         
   7   3   4         29.66         27.27         3.58 o                         
  -6   4   4         40.20         44.32         3.28 o                         
  -4   4   4         76.52         81.77         3.04 o                         
  -2   4   4       1148.94       1225.69         9.99 o                         
   0   4   4        714.47        752.65         6.55 o                         
   2   4   4       2036.07       2202.21        17.44 o                         
   4   4   4         56.65         61.80         2.05 o                         
   6   4   4          0.51          1.77         1.94 o                         
  -7   5   4          4.41          5.13         3.64 o                         
  -5   5   4         25.03         21.20         3.03 o                         
  -3   5   4        496.48        490.14         5.78 o                         
  -1   5   4        239.70        240.48         2.68 o                         
   1   5   4         24.83         23.31         1.10 o                         
   3   5   4       1074.46       1128.35         8.21 o                         
   5   5   4         10.57          8.57         1.73 o                         
   7   5   4         22.70         11.04         3.62 o                         
  -6   6   4         52.03         48.82         3.22 o                         
  -4   6   4        291.59        294.46         4.77 o                         
  -2   6   4       3926.99       3948.67        30.63 o                         
   0   6   4        815.02        780.95         6.51 o                         
   2   6   4       1964.37       2099.01        16.14 o                         
   4   6   4        763.75        772.93         6.73 o                         
   6   6   4        152.05        154.99         4.20 o                         
  -7   7   4         12.54         15.99         3.80 o                         
  -5   7   4        385.76        362.36         6.35 o                         
  -3   7   4         77.13         66.96         3.67 o                         
  -1   7   4        129.41        115.21         2.06 o                         
   1   7   4       2706.35       2652.91        18.68 o                         
   3   7   4        680.58        700.10         5.66 o                         
   5   7   4        213.66        210.39         3.90 o                         
   7   7   4         11.53         10.50         3.79 o                         
  -6   8   4          3.95          3.90         3.41 o                         
  -4   8   4         87.42         93.37         3.68 o                         
  -2   8   4        726.80        691.73         7.54 o                         
   0   8   4       1002.35        958.16         7.88 o                         
   2   8   4        528.11        509.48         4.38 o                         
   4   8   4         57.04         57.37         2.11 o                         
   6   8   4        163.56        175.54         4.76 o                         
  -7   9   4         11.51          8.02         4.17 o                         
  -5   9   4        331.27        311.51         5.94 o                         
  -3   9   4        108.94        109.12         3.04 o                         
  -1   9   4        909.60        910.40         7.51 o                         
   1   9   4         79.93         91.75         1.79 o                         
   3   9   4         49.82         53.72         1.70 o                         
   5   9   4         71.39         68.32         2.54 o                         
   7   9   4         16.25         24.41         5.96 o                         
  -6  10   4          1.55          2.04         3.85 o                         
  -4  10   4         18.00         14.03         2.55 o                         
  -2  10   4         61.51         63.54         1.70 o                         
   0  10   4        106.07        109.68         1.93 o                         
   2  10   4         77.84         75.78         2.01 o                         
   4  10   4         94.67         90.80         3.20 o                         
   6  10   4         22.88         24.66         2.85 o                         
  -5  11   4          3.89          1.12         2.41 o                         
  -3  11   4        488.82        487.55         6.28 o                         
  -1  11   4         76.69         88.15         1.91 o                         
   1  11   4         54.67         59.10         1.64 o                         
   3  11   4         98.06         92.29         2.16 o                         
   5  11   4        164.61        174.12         3.90 o                         
  -6  12   4         72.75         76.23         4.63 o                         
  -4  12   4        252.07        232.38         4.98 o                         
  -2  12   4        267.05        264.11         3.25 o                         
   0  12   4        570.28        595.19         5.28 o                         
   2  12   4        296.96        288.75         3.33 o                         
   4  12   4        109.94        111.39         3.19 o                         
   6  12   4         45.37         40.08         3.89 o                         
  -5  13   4         38.95         44.30         3.92 o                         
  -3  13   4        241.73        244.28         4.39 o                         
  -1  13   4        430.55        423.82         4.29 o                         
   1  13   4        159.01        146.35         2.28 o                         
   3  13   4        226.99        225.05         3.03 o                         
   5  13   4         96.01         97.01         3.30 o                         
  -6  14   4         27.91         25.34         4.68 o                         
  -4  14   4        216.88        202.51         4.80 o                         
  -2  14   4        223.36        215.86         3.23 o                         
   0  14   4        692.49        687.29         6.27 o                         
   2  14   4        239.76        237.20         2.89 o                         
   4  14   4         59.52         58.50         2.31 o                         
   6  14   4         55.83         71.66         5.71 o                         
  -5  15   4         33.56         34.96         3.41 o                         
  -3  15   4         37.39         40.03         2.39 o                         
  -1  15   4        172.34        165.84         2.78 o                         
   1  15   4         35.60         35.79         1.25 o                         
   3  15   4         31.62         29.86         1.75 o                         
   5  15   4         47.30         51.18         2.84 o                         
  -4  16   4         83.12         69.25         3.33 o                         
  -2  16   4         49.46         54.82         2.65 o                         
   0  16   4        277.83        285.87         3.56 o                         
   2  16   4         24.98         27.82         1.39 o                         
   4  16   4         17.90         16.12         1.83 o                         
  -5  17   4          7.19          6.35         3.75 o                         
  -3  17   4         72.92         66.03         3.10 o                         
  -1  17   4         10.80         11.65         1.67 o                         
   1  17   4         38.30         43.06         1.88 o                         
   3  17   4          9.06          9.69         1.59 o                         
   5  17   4        130.68        151.00         7.09 o                         
  -4  18   4          6.41          1.97         2.60 o                         
  -2  18   4         14.31         15.71         2.33 o                         
   0  18   4         99.34         97.01         3.37 o                         
   2  18   4         98.90         99.49         3.81 o                         
   4  18   4         25.77         19.13         2.22 o                         
  -3  19   4         19.26         15.74         4.42 o                         
  -1  19   4          0.93         -0.53         2.82 o                         
   1  19   4        228.71        225.95         4.38 o                         
   3  19   4         15.67         19.05         2.04 o                         
  -4  20   4         21.50         23.81         4.45 o                         
  -2  20   4         95.80        100.47         4.87 o                         
   0  20   4         90.38         93.62         4.55 o                         
   2  20   4          2.00          2.91         1.90 o                         
   4  20   4         43.47         41.16         3.43 o                         
  -3  21   4          3.82         -1.81         6.73 o                         
  -1  21   4         26.69         27.26         3.80 o                         
   1  21   4         40.69         37.44         5.75 o                         
   3  21   4         19.08         19.33         4.02 o                         
  -2  22   4         13.00         12.61         6.94 o                         
   0  22   4         51.47         64.00         8.46 o                         
   2  22   4         31.53         35.31         7.06 o                         
  -1  23   4         11.32          7.00         8.11 o                         
   1  23   4         22.76         23.26         5.75 o                         
  -7   1   5          3.97          3.24         3.76 o                         
  -5   1   5          4.82          2.67         2.17 o                         
  -3   1   5        161.34        160.85         3.34 o                         
  -1   1   5       4008.24       4238.09        29.48 o                         
   1   1   5        178.04        173.49         2.80 o                         
   3   1   5        556.81        634.41         5.69 o                         
   5   1   5         49.86         50.22         2.02 o                         
   7   1   5         16.21         17.16         3.40 o                         
  -6   2   5         26.45         26.46         3.02 o                         
  -4   2   5        575.01        586.26         6.69 o                         
  -2   2   5        197.60        170.46         2.36 o                         
   0   2   5        794.95        823.07         6.61 o                         
   2   2   5       2015.25       2069.16        15.69 o                         
   4   2   5        111.47        121.40         2.36 o                         
   6   2   5         91.02         91.83         3.87 o                         
  -7   3   5         46.46         46.33         4.65 o                         
  -5   3   5         83.50         86.80         3.45 o                         
  -3   3   5        372.64        375.59         5.01 o                         
  -1   3   5       4773.34       4900.67        40.81 o                         
   1   3   5        659.82        627.93         5.86 o                         
   3   3   5        289.11        272.16         3.10 o                         
   5   3   5        384.94        399.43         4.69 o                         
   7   3   5         87.59         83.67         3.98 o                         
  -6   4   5         88.36        100.59         4.47 o                         
  -4   4   5        573.15        569.76         6.73 o                         
  -2   4   5        720.31        680.45         6.58 o                         
   0   4   5       4681.04       4478.22        32.93 o                         
   2   4   5        477.39        458.51         4.87 o                         
   4   4   5        687.50        707.64         5.95 o                         
   6   4   5         52.75         49.72         2.61 o                         
  -7   5   5         16.62         19.98         3.80 o                         
  -5   5   5         44.04         56.03         3.24 o                         
  -3   5   5        115.89        109.34         2.62 o                         
  -1   5   5        163.90        156.30         2.40 o                         
   1   5   5       1983.82       1962.37        14.45 o                         
   3   5   5         70.95         60.82         1.94 o                         
   5   5   5         39.23         43.71         2.11 o                         
   7   5   5         64.91         62.49         4.24 o                         
  -6   6   5        177.98        172.24         6.05 o                         
  -4   6   5        152.83        146.03         3.84 o                         
  -2   6   5        355.67        392.47         4.26 o                         
   0   6   5         49.05         47.49         1.47 o                         
   2   6   5          6.61          7.96         1.03 o                         
   4   6   5        465.65        488.31         5.09 o                         
   6   6   5         28.07         32.62         2.43 o                         
  -7   7   5          0.38         -3.89         3.89 o                         
  -5   7   5         81.75         82.71         3.97 o                         
  -3   7   5         58.76         57.16         3.20 o                         
  -1   7   5        224.24        230.83         3.20 o                         
   1   7   5        190.98        208.60         2.73 o                         
   3   7   5         61.51         66.48         2.16 o                         
   5   7   5          2.86          2.35         1.78 o                         
   7   7   5         43.54         41.88         5.12 o                         
  -6   8   5        113.46        119.95         6.18 o                         
  -4   8   5         23.71         27.25         3.35 o                         
  -2   8   5        430.75        486.26         5.43 o                         
   0   8   5        967.08        944.09         8.00 o                         
   2   8   5        119.79        112.99         2.09 o                         
   4   8   5        512.89        494.70         5.23 o                         
   6   8   5         68.89         76.55         4.28 o                         
  -5   9   5        169.59        170.70         5.11 o                         
  -3   9   5        305.38        307.59         4.51 o                         
  -1   9   5        258.36        261.76         3.31 o                         
   1   9   5        660.59        655.73         5.83 o                         
   3   9   5        177.44        168.52         2.46 o                         
   5   9   5        129.44        127.32         3.85 o                         
  -6  10   5        263.28        314.64         7.54 o                         
  -4  10   5         32.43         33.11         2.57 o                         
  -2  10   5        159.68        159.25         3.08 o                         
   0  10   5        680.01        688.57         6.29 o                         
   2  10   5        570.80        535.35         5.20 o                         
   4  10   5        159.94        166.36         3.23 o                         
   6  10   5         59.43         61.13         3.45 o                         
  -5  11   5         26.34         25.89         3.36 o                         
  -3  11   5         78.11         75.68         3.92 o                         
  -1  11   5        296.02        302.47         3.50 o                         
   1  11   5        126.15        120.44         2.22 o                         
   3  11   5        341.32        317.02         3.65 o                         
   5  11   5        133.09        140.09         3.86 o                         
  -6  12   5         46.71         45.92         4.28 o                         
  -4  12   5        278.35        252.26         5.78 o                         
  -2  12   5         56.02         57.09         2.85 o                         
   0  12   5         57.34         51.56         2.09 o                         
   2  12   5        232.34        235.10         2.97 o                         
   4  12   5        150.05        153.96         3.35 o                         
   6  12   5         91.18         89.04         7.64 o                         
  -5  13   5         24.23         23.25         4.41 o                         
  -3  13   5         80.10         82.60         3.31 o                         
  -1  13   5          2.08          3.73         1.13 o                         
   1  13   5         16.70         18.89         1.39 o                         
   3  13   5         33.94         38.58         1.95 o                         
   5  13   5         10.42         10.00         2.33 o                         
  -6  14   5          0.55          0.03         4.99 o                         
  -4  14   5         38.53         32.92         2.74 o                         
  -2  14   5          8.85         10.41         1.38 o                         
   0  14   5         48.53         46.09         1.78 o                         
   2  14   5        241.66        231.75         3.26 o                         
   4  14   5         16.28         14.86         1.77 o                         
  -5  15   5         32.84         36.57         3.78 o                         
  -3  15   5          5.47          2.69         1.94 o                         
  -1  15   5         32.40         37.10         1.87 o                         
   1  15   5         23.13         27.03         1.65 o                         
   3  15   5         39.28         31.35         2.08 o                         
   5  15   5         62.35         56.98         3.54 o                         
  -4  16   5          3.23         -0.10         2.50 o                         
  -2  16   5         59.41         61.02         2.43 o                         
   0  16   5        106.72        110.03         2.67 o                         
   2  16   5        255.36        228.56         3.18 o                         
   4  16   5         48.29         51.14         2.38 o                         
  -5  17   5          7.60          9.12         4.82 o                         
  -3  17   5        170.69        171.09         4.44 o                         
  -1  17   5         76.11         73.19         2.71 o                         
   1  17   5         64.12         64.20         2.37 o                         
   3  17   5        137.75        135.98         3.34 o                         
   5  17   5         13.08         19.30         5.00 o                         
  -4  18   5         17.74         18.89         3.27 o                         
  -2  18   5          1.27          0.72         1.63 o                         
   0  18   5         26.31         29.67         1.84 o                         
   2  18   5          6.27          7.43         1.39 o                         
   4  18   5         67.28         77.93         4.07 o                         
  -3  19   5        121.93        122.51         4.99 o                         
  -1  19   5         10.66          9.89         1.91 o                         
   1  19   5         96.57         84.09         3.49 o                         
   3  19   5          9.08          6.43         2.11 o                         
  -2  20   5         32.83         31.62         2.22 o                         
   0  20   5         15.16         12.31         4.71 o                         
   2  20   5         14.06         14.42         2.94 o                         
  -3  21   5         12.03         10.38         3.66 o                         
  -1  21   5          1.02          4.45         3.68 o                         
   1  21   5        100.93        102.37         5.92 o                         
   3  21   5          2.00         12.19         4.42 o                         
  -2  22   5        113.49        119.55         9.91 o                         
   0  22   5         17.17         20.75         4.87 o                         
   2  22   5         21.90         27.87         7.29 o                         
  -1  23   5          5.81         -2.53         5.93 o                         
   1  23   5         11.50          9.43         5.92 o                         
  -6   0   6         78.18         81.52         6.20 o                         
  -4   0   6       2793.59       2803.63        34.79 o                         
  -2   0   6        807.38        791.20        10.09 o                         
   0   0   6        417.08        512.35        10.07 o                         
   2   0   6       1226.79       1131.47        13.60 o                         
   4   0   6        308.74        296.79         4.91 o                         
   6   0   6         76.41         79.03         4.05 o                         
  -7   1   6         14.77         18.28         4.35 o                         
  -5   1   6        627.72        620.65        11.07 o                         
  -3   1   6       1134.15       1101.01        10.30 o                         
  -1   1   6        885.12        820.77         6.74 o                         
   1   1   6       1164.90       1153.62        10.17 o                         
   3   1   6        458.44        448.70         5.49 o                         
   5   1   6        220.33        217.61         3.45 o                         
   7   1   6         17.15         15.07         3.63 o                         
  -6   2   6         29.83         35.53         3.48 o                         
  -4   2   6        130.58        132.16         3.94 o                         
  -2   2   6        134.21        144.26         2.55 o                         
   0   2   6       1365.07       1545.04        11.79 o                         
   2   2   6        362.72        338.12         4.28 o                         
   4   2   6         62.99         56.91         1.82 o                         
   6   2   6         76.31         77.08         3.49 o                         
  -7   3   6          0.53          1.14         4.38 o                         
  -5   3   6        291.26        315.22         5.81 o                         
  -3   3   6        298.02        298.72         4.27 o                         
  -1   3   6        535.97        619.76         5.45 o                         
   1   3   6          3.76          4.37         1.06 o                         
   3   3   6         65.90         73.94         2.13 o                         
   5   3   6         31.94         31.50         2.26 o                         
   7   3   6          1.57         -3.38         3.38 o                         
  -6   4   6         24.58         17.02         3.52 o                         
  -4   4   6        131.61        130.11         3.72 o                         
  -2   4   6        176.47        191.13         2.72 o                         
   0   4   6        610.70        708.92         6.39 o                         
   2   4   6        252.51        226.72         3.41 o                         
   4   4   6        149.19        148.23         2.87 o                         
   6   4   6          3.15          1.07         2.26 o                         
  -7   5   6          7.44          3.68         4.56 o                         
  -5   5   6        941.58        957.80        11.62 o                         
  -3   5   6        307.13        299.21         4.13 o                         
  -1   5   6        234.61        233.83         3.07 o                         
   1   5   6         67.99         61.83         1.79 o                         
   3   5   6        389.66        371.72         4.14 o                         
   5   5   6         25.76         27.25         1.98 o                         
  -6   6   6         38.30         41.06         4.29 o                         
  -4   6   6        290.93        294.69         5.53 o                         
  -2   6   6        731.95        689.92         6.61 o                         
   0   6   6        190.94        195.34         2.80 o                         
   2   6   6        525.08        497.61         5.19 o                         
   4   6   6        405.70        368.63         4.34 o                         
   6   6   6         50.99         51.96         2.98 o                         
  -5   7   6        491.77        528.35         8.11 o                         
  -3   7   6        117.14        113.47         3.15 o                         
  -1   7   6        365.95        373.08         4.22 o                         
   1   7   6       1969.92       1982.64        16.57 o                         
   3   7   6        398.27        403.75         4.76 o                         
   5   7   6         47.28         53.40         2.44 o                         
  -6   8   6         92.91        107.48         7.15 o                         
  -4   8   6         20.77         19.95         2.39 o                         
  -2   8   6        570.08        573.77         5.81 o                         
   0   8   6        250.98        250.77         3.84 o                         
   2   8   6         46.44         44.67         2.56 o                         
   4   8   6         38.54         47.28         1.95 o                         
   6   8   6         65.50         75.86         3.50 o                         
  -5   9   6         68.92         68.73         3.79 o                         
  -3   9   6         39.79         36.78         2.15 o                         
  -1   9   6        485.03        480.08         5.07 o                         
   1   9   6        300.45        309.98         4.01 o                         
   3   9   6         73.34         71.74         2.25 o                         
   5   9   6        169.27        156.23         4.01 o                         
  -6  10   6         89.82         80.48         5.15 o                         
  -4  10   6         22.87         23.19         2.59 o                         
  -2  10   6        169.52        160.80         3.13 o                         
   0  10   6        252.85        261.59         3.94 o                         
   2  10   6        164.65        173.60         2.93 o                         
   4  10   6          1.80          5.25         1.61 o                         
   6  10   6         17.24         10.33         3.21 o                         
  -5  11   6         36.74         46.85         4.24 o                         
  -3  11   6         62.75         69.93         3.08 o                         
  -1  11   6        174.55        176.55         2.90 o                         
   1  11   6        275.83        276.93         3.96 o                         
   3  11   6        357.62        314.66         4.90 o                         
   5  11   6          2.38          6.72         2.25 o                         
  -6  12   6        117.71        109.53         6.18 o                         
  -4  12   6         45.66         49.35         4.47 o                         
  -2  12   6        131.09        141.76         3.54 o                         
   0  12   6        448.62        441.68         4.94 o                         
   2  12   6         90.90         89.75         3.04 o                         
   4  12   6        167.70        158.06         3.20 o                         
   6  12   6         12.05         15.00         3.98 o                         
  -5  13   6         36.07         44.53         4.23 o                         
  -3  13   6         68.92         69.91         3.25 o                         
  -1  13   6         91.08         92.32         2.49 o                         
   1  13   6        350.16        340.14         4.47 o                         
   3  13   6         52.64         47.09         2.51 o                         
   5  13   6        113.58        121.36         5.08 o                         
  -4  14   6         65.77         75.34         4.72 o                         
  -2  14   6        136.43        138.82         2.95 o                         
   0  14   6        170.96        164.60         3.33 o                         
   2  14   6        119.21        130.64         2.94 o                         
   4  14   6         44.29         42.78         2.50 o                         
  -5  15   6         16.74         14.34         4.01 o                         
  -3  15   6         27.17         29.39         2.46 o                         
  -1  15   6        154.53        158.91         3.68 o                         
   1  15   6         91.99         94.43         2.73 o                         
   3  15   6        138.71        140.02         3.46 o                         
   5  15   6         38.14         30.42         4.37 o                         
  -4  16   6         18.18         15.03         3.21 o                         
  -2  16   6        168.74        174.12         3.39 o                         
   0  16   6          1.36          2.10         1.83 o                         
   2  16   6         41.26         36.41         1.91 o                         
   4  16   6         39.35         40.89         3.09 o                         
  -3  17   6         79.70         78.90         3.91 o                         
  -1  17   6         88.44         87.24         2.87 o                         
   1  17   6          8.89          6.77         1.53 o                         
   3  17   6         22.40         22.57         1.98 o                         
  -4  18   6         18.76         13.26         4.37 o                         
  -2  18   6        187.56        189.17         3.95 o                         
   0  18   6         39.91         39.90         2.76 o                         
   2  18   6         20.49         12.88         2.11 o                         
   4  18   6          8.26          8.82         3.79 o                         
  -3  19   6         38.72         32.55         4.06 o                         
  -1  19   6         69.31         64.79         2.65 o                         
   1  19   6         61.81         59.33         2.75 o                         
   3  19   6         54.30         54.82         3.08 o                         
  -2  20   6         97.95         92.29         3.93 o                         
   0  20   6         13.30         11.75         2.44 o                         
   2  20   6         23.29         19.33         2.46 o                         
  -1  21   6          3.94          7.14         3.25 o                         
   1  21   6         22.44         23.84         2.84 o                         
   0  22   6          9.92          3.98         4.96 o                         
  -7   1   7          6.45          1.92         4.22 o                         
  -5   1   7         13.74         11.55         2.69 o                         
  -3   1   7         72.93         75.97         3.30 o                         
  -1   1   7         68.20         69.76         1.94 o                         
   1   1   7        317.83        303.81         3.82 o                         
   3   1   7        339.98        332.07         4.11 o                         
   5   1   7        138.79        139.99         3.86 o                         
  -6   2   7          2.57          2.23         3.17 o                         
  -4   2   7       2639.28       2666.82        27.77 o                         
  -2   2   7        334.01        313.04         4.54 o                         
   0   2   7        640.84        706.75         6.24 o                         
   2   2   7        689.36        693.31         7.67 o                         
   4   2   7         70.49         69.33         2.26 o                         
   6   2   7          6.55          3.57         2.45 o                         
  -7   3   7         24.04         27.78         5.69 o                         
  -5   3   7        151.70        163.49         5.29 o                         
  -3   3   7       1955.27       1911.74        16.44 o                         
  -1   3   7        405.25        389.17         4.11 o                         
   1   3   7        371.42        357.12         4.21 o                         
   3   3   7        498.29        502.52         6.07 o                         
   5   3   7        141.65        137.69         3.15 o                         
  -6   4   7          2.43          1.72         3.55 o                         
  -4   4   7        409.78        409.24         6.20 o                         
  -2   4   7        159.68        148.00         2.74 o                         
   0   4   7       1272.13       1208.00        10.02 o                         
   2   4   7        361.11        354.21         4.70 o                         
   4   4   7        193.45        193.39         3.15 o                         
   6   4   7        130.51        133.55         5.74 o                         
  -5   5   7        151.79        155.81         5.60 o                         
  -3   5   7       1728.73       1688.39        15.47 o                         
  -1   5   7        538.91        551.24         5.63 o                         
   1   5   7        183.19        161.32         2.78 o                         
   3   5   7        215.79        198.09         3.53 o                         
   5   5   7         70.70         76.53         3.72 o                         
  -6   6   7         35.43         37.26         4.29 o                         
  -4   6   7         38.82         35.49         2.62 o                         
  -2   6   7        899.79        891.83         8.69 o                         
   0   6   7        655.62        655.25         6.26 o                         
   2   6   7         14.62         16.17         1.43 o                         
   4   6   7         23.34         20.31         2.00 o                         
   6   6   7          2.55          1.54         2.51 o                         
  -5   7   7        235.08        235.34         6.38 o                         
  -3   7   7        774.95        777.51         8.06 o                         
  -1   7   7        127.78        127.03         2.72 o                         
   1   7   7       1725.36       1712.32        13.71 o                         
   3   7   7          0.61          2.07         1.54 o                         
   5   7   7         20.87         17.97         2.64 o                         
  -6   8   7         87.43         81.29         5.06 o                         
  -4   8   7         73.25         73.20         4.54 o                         
  -2   8   7        401.10        397.64         4.66 o                         
   0   8   7         78.82         74.76         2.10 o                         
   2   8   7         62.76         58.57         2.34 o                         
   4   8   7         38.26         27.58         1.93 o                         
   6   8   7         46.09         44.79         3.30 o                         
  -5   9   7         18.06         21.73         3.96 o                         
  -3   9   7        537.27        534.58         6.61 o                         
  -1   9   7        429.86        435.99         5.05 o                         
   1   9   7        290.61        274.79         3.95 o                         
   3   9   7        201.72        209.03         3.47 o                         
   5   9   7        114.66        116.12         3.78 o                         
  -6  10   7         47.63         42.64         4.73 o                         
  -4  10   7        140.36        137.26         4.83 o                         
  -2  10   7        227.52        224.37         3.82 o                         
   0  10   7       1280.49       1279.04        11.00 o                         
   2  10   7         60.08         53.49         2.08 o                         
   4  10   7         51.97         61.31         2.48 o                         
   6  10   7         19.00         20.54         4.07 o                         
  -5  11   7         23.22         27.79         3.64 o                         
  -3  11   7        184.90        179.19         4.34 o                         
  -1  11   7       1665.29       1668.44        14.57 o                         
   1  11   7         16.51         17.95         1.79 o                         
   3  11   7        139.98        140.53         4.13 o                         
   5  11   7         68.40         70.24         3.65 o                         
  -4  12   7         14.55         14.07         2.87 o                         
  -2  12   7        109.97        102.63         3.52 o                         
   0  12   7         49.28         49.67         3.03 o                         
   2  12   7        420.40        394.41         5.80 o                         
   4  12   7          8.25         11.07         2.23 o                         
  -5  13   7         16.89         15.38         3.72 o                         
  -3  13   7         33.06         39.78         3.18 o                         
  -1  13   7         91.78        104.79         2.83 o                         
   1  13   7         45.67         45.82         2.25 o                         
   3  13   7         50.08         44.22         2.59 o                         
   5  13   7          1.87         -1.28         4.41 o                         
  -4  14   7          2.02          1.98         3.18 o                         
  -2  14   7         83.80         86.31         3.12 o                         
   0  14   7        256.78        264.51         4.03 o                         
   2  14   7          6.02          5.29         1.87 o                         
   4  14   7          0.09         -1.02         2.58 o                         
  -5  15   7         10.48         18.08         4.60 o                         
  -3  15   7         82.70         81.31         3.63 o                         
  -1  15   7       1384.96       1389.66        20.04 o                         
   1  15   7         40.55         41.09         2.49 o                         
   3  15   7         84.81         74.29         4.00 o                         
  -4  16   7         33.33         25.51         3.49 o                         
  -2  16   7          7.75          5.51         2.12 o                         
   0  16   7        117.61        117.96         3.59 o                         
   2  16   7         54.05         50.67         2.27 o                         
   4  16   7         19.94         20.28         3.49 o                         
  -3  17   7         24.35         29.79         3.03 o                         
  -1  17   7        110.73        114.67         3.95 o                         
   1  17   7         31.10         30.92         2.18 o                         
   3  17   7         74.32         63.84         2.86 o                         
  -4  18   7          4.52          7.56         5.84 o                         
  -2  18   7        115.14        110.67         3.58 o                         
   0  18   7         35.09         40.86         3.27 o                         
   2  18   7        150.98        130.44         3.71 o                         
  -3  19   7         22.69         25.16         4.36 o                         
  -1  19   7         10.75          8.83         2.38 o                         
   1  19   7         18.39         19.88         2.01 o                         
   3  19   7         36.14         28.76         3.75 o                         
  -2  20   7        241.91        231.65         7.06 o                         
   0  20   7         18.63         22.53         2.78 o                         
   2  20   7         14.79         12.54         2.82 o                         
  -1  21   7         33.51         36.75         3.27 o                         
   1  21   7         21.00         21.41         2.71 o                         
  -6   0   8         36.88         37.89         5.16 o                         
  -4   0   8        538.35        550.43        11.81 o                         
  -2   0   8        168.51        170.13         4.42 o                         
   0   0   8       1210.11       1259.47        13.85 o                         
   2   0   8       2046.29       2047.11        23.06 o                         
   4   0   8        345.52        331.04         6.14 o                         
   6   0   8         22.85         23.55         4.23 o                         
  -5   1   8         53.60         63.57         4.21 o                         
  -3   1   8        290.01        280.82         4.26 o                         
  -1   1   8        660.15        632.41         6.28 o                         
   1   1   8       1997.93       1958.98        16.36 o                         
   3   1   8        300.41        297.10         4.75 o                         
   5   1   8         29.97         31.15         2.00 o                         
  -6   2   8         42.67         42.55         4.02 o                         
  -4   2   8        500.81        496.99         7.84 o                         
  -2   2   8        306.28        300.93         4.05 o                         
   0   2   8        200.23        186.68         3.11 o                         
   2   2   8        278.13        284.96         4.27 o                         
   4   2   8         55.61         55.69         2.41 o                         
   6   2   8         39.58         37.06         3.14 o                         
  -5   3   8         48.93         53.77         3.65 o                         
  -3   3   8        723.05        719.00         7.40 o                         
  -1   3   8          3.53          2.27         1.22 o                         
   1   3   8        523.75        506.42         5.32 o                         
   3   3   8        234.20        238.84         4.07 o                         
   5   3   8         35.80         29.12         1.92 o                         
  -6   4   8          0.44          0.99         3.94 o                         
  -4   4   8          2.38          0.77         2.31 o                         
  -2   4   8        102.88         99.73         3.02 o                         
   0   4   8        629.36        660.69         6.55 o                         
   2   4   8        545.32        518.08         5.89 o                         
   4   4   8         57.22         58.61         2.51 o                         
   6   4   8          0.24          2.14         2.71 o                         
  -5   5   8         36.84         35.79         4.10 o                         
  -3   5   8        337.60        356.50         5.50 o                         
  -1   5   8        137.30        132.09         2.95 o                         
   1   5   8       2210.70       2201.88        16.59 o                         
   3   5   8        405.05        405.74         5.90 o                         
   5   5   8         55.10         52.05         3.09 o                         
  -6   6   8         29.48         27.91         4.48 o                         
  -4   6   8         61.51         57.38         3.23 o                         
  -2   6   8        141.24        147.94         3.01 o                         
   0   6   8       1028.35        984.15         8.90 o                         
   2   6   8        147.39        149.94         3.36 o                         
   4   6   8        317.76        321.39         5.39 o                         
   6   6   8         34.27         36.13         3.56 o                         
  -5   7   8         47.48         54.50         5.36 o                         
  -3   7   8         98.30         97.62         3.68 o                         
  -1   7   8        296.63        287.07         4.10 o                         
   1   7   8        602.52        572.39         6.06 o                         
   3   7   8        155.21        153.69         3.19 o                         
   5   7   8         31.36         30.66         2.75 o                         
  -6   8   8         31.49         30.99         4.76 o                         
  -4   8   8         56.12         53.84         3.54 o                         
  -2   8   8       1669.64       1676.24        14.00 o                         
   0   8   8        785.86        769.66         7.73 o                         
   2   8   8        135.45        126.31         2.73 o                         
   4   8   8        323.11        299.74         4.99 o                         
  -5   9   8         15.97         14.50         3.70 o                         
  -3   9   8        198.49        197.07         4.64 o                         
  -1   9   8         22.51         27.05         1.99 o                         
   1   9   8        181.13        185.34         3.78 o                         
   3   9   8          3.58          4.05         1.44 o                         
   5   9   8         77.57         70.63         3.46 o                         
  -4  10   8          3.43          2.90         2.74 o                         
  -2  10   8        973.74        974.12         9.26 o                         
   0  10   8       1388.96       1388.83        13.26 o                         
   2  10   8         19.48         20.61         1.88 o                         
   4  10   8         89.85         80.51         2.95 o                         
  -5  11   8          6.25          8.51         3.63 o                         
  -3  11   8         49.92         57.98         3.11 o                         
  -1  11   8        118.92        121.64         3.40 o                         
   1  11   8         66.77         68.71         2.75 o                         
   3  11   8         40.92         50.30         2.78 o                         
   5  11   8         15.02          9.08         3.64 o                         
  -4  12   8          2.24          4.60         3.08 o                         
  -2  12   8        479.26        483.83         9.03 o                         
   0  12   8        614.07        601.42         6.91 o                         
   2  12   8        228.16        224.63         4.20 o                         
   4  12   8         85.34         73.68         3.31 o                         
  -5  13   8         27.56         24.94         4.76 o                         
  -3  13   8          3.68          5.87         2.44 o                         
  -1  13   8        693.32        689.43         7.65 o                         
   1  13   8        129.41        134.51         5.19 o                         
   3  13   8        105.11        108.10         4.48 o                         
   5  13   8         38.88         42.19         5.61 o                         
  -4  14   8          4.89          8.99         3.36 o                         
  -2  14   8        377.91        392.67         5.95 o                         
   0  14   8         93.81         97.14         4.00 o                         
   2  14   8        104.97        105.79         3.50 o                         
   4  14   8         92.89         82.56         3.79 o                         
  -3  15   8         62.73         61.93         3.78 o                         
  -1  15   8        454.05        463.38         6.39 o                         
   1  15   8        132.50        142.23         3.96 o                         
   3  15   8         49.19         35.93         3.22 o                         
  -4  16   8          9.01         19.57         4.37 o                         
  -2  16   8         24.84         24.87         2.70 o                         
   0  16   8         78.43         85.63         3.83 o                         
   2  16   8         12.74         15.12         2.11 o                         
   4  16   8         19.56         18.46         5.43 o                         
  -3  17   8          3.35          2.21         3.00 o                         
  -1  17   8         82.22         86.06         3.34 o                         
   1  17   8         40.42         41.37         2.91 o                         
   3  17   8         85.18         83.03         4.33 o                         
  -2  18   8        155.82        144.13         4.89 o                         
   0  18   8        190.75        181.79         4.77 o                         
   2  18   8         67.32         58.37         3.28 o                         
  -1  19   8         68.73         71.57         3.42 o                         
   1  19   8         26.25         24.85         2.68 o                         
   0  20   8         48.58         49.28         3.68 o                         
  -5   1   9         20.83         19.99         3.72 o                         
  -3   1   9        103.66         93.08         3.15 o                         
  -1   1   9        122.04        105.06         2.86 o                         
   1   1   9        115.28        119.08         3.22 o                         
   3   1   9        240.08        243.12         4.72 o                         
   5   1   9         37.88         35.45         2.26 o                         
  -6   2   9         26.11         26.19         4.35 o                         
  -4   2   9         23.98         28.84         3.19 o                         
  -2   2   9         30.09         34.93         2.57 o                         
   0   2   9        147.42        137.70         3.05 o                         
   2   2   9       2983.48       2984.78        23.43 o                         
   4   2   9         98.87        103.70         3.32 o                         
   6   2   9        105.61         86.34         4.61 o                         
  -5   3   9         86.82         84.36         5.44 o                         
  -3   3   9        159.45        137.68         4.61 o                         
  -1   3   9        326.96        319.22         4.26 o                         
   1   3   9        456.58        442.10         5.24 o                         
   3   3   9        488.93        485.43         6.94 o                         
   5   3   9        133.16        128.33         3.64 o                         
  -6   4   9         87.04        102.54         6.50 o                         
  -4   4   9        204.04        201.92         5.84 o                         
  -2   4   9         91.26         85.89         3.03 o                         
   0   4   9        317.83        294.70         4.28 o                         
   2   4   9        504.08        525.34         6.16 o                         
   4   4   9         22.75         24.97         2.11 o                         
  -5   5   9         11.76         15.26         3.48 o                         
  -3   5   9        251.26        238.14         5.35 o                         
  -1   5   9         84.06         81.88         2.74 o                         
   1   5   9        530.58        534.67         5.89 o                         
   3   5   9        427.54        434.46         6.28 o                         
   5   5   9         98.80         93.79         3.73 o                         
  -6   6   9         20.92         30.97         5.14 o                         
  -4   6   9         21.20         22.39         3.21 o                         
  -2   6   9        414.40        400.80         5.76 o                         
   0   6   9        348.22        345.79         4.86 o                         
   2   6   9        110.23        105.39         3.25 o                         
   4   6   9        237.65        233.81         5.16 o                         
  -5   7   9          9.54          6.05         3.72 o                         
  -3   7   9        155.39        154.20         4.22 o                         
  -1   7   9         33.30         26.98         2.06 o                         
   1   7   9       1010.34        978.43        15.50 o                         
   3   7   9        113.10        120.72         3.90 o                         
   5   7   9         43.93         44.34         3.46 o                         
  -4   8   9         92.02         96.26         4.37 o                         
  -2   8   9        165.41        169.38         3.35 o                         
   0   8   9        190.10        183.78         4.27 o                         
   2   8   9        222.21        233.09         3.94 o                         
   4   8   9        107.57        113.60         4.99 o                         
  -5   9   9         42.60         39.22         4.31 o                         
  -3   9   9        143.34        147.23         4.77 o                         
  -1   9   9         79.21         80.27         2.84 o                         
   1   9   9         10.00          9.01         1.97 o                         
   3   9   9        282.02        286.98         5.15 o                         
   5   9   9         27.31         34.70         3.85 o                         
  -4  10   9         89.35         90.84         5.12 o                         
  -2  10   9        108.77        112.55         3.89 o                         
   0  10   9         36.00         36.93         2.34 o                         
   2  10   9        309.32        316.14         5.43 o                         
   4  10   9        210.86        216.63         4.87 o                         
  -5  11   9          0.48         10.48         4.65 o                         
  -3  11   9        108.58        103.16         4.35 o                         
  -1  11   9        433.35        426.79         5.98 o                         
   1  11   9         41.79         47.94         3.52 o                         
   3  11   9         88.24         94.90         6.66 o                         
  -4  12   9        106.93        119.83         5.88 o                         
  -2  12   9          1.52          1.08         2.20 o                         
   0  12   9        418.53        410.98         5.86 o                         
   2  12   9         22.67         24.28         2.41 o                         
   4  12   9          7.05          8.00         3.69 o                         
  -3  13   9          5.40          3.38         2.85 o                         
  -1  13   9        220.21        215.00         4.42 o                         
   1  13   9         10.02         10.73         2.20 o                         
   3  13   9         15.40         19.80         2.94 o                         
  -4  14   9         86.32         94.12         5.50 o                         
  -2  14   9        113.43        111.05         4.74 o                         
   0  14   9         86.94         84.06         3.63 o                         
   2  14   9          4.87          4.88         2.30 o                         
   4  14   9         73.57         66.99         5.79 o                         
  -3  15   9          3.10         -1.43         3.15 o                         
  -1  15   9        369.56        350.67         5.46 o                         
   1  15   9         35.33         38.96         3.00 o                         
   3  15   9         55.02         59.43         4.67 o                         
  -2  16   9         35.93         38.93         3.15 o                         
   0  16   9          5.22          4.34         2.35 o                         
   2  16   9         32.89         37.82         3.19 o                         
  -3  17   9         15.54         16.05         5.11 o                         
  -1  17   9         61.39         66.09         3.40 o                         
   1  17   9         24.19         27.67         2.95 o                         
  -2  18   9         16.76         11.21         4.77 o                         
   0  18   9        290.57        272.50         7.24 o                         
   2  18   9         11.30          6.40         6.45 o                         
  -1  19   9        103.95        113.82         5.28 o                         
   1  19   9         57.96         56.85         4.91 o                         
  -4   0  10        120.21        130.22         8.26 o                         
  -2   0  10        713.17        633.75        10.45 o                         
   0   0  10        199.08        209.20         5.08 o                         
   2   0  10        186.96        187.83         5.92 o                         
   4   0  10        131.13        137.19         6.24 o                         
  -5   1  10         52.53         63.39         4.75 o                         
  -3   1  10        269.20        261.97         5.00 o                         
  -1   1  10        176.92        173.71         3.81 o                         
   1   1  10        775.51        766.23         7.59 o                         
   3   1  10         26.53         32.49         2.71 o                         
   5   1  10        108.77        114.79         4.94 o                         
  -4   2  10         16.10         19.14         4.30 o                         
  -2   2  10        333.15        299.15         4.83 o                         
   0   2  10        194.59        177.04         3.88 o                         
   2   2  10        396.00        396.64         5.57 o                         
   4   2  10         75.48         82.90         3.68 o                         
  -5   3  10          5.70         10.33         3.64 o                         
  -3   3  10          1.08          2.78         1.91 o                         
  -1   3  10         55.07         50.63         2.61 o                         
   1   3  10         34.01         37.89         2.27 o                         
   3   3  10        366.15        350.60         5.70 o                         
   5   3  10          3.30          1.10         3.11 o                         
  -4   4  10         13.93         13.62         2.95 o                         
  -2   4  10        209.54        179.80         3.95 o                         
   0   4  10        103.97         97.63         3.27 o                         
   2   4  10        112.21        122.08         3.76 o                         
   4   4  10         82.41         79.15         3.48 o                         
  -5   5  10         63.09         67.33         4.85 o                         
  -3   5  10        120.50        123.25         5.55 o                         
  -1   5  10        106.39        110.68         3.27 o                         
   1   5  10        134.42        130.12         4.96 o                         
   3   5  10        163.49        167.46         4.38 o                         
   5   5  10         62.27         70.34         4.46 o                         
  -4   6  10         20.40         30.98         3.24 o                         
  -2   6  10        529.44        498.33         6.38 o                         
   0   6  10        229.93        223.10         4.22 o                         
   2   6  10        117.87        126.45         3.72 o                         
   4   6  10          9.29         18.95         2.32 o                         
  -5   7  10         41.35         42.89         4.61 o                         
  -3   7  10        344.20        346.37         6.03 o                         
  -1   7  10         77.30         77.93         3.06 o                         
   1   7  10        374.56        375.29         5.40 o                         
   3   7  10        325.19        312.33         5.63 o                         
   5   7  10         30.54         25.27         4.27 o                         
  -4   8  10         19.08         20.46         3.40 o                         
  -2   8  10         15.71         12.14         2.28 o                         
   0   8  10         10.93         12.40         2.06 o                         
   2   8  10         33.59         34.27         2.38 o                         
   4   8  10        228.87        234.58         5.80 o                         
  -5   9  10         63.41         76.10         5.96 o                         
  -3   9  10         50.85         53.22         3.73 o                         
  -1   9  10          2.91          1.64         2.42 o                         
   1   9  10         98.22         93.82         3.63 o                         
   3   9  10        188.66        192.60         5.63 o                         
  -4  10  10         10.86         13.20         3.52 o                         
  -2  10  10         41.28         37.14         3.05 o                         
   0  10  10          8.88          7.39         2.36 o                         
   2  10  10         44.95         45.60         3.04 o                         
   4  10  10         66.01         82.63         4.93 o                         
  -3  11  10        136.49        134.92         5.86 o                         
  -1  11  10        236.17        234.93         5.02 o                         
   1  11  10         61.81         66.61         3.14 o                         
   3  11  10          0.80         -1.71         3.27 o                         
  -4  12  10         28.58         31.27         4.54 o                         
  -2  12  10         48.09         53.29         3.27 o                         
   0  12  10         81.75         79.84         3.35 o                         
   2  12  10         45.63         52.80         3.28 o                         
   4  12  10         78.51         78.34         5.31 o                         
  -3  13  10         29.50         32.26         3.94 o                         
  -1  13  10         13.82         10.93         2.68 o                         
   1  13  10         90.60        103.30         4.10 o                         
   3  13  10         80.56         86.90         4.49 o                         
  -2  14  10         25.39         29.14         3.25 o                         
   0  14  10         38.08         44.04         3.09 o                         
   2  14  10         49.80         53.83         3.36 o                         
  -3  15  10          8.00          6.65         4.08 o                         
  -1  15  10         64.98         67.14         3.87 o                         
   1  15  10         40.03         41.31         3.38 o                         
  -2  16  10          8.35          8.45         3.55 o                         
   0  16  10        184.77        172.81         5.42 o                         
   2  16  10         24.66         27.77         3.40 o                         
  -1  17  10         34.22         38.24         4.77 o                         
   1  17  10         22.56         30.00         3.67 o                         
  -5   1  11         79.70         85.35         5.62 o                         
  -3   1  11         26.93         27.36         2.51 o                         
  -1   1  11        617.96        554.02         7.05 o                         
   1   1  11         39.07         40.39         2.74 o                         
   3   1  11        151.10        139.77         4.74 o                         
  -4   2  11         75.89         89.87         4.57 o                         
  -2   2  11         58.44         60.13         3.03 o                         
   0   2  11         79.25         90.54         3.31 o                         
   2   2  11         28.16         36.91         2.82 o                         
   4   2  11         89.59         95.96         4.39 o                         
  -5   3  11         55.31         68.73         5.06 o                         
  -3   3  11         16.65         18.98         2.33 o                         
  -1   3  11        431.09        413.11         7.68 o                         
   1   3  11        231.89        233.23         4.60 o                         
   3   3  11        251.69        246.88         5.54 o                         
  -4   4  11         44.00         43.90         3.76 o                         
  -2   4  11        189.59        169.73         4.30 o                         
   0   4  11        307.73        292.67         5.14 o                         
   2   4  11        323.34        315.46         5.41 o                         
   4   4  11         78.41         87.67         4.43 o                         
  -5   5  11         21.74         19.69         4.51 o                         
  -3   5  11        191.06        194.15         4.93 o                         
  -1   5  11        208.89        201.24         4.53 o                         
   1   5  11         94.24        101.91         3.82 o                         
   3   5  11         47.50         50.83         3.26 o                         
  -4   6  11          1.52          4.12         3.17 o                         
  -2   6  11          6.05          3.92         2.16 o                         
   0   6  11         27.08         27.55         2.53 o                         
   2   6  11        153.76        151.60         4.35 o                         
   4   6  11        135.75        133.96         5.36 o                         
  -3   7  11         27.46         17.03         2.95 o                         
  -1   7  11         35.67         38.37         2.55 o                         
   1   7  11         16.24         17.07         2.53 o                         
   3   7  11          6.56          5.57         2.77 o                         
  -4   8  11          0.06         -3.32         3.32 o                         
  -2   8  11         45.16         47.22         2.65 o                         
   0   8  11        240.77        238.70         4.83 o                         
   2   8  11         65.46         75.36         5.40 o                         
   4   8  11         55.38         49.33         3.65 o                         
  -3   9  11         72.24         76.44         4.24 o                         
  -1   9  11        120.93        119.34         4.00 o                         
   1   9  11        250.42        252.36         5.45 o                         
   3   9  11        202.09        206.69         9.43 o                         
  -4  10  11         15.60         13.07         4.99 o                         
  -2  10  11         83.19         86.94         4.92 o                         
   0  10  11         88.12         91.22         4.78 o                         
   2  10  11        157.77        156.50         5.17 o                         
  -3  11  11          4.05          5.90         3.71 o                         
  -1  11  11        171.81        177.41         5.34 o                         
   1  11  11        102.06        110.65         6.45 o                         
   3  11  11         24.10         26.78         4.25 o                         
  -2  12  11         28.26         28.51         3.71 o                         
   0  12  11          3.44          4.61         2.76 o                         
   2  12  11        198.20        223.69         6.37 o                         
  -3  13  11          2.86         -1.83         4.25 o                         
  -1  13  11          3.36          1.07         2.86 o                         
   1  13  11         49.14         53.43         3.98 o                         
  -2  14  11          0.26         -1.49         3.71 o                         
   0  14  11         12.34         17.26         3.65 o                         
   2  14  11         81.50         93.83         5.38 o                         
  -1  15  11         34.95         39.96         3.99 o                         
   1  15  11         68.49         72.05         4.79 o                         
   0  16  11         51.00         53.79         4.61 o                         
  -4   0  12          5.71          6.69         6.18 o                         
  -2   0  12        192.62        173.56         6.79 o                         
   0   0  12        112.41        127.26         6.49 o                         
   2   0  12        296.05        287.09         8.76 o                         
   4   0  12        141.81        139.18        10.44 o                         
  -3   1  12         57.55         59.00         3.87 o                         
  -1   1  12         20.37         28.10         2.67 o                         
   1   1  12        104.00        110.89         3.92 o                         
   3   1  12        190.63        190.89         6.41 o                         
  -4   2  12        142.51        168.78         6.66 o                         
  -2   2  12         32.40         34.17         3.17 o                         
   0   2  12         57.40         67.67         3.16 o                         
   2   2  12         25.58         27.77         3.19 o                         
   4   2  12         64.17         73.99         4.87 o                         
  -3   3  12         26.23         30.85         2.91 o                         
  -1   3  12         63.31         58.32         3.11 o                         
   1   3  12          8.92          9.11         2.57 o                         
   3   3  12         27.82         34.25         3.26 o                         
  -4   4  12         26.10         31.73         4.81 o                         
  -2   4  12         56.73         50.85         3.04 o                         
   0   4  12         76.76         67.17         3.37 o                         
   2   4  12         28.85         31.93         3.12 o                         
   4   4  12         46.38         50.51         4.56 o                         
  -3   5  12         16.59         16.42         2.69 o                         
  -1   5  12         93.39         95.32         4.96 o                         
   1   5  12         80.30         82.69         4.47 o                         
   3   5  12        119.49        128.73         6.25 o                         
  -4   6  12         76.06         81.79         4.77 o                         
  -2   6  12         16.38         17.78         3.00 o                         
   0   6  12        284.55        275.66         5.74 o                         
   2   6  12        138.38        134.31         4.86 o                         
  -3   7  12         84.34         95.12         4.37 o                         
  -1   7  12         41.48         51.17         3.41 o                         
   1   7  12         14.08         18.33         2.88 o                         
   3   7  12        178.15        201.03         8.10 o                         
  -2   8  12         37.52         43.59         3.26 o                         
   0   8  12        112.06        110.17         4.88 o                         
   2   8  12         21.95         19.17         2.92 o                         
  -3   9  12         15.45          3.84         3.76 o                         
  -1   9  12         20.93         24.14         2.76 o                         
   1   9  12        187.05        180.25         5.64 o                         
   3   9  12         98.10        106.19         7.23 o                         
  -2  10  12         25.90         23.63         3.66 o                         
   0  10  12         11.19         16.94         3.17 o                         
   2  10  12         11.12          8.98         3.39 o                         
  -1  11  12         87.29         94.06         5.53 o                         
   1  11  12         57.03         65.30         4.99 o                         
  -2  12  12         69.10         73.49         5.07 o                         
   0  12  12          2.98          1.91         3.26 o                         
  -1  13  12         28.20         24.15         4.50 o                         
   1  13  12        105.67        110.04         5.59 o                         
  -3   1  13          4.46          3.34         3.17 o                         
  -1   1  13          0.95          0.70         2.68 o                         
   1   1  13         67.00         74.65         4.46 o                         
   3   1  13         31.12         40.01         4.23 o                         
  -2   2  13         85.79         88.07         3.91 o                         
   0   2  13        134.89        141.45         4.90 o                         
   2   2  13         18.02         13.80         3.29 o                         
  -3   3  13         28.34         25.96         3.17 o                         
  -1   3  13         59.70         62.06         3.61 o                         
   1   3  13         86.94         97.00         4.28 o                         
   3   3  13          1.95          0.05         3.71 o                         
  -2   4  13         85.44         94.47         4.74 o                         
   0   4  13         85.66        115.61         4.45 o                         
   2   4  13        173.69        173.92         5.98 o                         
  -3   5  13         14.52         15.07         3.98 o                         
  -1   5  13         21.74         22.67         3.11 o                         
   1   5  13         24.82         30.11         3.60 o                         
  -2   6  13          4.67          4.54         3.02 o                         
   0   6  13         40.54         43.28         4.05 o                         
   2   6  13         15.92         14.50         3.53 o                         
  -1   7  13          8.44          6.41         2.91 o                         
   1   7  13         38.44         42.08         3.77 o                         
  -2   8  13         61.34         58.93         3.63 o                         
   0   8  13         86.08         94.62         4.44 o                         
   2   8  13         29.87         30.76         4.80 o                         
  -1   9  13         44.40         48.30         3.39 o                         
   1   9  13         10.11         10.89         4.06 o                         
   0  10  13         64.28         59.38         4.41 o                         
  -2   0  14        140.15        157.33         8.46 o                         
   0   0  14         49.59         55.08         7.69 o                         
  -1   1  14         66.05         68.21         4.22 o                         
   1   1  14         77.69         79.54         4.20 o                         
  -2   2  14         39.81         59.98         4.11 o                         
   0   2  14         10.36          6.97         3.54 o                         
  -1   3  14          5.08          8.95         3.64 o                         
   1   3  14         15.85         27.98         3.76 o                         
   0   4  14          2.36          3.04         3.34 o                         
  -1   5  14         34.79         40.21         4.13 o                         
                                                                                
